# Supplementary material for: Synchrony of Bird Migration with Global Dispersal of Avian Influenza Reveals Exposed Bird Orders
Source: Nat Commun. 2024 Feb 6;15:1126. doi: 10.1038/s41467-024-45462-1 (PMC10847442; doi:10.1038/s41467-024-45462-1)
Supplement: Supplementary file 4 — Supplementary Data 1 [file 41467_2024_45462_MOESM4_ESM.xlsx]

## Sheet: Full_data
ID	Isolate_Id	PB2 Segment_Id	PB1 Segment_Id	PA Segment_Id	HA Segment_Id	NP Segment_Id	NA Segment_Id	MP Segment_Id	NS Segment_Id	HE Segment_Id	P3 Segment_Id	Isolate_Name	Subtype	Lineage	Passage_History	Location	Host	Year	Isolate_Submitter	Submitting_Lab	Submitting_Sample_Id	Authors	Publication	Originating_Lab	Originating_Sample_Id	Collection_Date	Note	Update_Date	Submission_Date	Antigen_Character	Animal_Vaccin_Product	Adamantanes_Resistance_geno	Oseltamivir_Resistance_geno	Zanamivir_Resistance_geno	Peramivir_Resistance_geno	Other_Resistance_geno	Adamantanes_Resistance_pheno	Oseltamivir_Resistance_pheno	Zanamivir_Resistance_pheno	Peramivir_Resistance_pheno	Other_Resistance_pheno	Host_Age	Host_Age_Unit	Host_Gender	Patient_Status	Zip_Code	Outbreak	Pathogen_Test_Info	Is_Vaccinated
2957	EPI_ISL_2957		EPI14473 | A/Hooded_vulture/Burkina_Faso/1/2006	EPI14437 | A/Hooded_vulture/Burkina_Faso/1/2006	EPI14160 | A/Hooded_vulture/Burkina_Faso/1/2006	EPI14399 | A/Hooded_vulture/Burkina_Faso/1/2006			EPI14419 | A/Hooded_vulture/Burkina_Faso/1/2006			A/Hooded vulture/Burkina Faso/1/2006	H5N1			Africa / Burkina Faso	Necrosyrtes monachus	2006	Unknown user	Other Database Import					1	2006						Unknown	Unknown	Unknown	Unknown	Unknown	Unknown	Unknown	Unknown	Unknown	Unknown		Y
11353	EPI_ISL_11353				EPI114607 | A/falcon/Bavaria/15/2006		EPI114643 | A/falcon/Bavaria/15/2006					A/falcon/Bavaria/15/2006	H5N1			Europe / Germany / Bavaria	Falco	2006	Unknown user	Other Database Import					15	2006						Unknown	Unknown	Unknown	Unknown	Unknown	Unknown	Unknown	Unknown	Unknown	Unknown		Y
129227	EPI_ISL_129227				EPI395461 | A/peregrine falcon/Nagasaki/4202A039/2011		EPI395466 | A/peregrine falcon/Nagasaki/4202A039/2011					A/peregrine falcon/Nagasaki/4202A039/2011	H5N1			Asia / Japan / Nagasaki	Falco peregrinus	2011	Initial import	Other Database Import		Soda,K.; Usui,T.; Ito,H.; Yamaguchi,T.; Ito,T.; Mimura,W.				2011-02-12		2012-09-14	2012-09-10			Unknown	Unknown	Unknown	Unknown	Unknown	Unknown	Unknown	Unknown	Unknown	Unknown
25674	EPI_ISL_25674	EPI167839 | A/peregrine_falcon/Hong_Kong/5211/2006	EPI167840 | A/peregrine_falcon/Hong_Kong/5211/2006	EPI167841 | A/peregrine_falcon/Hong_Kong/5211/2006	EPI167842 | A/peregrine_falcon/Hong_Kong/5211/2006	EPI167843 | A/peregrine_falcon/Hong_Kong/5211/2006	EPI167844 | A/peregrine_falcon/Hong_Kong/5211/2006	EPI167845 | A/peregrine_falcon/Hong_Kong/5211/2006	EPI167846 | A/peregrine_falcon/Hong_Kong/5211/2006			A/peregrine falcon/Hong Kong/5211/2006	H5N1			Asia / Hong Kong (SAR)	Falco peregrinus	2006	Unknown user	Other Database Import					5211	2006						Unknown	Unknown	Unknown	Unknown	Unknown	Unknown	Unknown	Unknown	Unknown	Unknown		Y
271713	EPI_ISL_271713	EPI1032545 | A/Goose/Hungary/64909/2016 (PB2)	EPI1032546 | A/Goose/Hungary/64909/2016 (PB1)	EPI1032544 | A/Goose/Hungary/64909/2016 (PA)	EPI1032548 | A/Goose/Hungary/64909/2016 (HA)	EPI1032541 | A/Goose/Hungary/64909/2016 (NP)	EPI1032547 | A/Goose/Hungary/64909/2016 (NA)	EPI1032543 | A/Goose/Hungary/64909/2016 (MP)	EPI1032542 | A/Goose/Hungary/64909/2016 (NS)			A/Goose/Hungary/64909/2016	H5N8		c1	Europe / Hungary / Bacs-Kiskun	Goose	2016	Adam Dan (Central Agricultural Office Veterinary Diagnostic Directorate)	Central Agricultural Office Veterinary Diagnostic Directorate		Adam, Dan		National Food Chain Safety Office Veterinary Diagnostic Directorate Laboratory for Molecular Biology	64909	2016-12-14		2017-07-26	2017-07-26			Unknown	Unknown	Unknown	Unknown	Unknown	Unknown	Unknown	Unknown	Unknown	Unknown		Y
271712	EPI_ISL_271712	EPI1032537 | A/Goose/Hungary/63743/2016 (PB2)	EPI1032538 | A/Goose/Hungary/63743/2016 (PB1)	EPI1032536 | A/Goose/Hungary/63743/2016 (PA)	EPI1032540 | A/Goose/Hungary/63743/2016 (HA)	EPI1032533 | A/Goose/Hungary/63743/2016 (NP)	EPI1032539 | A/Goose/Hungary/63743/2016 (NA)	EPI1032535 | A/Goose/Hungary/63743/2016 (MP)	EPI1032534 | A/Goose/Hungary/63743/2016 (NS)			A/Goose/Hungary/63743/2016	H5N8		tissues	Europe / Hungary / Bacs-Kiskun	Goose	2016	Adam Dan (Central Agricultural Office Veterinary Diagnostic Directorate)	Central Agricultural Office Veterinary Diagnostic Directorate		Adam, Dan		National Food Chain Safety Office Veterinary Diagnostic Directorate Laboratory for Molecular Biology	63743	2016-12-11		2017-07-26	2017-07-26			Unknown	Unknown	Unknown	Unknown	Unknown	Unknown	Unknown	Unknown	Unknown	Unknown		Y
271709	EPI_ISL_271709	EPI1032513 | A/Goose/Hungary/59763/2016 (PB2)	EPI1032514 | A/Goose/Hungary/59763/2016 (PB1)	EPI1032512 | A/Goose/Hungary/59763/2016 (PA)	EPI1032516 | A/Goose/Hungary/59763/2016 (HA)	EPI1032509 | A/Goose/Hungary/59763/2016 (NP)	EPI1032515 | A/Goose/Hungary/59763/2016 (NA)	EPI1032511 | A/Goose/Hungary/59763/2016 (MP)	EPI1032510 | A/Goose/Hungary/59763/2016 (NS)			A/Goose/Hungary/59763/2016	H5N8		tissues	Europe / Hungary / Bacs-Kiskun	Goose	2016	Adam Dan (Central Agricultural Office Veterinary Diagnostic Directorate)	Central Agricultural Office Veterinary Diagnostic Directorate		Adam, Dan		National Food Chain Safety Office Veterinary Diagnostic Directorate Laboratory for Molecular Biology	59763	2016-11-27		2017-07-26	2017-07-26			Unknown	Unknown	Unknown	Unknown	Unknown	Unknown	Unknown	Unknown	Unknown	Unknown		Y
255398	EPI_ISL_255398	EPI956125 | A/Goose/Hungary/59712/2016 (PB2)	EPI956126 | A/Goose/Hungary/59712/2016 (PB1)	EPI956124 | A/Goose/Hungary/59712/2016 (PA)	EPI956128 | A/Goose/Hungary/59712/2016 (HA)	EPI956121 | A/Goose/Hungary/59712/2016 (NP)	EPI956127 | A/Goose/Hungary/59712/2016 (NA)	EPI956123 | A/Goose/Hungary/59712/2016 (MP)	EPI956122 | A/Goose/Hungary/59712/2016 (NS)			A/Goose/Hungary/59712/2016	H5N8		organs	Europe / Hungary / Csongrad megye / Csongrad	Goose	2016	Adam Dan (Central Agricultural Office Veterinary Diagnostic Directorate)	Central Agricultural Office Veterinary Diagnostic Directorate	59712	Adam, Dan		Central Agricultural Office Veterinary Diagnostic Directorate	59712	2016-11-26		2017-03-14	2017-03-14			Unknown	Unknown	Unknown	Unknown	Unknown	Unknown	Unknown	Unknown	Unknown	Unknown		Y
206487	EPI_ISL_206487	EPI690765 | A/goose/Taiwan/TNO18/2015	EPI690766 | A/goose/Taiwan/TNO18/2015	EPI690767 | A/goose/Taiwan/TNO18/2015	EPI690768 | A/goose/Taiwan/TNO18/2015	EPI690769 | A/goose/Taiwan/TNO18/2015	EPI690770 | A/goose/Taiwan/TNO18/2015	EPI690771 | A/goose/Taiwan/TNO18/2015	EPI690772 | A/goose/Taiwan/TNO18/2015			A/goose/Taiwan/TNO18/2015	H5N8		passage details: E1	Asia / Taiwan	Goose	2015	Initial import	Other Database Import		Huang,P.Y.; Lee,C.D.; Yip,C.H.; Cheung,C.L.; Yu,G.; Lam,T.T.; Smith,D.K.; Zhu,H.; Guan,Y.; Lee,C.C.; Lam,T.Y.				2015-01-17	passage details: E1	2015-12-17	2015-08-14			Unknown	Unknown	Unknown	Unknown	Unknown	Unknown	Unknown	Unknown	Unknown	Unknown
206482	EPI_ISL_206482	EPI690725 | A/goose/Taiwan/TNO13/2015	EPI690726 | A/goose/Taiwan/TNO13/2015	EPI690727 | A/goose/Taiwan/TNO13/2015	EPI690728 | A/goose/Taiwan/TNO13/2015	EPI690729 | A/goose/Taiwan/TNO13/2015	EPI690730 | A/goose/Taiwan/TNO13/2015	EPI690731 | A/goose/Taiwan/TNO13/2015	EPI690732 | A/goose/Taiwan/TNO13/2015			A/goose/Taiwan/TNO13/2015	H5N8		passage details: E1	Asia / Taiwan	Goose	2015	Initial import	Other Database Import		Huang,P.Y.; Lee,C.D.; Yip,C.H.; Cheung,C.L.; Yu,G.; Lam,T.T.; Smith,D.K.; Zhu,H.; Guan,Y.; Lee,C.C.; Lam,T.Y.				2015-01-17	passage details: E1	2015-12-17	2015-08-14			Unknown	Unknown	Unknown	Unknown	Unknown	Unknown	Unknown	Unknown	Unknown	Unknown
206481	EPI_ISL_206481	EPI690717 | A/goose/Taiwan/TNO12/2015	EPI690718 | A/goose/Taiwan/TNO12/2015	EPI690719 | A/goose/Taiwan/TNO12/2015	EPI690720 | A/goose/Taiwan/TNO12/2015	EPI690721 | A/goose/Taiwan/TNO12/2015	EPI690722 | A/goose/Taiwan/TNO12/2015	EPI690723 | A/goose/Taiwan/TNO12/2015	EPI690724 | A/goose/Taiwan/TNO12/2015			A/goose/Taiwan/TNO12/2015	H5N8		passage details: E1	Asia / Taiwan	Goose	2015	Initial import	Other Database Import		Huang,P.Y.; Lee,C.D.; Yip,C.H.; Cheung,C.L.; Yu,G.; Lam,T.T.; Smith,D.K.; Zhu,H.; Guan,Y.; Lee,C.C.; Lam,T.Y.				2015-01-17	passage details: E1	2015-12-17	2015-08-14			Unknown	Unknown	Unknown	Unknown	Unknown	Unknown	Unknown	Unknown	Unknown	Unknown
206479	EPI_ISL_206479	EPI690701 | A/goose/Taiwan/TNO10/2015	EPI690702 | A/goose/Taiwan/TNO10/2015	EPI690703 | A/goose/Taiwan/TNO10/2015	EPI690704 | A/goose/Taiwan/TNO10/2015	EPI690705 | A/goose/Taiwan/TNO10/2015	EPI690706 | A/goose/Taiwan/TNO10/2015	EPI690707 | A/goose/Taiwan/TNO10/2015	EPI690708 | A/goose/Taiwan/TNO10/2015			A/goose/Taiwan/TNO10/2015	H5N8		passage details: E1	Asia / Taiwan	Goose	2015	Initial import	Other Database Import		Huang,P.Y.; Lee,C.D.; Yip,C.H.; Cheung,C.L.; Yu,G.; Lam,T.T.; Smith,D.K.; Zhu,H.; Guan,Y.; Lee,C.C.; Lam,T.Y.				2015-01-17	passage details: E1	2015-12-17	2015-08-14			Unknown	Unknown	Unknown	Unknown	Unknown	Unknown	Unknown	Unknown	Unknown	Unknown
206467	EPI_ISL_206467	EPI690605 | A/goose/Taiwan/TNC12/2015	EPI690606 | A/goose/Taiwan/TNC12/2015	EPI690607 | A/goose/Taiwan/TNC12/2015	EPI690608 | A/goose/Taiwan/TNC12/2015	EPI690609 | A/goose/Taiwan/TNC12/2015	EPI690610 | A/goose/Taiwan/TNC12/2015	EPI690611 | A/goose/Taiwan/TNC12/2015	EPI690612 | A/goose/Taiwan/TNC12/2015			A/goose/Taiwan/TNC12/2015	H5N8		passage details: E1	Asia / Taiwan	Goose	2015	Initial import	Other Database Import		Huang,P.Y.; Lee,C.D.; Yip,C.H.; Cheung,C.L.; Yu,G.; Lam,T.T.; Smith,D.K.; Zhu,H.; Guan,Y.; Lee,C.C.; Lam,T.Y.				2015-01-17	passage details: E1	2015-12-17	2015-08-14			Unknown	Unknown	Unknown	Unknown	Unknown	Unknown	Unknown	Unknown	Unknown	Unknown
206461	EPI_ISL_206461	EPI690557 | A/goose/Taiwan/TNC6/2015	EPI690558 | A/goose/Taiwan/TNC6/2015	EPI690559 | A/goose/Taiwan/TNC6/2015	EPI690560 | A/goose/Taiwan/TNC6/2015	EPI690561 | A/goose/Taiwan/TNC6/2015	EPI690562 | A/goose/Taiwan/TNC6/2015	EPI690563 | A/goose/Taiwan/TNC6/2015	EPI690564 | A/goose/Taiwan/TNC6/2015			A/goose/Taiwan/TNC6/2015	H5N8		passage details: E1	Asia / Taiwan	Goose	2015	Initial import	Other Database Import		Huang,P.Y.; Lee,C.D.; Yip,C.H.; Cheung,C.L.; Yu,G.; Lam,T.T.; Smith,D.K.; Zhu,H.; Guan,Y.; Lee,C.C.; Lam,T.Y.				2015-01-17	passage details: E1	2015-12-17	2015-08-14			Unknown	Unknown	Unknown	Unknown	Unknown	Unknown	Unknown	Unknown	Unknown	Unknown
201798	EPI_ISL_201798	EPI672784 | A/goose/Guangdong/s13124/2013	EPI672785 | A/goose/Guangdong/s13124/2013	EPI672786 | A/goose/Guangdong/s13124/2013	EPI672787 | A/goose/Guangdong/s13124/2013	EPI672788 | A/goose/Guangdong/s13124/2013	EPI672789 | A/goose/Guangdong/s13124/2013	EPI672790 | A/goose/Guangdong/s13124/2013	EPI689458 | A/goose/Guangdong/s13124/2013			A/goose/Guangdong/s13124/2013	H5N8			Asia / China	Goose	2013	Initial import	Other Database Import		Song,Y.; Cui,J.; Song,H.; Ye,J.; Zhao,Z.; Wu,S.; Xu,C.; Jiao,P.; Liao,M.				2013-12-12		2015-11-10	2015-08-12			Unknown	Unknown	Unknown	Unknown	Unknown	Unknown	Unknown	Unknown	Unknown	Unknown
174379	EPI_ISL_174379				EPI573220 | A/goose/Korea/H1698/2014							A/goose/Korea/H1698/2014	H5N8			Asia / Korea, Republic of / Jeollanam-do	Goose	2014	Eun-Kyoung Lee (Animal and Plant Quarantine Agency (S-2026))	Animal and Plant Quarantine Agency (S-2026)						2014-07-31		2015-03-19	2015-03-19			Unknown	Unknown	Unknown	Unknown	Unknown	Unknown	Unknown	Unknown	Unknown	Unknown		Y
174363	EPI_ISL_174363				EPI573204 | A/goose/Korea/H1296/2014							A/goose/Korea/H1296/2014	H5N8			Asia / Korea, Republic of / Chungcheongbuk-do	Goose	2014	Eun-Kyoung Lee (Animal and Plant Quarantine Agency (S-2026))	Animal and Plant Quarantine Agency (S-2026)						2014-04-21		2015-03-19	2015-03-19			Unknown	Unknown	Unknown	Unknown	Unknown	Unknown	Unknown	Unknown	Unknown	Unknown		Y
71016	EPI_ISL_71016				EPI245999 | A/goose/Egypt/0910sm-NLQP/2009							A/goose/Egypt/0910sm-NLQP/2009	H5N1			Africa / Egypt	Goose	2009	Initial import	Other Database Import		Arafa,A.A.; Hagag,N.M.; Abdullah,M.H.; Yehia,N.M.; Abdel-Halim,A.M.; Kilany,W.H.; Ahmed,M.S.; Zanaty,A.M.; Abdel-Aziz,O.M.; Hassan,M.K.; Aly,M.M.				2009-01		2010-03-07	2010-02-18			Unknown	Unknown	Unknown	Unknown	Unknown	Unknown	Unknown	Unknown	Unknown	Unknown		Y
64344	EPI_ISL_64344				EPI225061 | A/domestic goose/RO-AI-373/2006							A/domestic goose/RO-AI-373/2006	H5N1		embryonated eggs	Europe / Romania	Goose	2006	Initial import	Other Database Import		Turcitu,M.; Coste,H.; Cioranu,R.; Singer,R.; Ward,M.; Starick,E.; Neagoe,G.				2006		2009-03-05	2009-02-23			Unknown	Unknown	Unknown	Unknown	Unknown	Unknown	Unknown	Unknown	Unknown	Unknown		Y
24623	EPI_ISL_24623	EPI164378 | A/goose/Yunnan/6384/2006	EPI164379 | A/goose/Yunnan/6384/2006	EPI164380 | A/goose/Yunnan/6384/2006	EPI164381 | A/goose/Yunnan/6384/2006	EPI164382 | A/goose/Yunnan/6384/2006	EPI164383 | A/goose/Yunnan/6384/2006	EPI164384 | A/goose/Yunnan/6384/2006	EPI164385 | A/goose/Yunnan/6384/2006			A/goose/Yunnan/6384/2006	H5N1			Asia / China / Yunnan Province	Goose	2006	Unknown user	Other Database Import					6384	2006						Unknown	Unknown	Unknown	Unknown	Unknown	Unknown	Unknown	Unknown	Unknown	Unknown		Y
24617	EPI_ISL_24617	EPI164330 | A/goose/Yunnan/5141/2006	EPI164331 | A/goose/Yunnan/5141/2006	EPI164332 | A/goose/Yunnan/5141/2006	EPI164333 | A/goose/Yunnan/5141/2006	EPI164334 | A/goose/Yunnan/5141/2006	EPI164335 | A/goose/Yunnan/5141/2006	EPI164336 | A/goose/Yunnan/5141/2006	EPI164337 | A/goose/Yunnan/5141/2006			A/goose/Yunnan/5141/2006	H5N1			Asia / China / Yunnan Province	Goose	2006	Unknown user	Other Database Import					5141	2006						Unknown	Unknown	Unknown	Unknown	Unknown	Unknown	Unknown	Unknown	Unknown	Unknown		Y
13617	EPI_ISL_13617	EPI144945 | A/domestic_goose/Pavlodar/1/2005	EPI144944 | A/domestic_goose/Pavlodar/1/2005	EPI144946 | A/domestic_goose/Pavlodar/1/2005	EPI125689 | A/domestic_goose/Pavlodar/1/2005	EPI144949 | A/domestic_goose/Pavlodar/1/2005	EPI144947 | A/domestic_goose/Pavlodar/1/2005	EPI144943 | A/domestic_goose/Pavlodar/1/2005	EPI144948 | A/domestic_goose/Pavlodar/1/2005			A/domestic goose/Pavlodar/1/2005	H5N1			Asia / Kazakhstan / Pavlodar	Goose	2005	Unknown user	Other Database Import		Strochkov,V.; Sandybayev,N.; Zholdybayeva,Y.; Sultankulova,K.; Tuleuova,N.; Zaitsev,V.; Mamadaliyev,S.			1	2005		2012-06-14	2007-10-12			Unknown	Unknown	Unknown	Unknown	Unknown	Unknown	Unknown	Unknown	Unknown	Unknown		Y
13611	EPI_ISL_13611	EPI165163 | A/goose/Egypt/R4/2007		EPI165146 | A/goose/Egypt/R4/2007	EPI165152 | A/goose/Egypt/R4/2007, EPI125658 | A/goose/Egypt/R4/2007		EPI165158 | A/goose/Egypt/R4/2007	EPI165134 | A/goose/Egypt/R4/2007	EPI165140 | A/goose/Egypt/R4/2007			A/goose/Egypt/R4/2007	H5N1			Africa / Egypt	Goose	2007	Unknown user	Other Database Import					R4	2007-02-01						Unknown	Unknown	Unknown	Unknown	Unknown	Unknown	Unknown	Unknown	Unknown	Unknown		Y
11881	EPI_ISL_11881	EPI236717 | A/goose/Viet Nam/113/2001	EPI236716 | A/goose/Viet Nam/113/2001	EPI236715 | A/goose/Viet Nam/113/2001	EPI236710 | A/goose/Viet Nam/113/2001, EPI116497 | A/goose/Viet_Nam/113/2001	EPI236713 | A/goose/Viet Nam/113/2001	EPI236712 | A/goose/Viet Nam/113/2001, EPI116662 | A/goose/Viet_Nam/113/2001	EPI236711 | A/goose/Viet Nam/113/2001, EPI116484 | A/goose/Viet_Nam/113/2001	EPI236714 | A/goose/Viet Nam/113/2001			A/goose/Viet Nam/113/2001	H5N1			Asia / Vietnam	Goose	2001	Unknown user	Other Database Import		Kim,L.M.; Scott,M.A.; Suarez,D.L.; Spackman,E.; Swayne,D.E.; Afonso,C.L.			113	2001		2010-01-26				Unknown	Unknown	Unknown	Unknown	Unknown	Unknown	Unknown	Unknown	Unknown	Unknown		Y
11508	EPI_ISL_11508				EPI115454 | A/goose/Cambodia/28/2004		EPI115456 | A/goose/Cambodia/28/2004	EPI115458 | A/goose/Cambodia/28/2004				A/goose/Cambodia/28/2004	H5N1		MDCK-1	Asia / Cambodia	Goose	2004	Unknown user	Other Database Import					28	2004-01-16						Unknown	Unknown	Unknown	Unknown	Unknown	Unknown	Unknown	Unknown	Unknown	Unknown		Y
10814	EPI_ISL_10814				EPI107913 | A/goose/Yunnan/1144/2006							A/goose/Yunnan/1144/2006	H5N1			Asia / China / Yunnan Province	Goose	2006	Unknown user	Other Database Import					1144	2006						Unknown	Unknown	Unknown	Unknown	Unknown	Unknown	Unknown	Unknown	Unknown	Unknown		Y
10767	EPI_ISL_10767	EPI107639 | A/goose/Guiyang/3422/2005	EPI111420 | A/goose/Guiyang/3422/2005	EPI113232 | A/goose/Guiyang/3422/2005	EPI107795 | A/goose/Guiyang/3422/2005	EPI112477 | A/goose/Guiyang/3422/2005	EPI112175 | A/goose/Guiyang/3422/2005	EPI111839 | A/goose/Guiyang/3422/2005	EPI112896 | A/goose/Guiyang/3422/2005			A/goose/Guiyang/3422/2005	H5N1			Asia / China	Goose	2005	Unknown user	Other Database Import					3422	2005						Unknown	Unknown	Unknown	Unknown	Unknown	Unknown	Unknown	Unknown	Unknown	Unknown		Y
10743	EPI_ISL_10743	EPI107591 | A/goose/Guangxi/3714/2005	EPI111372 | A/goose/Guangxi/3714/2005	EPI113184 | A/goose/Guangxi/3714/2005	EPI107725 | A/goose/Guangxi/3714/2005	EPI112429 | A/goose/Guangxi/3714/2005	EPI112127 | A/goose/Guangxi/3714/2005		EPI112824 | A/goose/Guangxi/3714/2005			A/goose/Guangxi/3714/2005	H5N1			Asia / China / Guangxi Zhuang Autonomous Region	Goose	2005	Unknown user	Other Database Import					3714	2005						Unknown	Unknown	Unknown	Unknown	Unknown	Unknown	Unknown	Unknown	Unknown	Unknown		Y
10704	EPI_ISL_10704	EPI107513 | A/goose/Shantou/18442/2005	EPI111294 | A/goose/Shantou/18442/2005	EPI113106 | A/goose/Shantou/18442/2005	EPI107835 | A/goose/Shantou/18442/2005	EPI112351 | A/goose/Shantou/18442/2005	EPI112049 | A/goose/Shantou/18442/2005	EPI111650 | A/goose/Shantou/18442/2005	EPI112707 | A/goose/Shantou/18442/2005			A/goose/Shantou/18442/2005	H5N1			Asia / China	Goose	2005	Unknown user	Other Database Import					18442	2005						Unknown	Unknown	Unknown	Unknown	Unknown	Unknown	Unknown	Unknown	Unknown	Unknown		Y
10693	EPI_ISL_10693	EPI107491 | A/goose/Guangxi/582/2006	EPI111272 | A/goose/Guangxi/582/2006	EPI113084 | A/goose/Guangxi/582/2006	EPI107775 | A/goose/Guangxi/582/2006	EPI112329 | A/goose/Guangxi/582/2006	EPI112027 | A/goose/Guangxi/582/2006	EPI111617 | A/goose/Guangxi/582/2006	EPI112674 | A/goose/Guangxi/582/2006			A/goose/Guangxi/582/2006	H5N1			Asia / China / Guangxi Zhuang Autonomous Region	Goose	2006	Unknown user	Other Database Import					582	2006						Unknown	Unknown	Unknown	Unknown	Unknown	Unknown	Unknown	Unknown	Unknown	Unknown		Y
10395	EPI_ISL_10395				EPI106133 | A/goose/Huadong/220/2004		EPI106135 | A/goose/Huadong/220/2004					A/goose/Huadong/220/2004	H5N1			Asia / China	Goose	2004	Unknown user	Other Database Import					220	2004						Unknown	Unknown	Unknown	Unknown	Unknown	Unknown	Unknown	Unknown	Unknown	Unknown		Y
9910	EPI_ISL_9910	EPI100300 | A/goose/Guangxi/2383/2004	EPI101219 | A/goose/Guangxi/2383/2004	EPI101090 | A/goose/Guangxi/2383/2004	EPI100432 | A/goose/Guangxi/2383/2004	EPI100826 | A/goose/Guangxi/2383/2004	EPI100696 | A/goose/Guangxi/2383/2004	EPI100564 | A/goose/Guangxi/2383/2004	EPI100958 | A/goose/Guangxi/2383/2004			A/goose/Guangxi/2383/2004	H5N1			Asia / China / Guangxi Zhuang Autonomous Region	Goose	2004	Unknown user	Other Database Import					2383	2004						Unknown	Unknown	Unknown	Unknown	Unknown	Unknown	Unknown	Unknown	Unknown	Unknown		Y
9337	EPI_ISL_9337	EPI97680 | A/black-headed_goose/Qinghai/2/2005	EPI97688 | A/black-headed_goose/Qinghai/2/2005	EPI97696 | A/black-headed_goose/Qinghai/2/2005	EPI97704 | A/black-headed_goose/Qinghai/2/2005	EPI97712 | A/black-headed_goose/Qinghai/2/2005	EPI97720 | A/black-headed_goose/Qinghai/2/2005	EPI97729 | A/black-headed_goose/Qinghai/2/2005	EPI97741 | A/black-headed_goose/Qinghai/2/2005			A/black-headed goose/Qinghai/2/2005	H5N1			Asia / China / Qinghai Province	Goose	2005	Unknown user	Other Database Import					2	2005		2010-03-26				Unknown	Unknown	Unknown	Unknown	Unknown	Unknown	Unknown	Unknown	Unknown	Unknown		Y						0
9312	EPI_ISL_9312	EPI97495 | A/Bar-headed_Goose/Qinghai/59/05	EPI97455 | A/Bar-headed_Goose/Qinghai/59/05	EPI97415 | A/Bar-headed_Goose/Qinghai/59/05	EPI97175 | A/Bar-headed_Goose/Qinghai/59/05	EPI97315 | A/Bar-headed_Goose/Qinghai/59/05	EPI97275 | A/Bar-headed_Goose/Qinghai/59/05	EPI97215 | A/Bar-headed_Goose/Qinghai/59/05	EPI97355 | A/Bar-headed_Goose/Qinghai/59/05			A/Bar-headed Goose/Qinghai/59/05	H5N1			Asia / China / Qinghai Province	Goose	2005	Unknown user	Other Database Import					59	2005						Unknown	Unknown	Unknown	Unknown	Unknown	Unknown	Unknown	Unknown	Unknown	Unknown		Y
4133	EPI_ISL_4133				EPI22627 | A/goose/China/F3/2004							A/goose/China/F3/2004	H5N1			Asia / China	Goose	2004	Unknown user	Other Database Import					F3	2004						Unknown	Unknown	Unknown	Unknown	Unknown	Unknown	Unknown	Unknown	Unknown	Unknown		Y
2980	EPI_ISL_2980				EPI14256 | A/Canada_goose/Germany/R1207/2006		EPI14220 | A/Canada_goose/Germany/R1207/2006					A/Canada goose/Germany/R1207/2006	H5N1			Europe / Germany	Goose	2006	Unknown user	Other Database Import					R1207	2006		2010-03-26				Unknown	Unknown	Unknown	Unknown	Unknown	Unknown	Unknown	Unknown	Unknown	Unknown		Y						0
2266	EPI_ISL_2266	EPI10567 | A/Goose/Hong_Kong/ww100/01	EPI10619 | A/Goose/Hong_Kong/ww100/01	EPI10671 | A/Goose/Hong_Kong/ww100/01	EPI10309 | A/Goose/Hong_Kong/ww100/01	EPI10515 | A/Goose/Hong_Kong/ww100/01	EPI10463 | A/Goose/Hong_Kong/ww100/01	EPI10361 | A/Goose/Hong_Kong/ww100/01	EPI10413 | A/Goose/Hong_Kong/ww100/01			A/Goose/Hong Kong/ww100/01	H5N1			Asia / Hong Kong (SAR)	Goose	2001	Unknown user	Other Database Import					ww100	2001						Unknown	Unknown	Unknown	Unknown	Unknown	Unknown	Unknown	Unknown	Unknown	Unknown		Y
2079	EPI_ISL_2079	EPI9114 | A/Goose/Hong_Kong/385.3/2000	EPI9110 | A/Goose/Hong_Kong/385.3/2000	EPI9118 | A/Goose/Hong_Kong/385.3/2000	EPI9098 | A/Goose/Hong_Kong/385.3/2000	EPI9102 | A/Goose/Hong_Kong/385.3/2000	EPI9106 | A/Goose/Hong_Kong/385.3/2000	EPI9122 | A/Goose/Hong_Kong/385.3/2000	EPI9126 | A/Goose/Hong_Kong/385.3/2000			A/Goose/Hong Kong/385.3/2000	H5N1			Asia / Hong Kong (SAR)	Goose	2000	Unknown user	Other Database Import					385,3	2000						Unknown	Unknown	Unknown	Unknown	Unknown	Unknown	Unknown	Unknown	Unknown	Unknown		Y
181086	EPI_ISL_181086	EPI595109 | A/greater white-fronted goose/Korea/K14-367-4/2014	EPI595110 | A/greater white-fronted goose/Korea/K14-367-4/2014	EPI595111 | A/greater white-fronted goose/Korea/K14-367-4/2014	EPI595116 | A/greater white-fronted goose/Korea/K14-367-4/2014	EPI595112 | A/greater white-fronted goose/Korea/K14-367-4/2014	EPI595113 | A/greater white-fronted goose/Korea/K14-367-4/2014	EPI595114 | A/greater white-fronted goose/Korea/K14-367-4/2014	EPI595115 | A/greater white-fronted goose/Korea/K14-367-4/2014			A/greater white-fronted goose/Korea/K14-367-4/2014	H5N8		c1	Asia / Korea, Republic of / Chungcheongnam-do / pungsecheon	Anser albifrons	2014	Jung Hoon Kwon (Konkuk University / College of Veterinary Medicine)	Konkuk University		Kwon,Jung-Hoon; Yuk,Seong-Su; Erdene-Ochir,TO; Noh,Jin-Yong; Hong,Woo-Tack; Jeong,Jei-Hyun; Jeong,Sol; Song,Chang-Seon		Avian diaseases laboratory, College of Veterinary Medicine, Konkuk University		2014-12-24		2015-05-30	2015-05-30	clade 2.3.4.4		Unknown	Unknown	Unknown	Unknown	Unknown	Unknown	Unknown	Unknown	Unknown	Unknown		Y
268977	EPI_ISL_268977				EPI1021133 | A/goose/Czech Republic/1998-17_1/2017 (H5N8)							A/goose/Czech Republic/1998-17_1/2017 (H5N8)	H5N8			Europe / Czech Republic / Kralovehradecky Kraj / Okres Hradec Kralove / Žďár nad Orlicí	Anser anser	2017	Alexander Nagy (State Veterinary Institute Prague)	State Veterinary Institute Prague		Nagy,A		State Veterinary Institute Prague		2017-02-09		2017-07-06	2017-07-06			Unknown	Unknown	Unknown	Unknown	Unknown	Unknown	Unknown	Unknown	Unknown	Unknown		Y
243695	EPI_ISL_243695				EPI891670 | A/greylag goose/Croatia/33/2017		EPI891672 | A/greylag goose/Croatia/33/2017					A/greylag goose/Croatia/33/2017	H5N8		0	Europe / Croatia / Bjelovarsko-Bilogorska Zupanija / Prekobrdo	Anser anser	2017	Vladimir Savić (Croatian Veterinary Institute / Poultry Centre)	Croatian Veterinary Institute		Savić, Vladimir				2017-01-18		2017-01-30	2017-01-30			Unknown	Unknown	Unknown	Unknown	Unknown	Unknown	Unknown	Unknown	Unknown	Unknown		Y
69731	EPI_ISL_69731	EPI241736 | A/grey lag goose/Denmark/6692/2006	EPI241735 | A/grey lag goose/Denmark/6692/2006	EPI241734 | A/grey lag goose/Denmark/6692/2006	EPI241729 | A/grey lag goose/Denmark/6692/2006	EPI241732 | A/grey lag goose/Denmark/6692/2006	EPI241731 | A/grey lag goose/Denmark/6692/2006	EPI241730 | A/grey lag goose/Denmark/6692/2006	EPI241733 | A/grey lag goose/Denmark/6692/2006			A/grey lag goose/Denmark/6692/2006	H5N1			Europe / Denmark / Region Syddanmark / Svendborg Kommune	Anser anser	2006	Kurt Jensen Handberg (National Veterinary Institute / Technical University of Denmark)	Statens Serum Institute		Bragstad,K.; Fomsgaard,A.; Jorgensen,P.H.; Hammer,A.S.; Kabell,S.; Handberg,K.		National Veterinary Institute	78-06.692	2006-03-21		2010-02-04	2010-02-04			Unknown	Unknown	Unknown	Unknown	Unknown	Unknown	Unknown	Unknown	Unknown	Unknown		Y						0
171696	EPI_ISL_171696	EPI561506 | A/bean goose/Korea/H53/2014	EPI561507 | A/bean goose/Korea/H53/2014	EPI561499 | A/bean goose/Korea/H53/2014	EPI561508 | A/bean goose/Korea/H53/2014	EPI561509 | A/bean goose/Korea/H53/2014	EPI561510 | A/bean goose/Korea/H53/2014	EPI561511 | A/bean goose/Korea/H53/2014	EPI561512 | A/bean goose/Korea/H53/2014			A/bean goose/Korea/H53/2014	H5N8			Asia / Korea, Republic of	Anser fabalis	2014	Initial import	Other Database Import		Jeong,J.; Kang,H.M.; Lee,E.K.; Song,B.M.; Kwon,Y.K.; Kim,H.R.; Choi,K.S.; Kim,J.Y.; Lee,H.J.; Moon,O.K.; Jeong,W.; Choi,J.; Baek,J.H.; Joo,Y.S.; Park,Y.H.; Lee,H.S.; Lee,Y.J.; Lee,Y.-J.; Kang,H.-M.; Lee,E.-K.; Song,B.-M.; Lee,K.-J.; Hong,M.-S.				2014-01-20		2014-10-07	2014-02-28			Unknown	Unknown	Unknown	Unknown	Unknown	Unknown	Unknown	Unknown	Unknown	Unknown
224740	EPI_ISL_224740	EPI774407 | A/Bar-headed Goose/Qinghai/BTY18-LU/2016	EPI774408 | A/Bar-headed Goose/Qinghai/BTY18-LU/2016	EPI774409 | A/Bar-headed Goose/Qinghai/BTY18-LU/2016	EPI774410 | A/Bar-headed Goose/Qinghai/BTY18-LU/2016	EPI774411 | A/Bar-headed Goose/Qinghai/BTY18-LU/2016	EPI774412 | A/Bar-headed Goose/Qinghai/BTY18-LU/2016	EPI774413 | A/Bar-headed Goose/Qinghai/BTY18-LU/2016	EPI774415 | A/Bar-headed Goose/Qinghai/BTY18-LU/2016			A/Bar-headed Goose/Qinghai/BTY18-LU/2016	H5N8		egg1	Asia / China / Qinghai Province	Anser indicus	2016	Jianjun Chen (Wuhan Institute of Virology / Chinese Academy of Sciences)	Wuhan Institute of Virology				State Key Laboratory of Virology and Wuhan Institute of Virology, Chinese Academy of Sciences		2016-05-15		2016-07-12	2016-07-12			Unknown	Unknown	Unknown	Unknown	Unknown	Unknown	Unknown	Unknown	Unknown	Unknown		Y
224734	EPI_ISL_224734	EPI774358 | A/Bar-headed Goose/Qinghai/BTY15-LU/2016	EPI774359 | A/Bar-headed Goose/Qinghai/BTY15-LU/2016	EPI774360 | A/Bar-headed Goose/Qinghai/BTY15-LU/2016	EPI774361 | A/Bar-headed Goose/Qinghai/BTY15-LU/2016	EPI774362 | A/Bar-headed Goose/Qinghai/BTY15-LU/2016	EPI774363 | A/Bar-headed Goose/Qinghai/BTY15-LU/2016	EPI774364 | A/Bar-headed Goose/Qinghai/BTY15-LU/2016	EPI774365 | A/Bar-headed Goose/Qinghai/BTY15-LU/2016			A/Bar-headed Goose/Qinghai/BTY15-LU/2016	H5N8		egg1	Asia / China / Qinghai Province	Anser indicus	2016	Jianjun Chen (Wuhan Institute of Virology / Chinese Academy of Sciences)	Wuhan Institute of Virology				State Key Laboratory of Virology and Wuhan Institute of Virology, Chinese Academy of Sciences		2016-05-14		2016-07-12	2016-07-12			Unknown	Unknown	Unknown	Unknown	Unknown	Unknown	Unknown	Unknown	Unknown	Unknown		Y
224726	EPI_ISL_224726	EPI774291 | A/Bar-headed Goose/Qinghai/BTY11-LU/2016	EPI774292 | A/Bar-headed Goose/Qinghai/BTY11-LU/2016	EPI774293 | A/Bar-headed Goose/Qinghai/BTY11-LU/2016	EPI774294 | A/Bar-headed Goose/Qinghai/BTY11-LU/2016	EPI774295 | A/Bar-headed Goose/Qinghai/BTY11-LU/2016	EPI774296 | A/Bar-headed Goose/Qinghai/BTY11-LU/2016	EPI774297 | A/Bar-headed Goose/Qinghai/BTY11-LU/2016	EPI774298 | A/Bar-headed Goose/Qinghai/BTY11-LU/2016			A/Bar-headed Goose/Qinghai/BTY11-LU/2016	H5N8		egg1	Asia / China / Qinghai Province	Anser indicus	2016	Jianjun Chen (Wuhan Institute of Virology / Chinese Academy of Sciences)	Wuhan Institute of Virology				State Key Laboratory of Virology and Wuhan Institute of Virology, Chinese Academy of Sciences		2016-05-09		2016-07-12	2016-07-12			Unknown	Unknown	Unknown	Unknown	Unknown	Unknown	Unknown	Unknown	Unknown	Unknown		Y
201004	EPI_ISL_201004	EPI669805 | A/Black-necked Grebe/Inner Mongolia/Lung3/2015_H5N1 PB2	EPI669806 | A/Black-necked Grebe/Inner Mongolia/Lung3/2015_H5N1 PB1	EPI669804 | A/Black-necked Grebe/Inner Mongolia/Lung3/2015_H5N1 PA	EPI669808 | A/Black-necked Grebe/Inner Mongolia/Lung3/2015_H5N1 HA	EPI669801 | A/Black-necked Grebe/Inner Mongolia/Lung3/2015_H5N1 NP	EPI669807 | A/Black-necked Grebe/Inner Mongolia/Lung3/2015_H5N1 NA	EPI669803 | A/Black-necked Grebe/Inner Mongolia/Lung3/2015_H5N1 M	EPI669802 | A/Black-necked Grebe/Inner Mongolia/Lung3/2015_H5N1 NS			A/Black-necked Grebe/Inner Mongolia/Lung3/2015_H5N1	H5N1		Egg1	Asia / China / Inner Mongolia	Anser indicus	2015	Yuhai Bi (Institute of Microbiology, Chinese Academy of Sciences)	Institute of Microbiology, Chinese Academy of Sciences		Weifeng, Shi		Institute of Pathogen Biology, Taishan Medical College		2015-05-12		2015-10-29	2015-10-29			Unknown	Unknown	Unknown	Unknown	Unknown	Unknown	Unknown	Unknown	Unknown	Unknown		Y
201002	EPI_ISL_201002	EPI669789 | A/Black-necked Grebe/Inner Mongolia/Brain2/2015_H5N1 PB2	EPI669790 | A/Black-necked Grebe/Inner Mongolia/Brain2/2015_H5N1 PB1	EPI669788 | A/Black-necked Grebe/Inner Mongolia/Brain2/2015_H5N1 PA	EPI669792 | A/Black-necked Grebe/Inner Mongolia/Brain2/2015_H5N1 HA	EPI669785 | A/Black-necked Grebe/Inner Mongolia/Brain2/2015_H5N1 NP	EPI669791 | A/Black-necked Grebe/Inner Mongolia/Brain2/2015_H5N1 NA	EPI669787 | A/Black-necked Grebe/Inner Mongolia/Brain2/2015_H5N1 M	EPI669786 | A/Black-necked Grebe/Inner Mongolia/Brain2/2015 H5N1 NS			A/Black-necked Grebe/Inner Mongolia/Brain2/2015_H5N1	H5N1		Egg1	Asia / China / Inner Mongolia	Anser indicus	2015	Yuhai Bi (Institute of Microbiology, Chinese Academy of Sciences)	Institute of Microbiology, Chinese Academy of Sciences		Weifeng, Shi		Institute of Pathogen Biology, Taishan Medical College		2015-05-12		2015-10-29	2015-10-29			Unknown	Unknown	Unknown	Unknown	Unknown	Unknown	Unknown	Unknown	Unknown	Unknown		Y
27739	EPI_ISL_27739				EPI171532 | A/bar-headed_goose/Qinghai/7/2007		EPI171571 | A/bar-headed_goose/Qinghai/7/2007					A/bar-headed goose/Qinghai/7/2007	H5N1			Asia / China / Qinghai Province	Anser indicus	2007	Unknown user	Other Database Import					7	2007-06-25						Unknown	Unknown	Unknown	Unknown	Unknown	Unknown	Unknown	Unknown	Unknown	Unknown		Y
27734	EPI_ISL_27734				EPI171527 | A/bar-headed_goose/Qinghai/11/2006		EPI171564 | A/bar-headed_goose/Qinghai/11/2006					A/bar-headed goose/Qinghai/11/2006	H5N1			Asia / China / Qinghai Province	Anser indicus	2006	Unknown user	Other Database Import					11	2006-08-18						Unknown	Unknown	Unknown	Unknown	Unknown	Unknown	Unknown	Unknown	Unknown	Unknown		Y
27726	EPI_ISL_27726				EPI171519 | A/bar-headed_goose/Qinghai/3/2006		EPI171556 | A/bar-headed_goose/Qinghai/3/2006					A/bar-headed goose/Qinghai/3/2006	H5N1			Asia / China / Qinghai Province	Anser indicus	2006	Unknown user	Other Database Import					3	2006-06-07						Unknown	Unknown	Unknown	Unknown	Unknown	Unknown	Unknown	Unknown	Unknown	Unknown		Y
29195	EPI_ISL_29195				EPI174742 | A/Guinea_fowl/Constanta/RO-AI-159/2006							A/Guinea fowl/Constanta/RO-AI-159/2006	H5N1			Europe / Romania / Judetul Constanta / Constanta	Guineafowl	2006	Unknown user	Other Database Import					RO-AI-159	2006						Unknown	Unknown	Unknown	Unknown	Unknown	Unknown	Unknown	Unknown	Unknown	Unknown		Y
268659	EPI_ISL_268659	EPI1019691 | A/gull/Neth/16014466-011/2016_(H5N8)PB2	EPI1019692 | A/gull/Neth/16014466-011/2016_(H5N8)PB1	EPI1019690 | A/gull/Neth/16014466-011/2016_(H5N8)PA	EPI1019694 | A/gull/Neth/16014466-011/2016_(H5N8)HA_H5	EPI1019687 | A/gull/Neth/16014466-011/2016_(H5N8)NP	EPI1019693 | A/gull/Neth/16014466-011/2016_(H5N8)NA_N8	EPI1019689 | A/gull/Neth/16014466-011/2016_(H5N8)MP	EPI1019688 | A/gull/Neth/16014466-011/2016_(H5N8)NS			A/Gull1/NL-Marker Wadden/16014466-011/2016	H5N8		Original	Europe / Netherlands / Marker Wadden	Gull	2016	Saskia Bergervoet (Wageningen Bioveterinary Research)	Wageningen Bioveterinary Research		Beerens, Nancy; Heutink, Rene; Harders, Frank; Verschuren-Pritz, Sylvia; Bossers, Alex; Koch, Guus; Bergervoet, Saskia		Wageningen Bioveterinary Research	16014466-011	2016-11-17		2017-07-04	2017-07-04			Unknown	Unknown	Unknown	Unknown	Unknown	Unknown	Unknown	Unknown	Unknown	Unknown		Y
268658	EPI_ISL_268658	EPI1019683 | A/gull/Neth/16014466-020/2016_(H5N8)PB2	EPI1019684 | A/gull/Neth/16014466-020/2016_(H5N8)PB1	EPI1019682 | A/gull/Neth/16014466-020/2016_(H5N8)PA	EPI1019686 | A/gull/Neth/16014466-020/2016_(H5N8)HA_H5	EPI1019679 | A/gull/Neth/16014466-020/2016_(H5N8)NP	EPI1019685 | A/gull/Neth/16014466-020/2016_(H5N8)NA_N8	EPI1019681 | A/gull/Neth/16014466-020/2016_(H5N8)MP	EPI1019680 | A/gull/Neth/16014466-020/2016_(H5N8)NS			A/Gull/NL-Marker Wadden/16014466-020/2016	H5N8		Original	Europe / Netherlands / Marker Wadden	Gull	2016	Saskia Bergervoet (Wageningen Bioveterinary Research)	Wageningen Bioveterinary Research		Beerens, Nancy; Heutink, Rene; Harders, Frank; Verschuren-Pritz, Sylvia; Bossers, Alex; Koch, Guus; Bergervoet, Saskia		Wageningen Bioveterinary Research	16014466-020	2016-11-17		2017-07-04	2017-07-04			Unknown	Unknown	Unknown	Unknown	Unknown	Unknown	Unknown	Unknown	Unknown	Unknown		Y
182746	EPI_ISL_182746	EPI603558 | AR3443-25041_PB2	EPI603559 | AR3443-25041_PB1	EPI603557 | AR3443-25041_PA	EPI603561 | AR3443-25041_HA	EPI603554 | AR3443-25041_NP	EPI603560 | AR3443-25041_NA	EPI603556 | AR3443-25041_M	EPI603555 | AR3443-25041_NS			A/Sea Gull/Dubai/AR3443-25041/2014	H5N1			Asia / United Arab Emirates	Gull	2014	Mahmoud Mohamed Naguib (Friedrich-Loeffler-Institut)	Friedrich-Loeffler-Institut		Naguib, M.M.; Wernery, U.; Harder, T.				2014-12-07		2015-06-07	2015-06-07			Unknown	Unknown	Unknown	Unknown	Unknown	Unknown	Unknown	Unknown	Unknown	Unknown		Y
103693	EPI_ISL_103693				EPI353352 | A/gull/Germany/R882/2006							A/gull/Germany/R882/2006	H5N1			Europe / Germany	Gull	2006	Initial import	Other Database Import		Heider,A.; Mochalova,L.; Harder,T.; Tuzikov,A.; Bovin,N.; Schweiger,B.				2006		2012-02-07	2012-02-07			Unknown	Unknown	Unknown	Unknown	Unknown	Unknown	Unknown	Unknown	Unknown	Unknown
64343	EPI_ISL_64343	EPI225060 | A/common gull/Chany/P/2006	EPI225056 | A/common gull/Chany/P/2006	EPI225059 | A/common gull/Chany/P/2006	EPI225053 | A/common gull/Chany/P/2006	EPI225058 | A/common gull/Chany/P/2006	EPI225054 | A/common gull/Chany/P/2006	EPI225057 | A/common gull/Chany/P/2006	EPI225055 | A/common gull/Chany/P/2006			A/common gull/Chany/P/2006	H5N1			Europe / Russian Federation	Gull	2006	Initial import	Other Database Import		Spackman,E.; Evseenko,V.; Sharshov,K.; Ternovoi,V.; Lipatov,A.; Shestopalov,A.; Swayne,D.				2006-07-18		2009-12-16	2008-07-04			Unknown	Unknown	Unknown	Unknown	Unknown	Unknown	Unknown	Unknown	Unknown	Unknown		Y						0
224745	EPI_ISL_224745	EPI774447 | A/Brown-headed Gull/Qinghai/ZTO3-LU/2016	EPI774448 | A/Brown-headed Gull/Qinghai/ZTO3-LU/2016	EPI774449 | A/Brown-headed Gull/Qinghai/ZTO3-LU/2016	EPI774450 | A/Brown-headed Gull/Qinghai/ZTO3-LU/2016	EPI774451 | A/Brown-headed Gull/Qinghai/ZTO3-LU/2016	EPI774452 | A/Brown-headed Gull/Qinghai/ZTO3-LU/2016	EPI774453 | A/Brown-headed Gull/Qinghai/ZTO3-LU/2016	EPI774454 | A/Brown-headed Gull/Qinghai/ZTO3-LU/2016			A/Brown-headed Gull/Qinghai/ZTO3-LU/2016	H5N8		egg1	Asia / China / Qinghai Province	Larus brunnicephalus	2016	Jianjun Chen (Wuhan Institute of Virology / Chinese Academy of Sciences)	Wuhan Institute of Virology				State Key Laboratory of Virology and Wuhan Institute of Virology, Chinese Academy of Sciences		2016-05-12		2016-07-12	2016-07-12			Unknown	Unknown	Unknown	Unknown	Unknown	Unknown	Unknown	Unknown	Unknown	Unknown		Y
154640	EPI_ISL_154640	EPI502791 | A/brown-headed gull/Qinghai/19/2009	EPI502788 | A/brown-headed gull/Qinghai/19/2009	EPI502785 | A/brown-headed gull/Qinghai/19/2009	EPI502782 | A/brown-headed gull/Qinghai/19/2009	EPI502779 | A/brown-headed gull/Qinghai/19/2009	EPI502776 | A/brown-headed gull/Qinghai/19/2009	EPI502773 | A/brown-headed gull/Qinghai/19/2009	EPI502770 | A/brown-headed gull/Qinghai/19/2009			A/brown-headed gull/Qinghai/19/2009	H5N1			Asia / China	Larus brunnicephalus	2009	Initial import	Other Database Import		Kou,Z.; Zhang,Z.; Li,T.				2009-06	nonstructural protein 2	2013-12-31	2010-01-19			Unknown	Unknown	Unknown	Unknown	Unknown	Unknown	Unknown	Unknown	Unknown	Unknown
104400	EPI_ISL_104400				EPI354424 | A/brown-headed gull/Qinghai/2/2009							A/brown-headed gull/Qinghai/2/2009	H5N1			Asia / China	Larus brunnicephalus	2009	Initial import	Other Database Import		Hu,X.; Liu,D.; Wang,M.; Yang,L.; Zhu,Q.; Li,L.; Gao,G.F.				2009-05		2011-12-31	2010-08-05			Unknown	Unknown	Unknown	Unknown	Unknown	Unknown	Unknown	Unknown	Unknown	Unknown
104406	EPI_ISL_104406				EPI354430 | A/great black-headed gull/Qinghai/6/2009							A/great black-headed gull/Qinghai/6/2009	H5N1			Asia / China	Larus ichthyaetus	2009	Initial import	Other Database Import		Hu,X.; Liu,D.; Wang,M.; Yang,L.; Zhu,Q.; Li,L.; Gao,G.F.				2009-05		2011-12-31	2010-08-05			Unknown	Unknown	Unknown	Unknown	Unknown	Unknown	Unknown	Unknown	Unknown	Unknown
104404	EPI_ISL_104404				EPI354428 | A/great black-headed gull/Qinghai/4/2009							A/great black-headed gull/Qinghai/4/2009	H5N1			Asia / China	Larus ichthyaetus	2009	Initial import	Other Database Import		Hu,X.; Liu,D.; Wang,M.; Yang,L.; Zhu,Q.; Li,L.; Gao,G.F.				2009-05		2011-12-31	2010-08-05			Unknown	Unknown	Unknown	Unknown	Unknown	Unknown	Unknown	Unknown	Unknown	Unknown
27740	EPI_ISL_27740				EPI171533 | A/great_black-headed_gull/Qinghai/8/2007		EPI171572 | A/great_black-headed_gull/Qinghai/8/2007					A/great black-headed gull/Qinghai/8/2007	H5N1			Asia / China / Qinghai Province	Larus ichthyaetus	2007	Unknown user	Other Database Import					8	2007-07-26						Unknown	Unknown	Unknown	Unknown	Unknown	Unknown	Unknown	Unknown	Unknown	Unknown		Y
119611	EPI_ISL_119611				EPI371698 | A/black headed gull/Hong Kong/07035-1/2011		EPI371699 | A/black headed gull/Hong Kong/07035-1/2011					A/black headed gull/Hong Kong/07035-1/2011	H5N1			Asia / China	Larus ridibundus	2011	Initial import	Other Database Import		Xu,L.; Yuan,J.; Bao,L.; Lv,Q.; Li,F.; Chen,H.; Qin,C.				2011-12-13		2012-05-12	2012-04-12			Unknown	Unknown	Unknown	Unknown	Unknown	Unknown	Unknown	Unknown	Unknown	Unknown
26363	EPI_ISL_26363				EPI169515 | HA_3489-73							A/ostrich/Saudi Arabia/3489-73VIR08/2007	H5N1		E1	Asia / Saudi Arabia	Ostrich	2007	Isabella Monne (Istituto Zooprofilattico Sperimentale Delle Venezie)	Istituto Zooprofilattico Sperimentale Delle Venezie					3489-73VIR08	2007		2009-12-10	2008-12-18			Unknown	Unknown	Unknown	Unknown	Unknown	Unknown	Unknown	Unknown	Unknown	Unknown		Y						0
15642	EPI_ISL_15642	EPI135741 | A/partridge/Shantou/2886/2003	EPI135743 | A/partridge/Shantou/2886/2003	EPI135746 | A/partridge/Shantou/2886/2003	EPI135748 | A/partridge/Shantou/2886/2003	EPI135750 | A/partridge/Shantou/2886/2003	EPI135752 | A/partridge/Shantou/2886/2003	EPI135754 | A/partridge/Shantou/2886/2003	EPI135757 | A/partridge/Shantou/2886/2003			A/partridge/Shantou/2886/2003	H5N1			Asia / China	Partridge	2003	Unknown user	Other Database Import					2886	2003		2010-02-09				Unknown	Unknown	Unknown	Unknown	Unknown	Unknown	Unknown	Unknown	Unknown	Unknown		Y						0
20031	EPI_ISL_20031	EPI154804 | A/Kalij_pheasant/Thailand/vsmu-1/2008	EPI154805 | A/Kalij_pheasant/Thailand/vsmu-1/2008	EPI154806 | A/Kalij_pheasant/Thailand/vsmu-1/2008	EPI154807 | A/Kalij_pheasant/Thailand/vsmu-1/2008	EPI154808 | A/Kalij_pheasant/Thailand/vsmu-1/2008	EPI154809 | A/Kalij_pheasant/Thailand/vsmu-1/2008	EPI154810 | A/Kalij_pheasant/Thailand/vsmu-1/2008	EPI154811 | A/Kalij_pheasant/Thailand/vsmu-1/2008			A/Kalij pheasant/Thailand/vsmu-1/2008	H5N1			Asia / Thailand	Pheasant	2008	Unknown user	Other Database Import					vsmu-1	2008						Unknown	Unknown	Unknown	Unknown	Unknown	Unknown	Unknown	Unknown	Unknown	Unknown		Y
266537	EPI_ISL_266537	EPI1007672 | A/peacock/Belgium/1017/2017	EPI1007673 | A/peacock/Belgium/1017/2017	EPI1007674 | A/peacock/Belgium/1017/2017	EPI1007675 | A/peacock/Belgium/1017/2017	EPI1007676 | A/peacock/Belgium/1017/2017	EPI1007677 | A/peacock/Belgium/1017/2017	EPI1007678 | A/peacock/Belgium/1017/2017	EPI1007679 | A/peacock/Belgium/1017/2017			A/peacock/Belgium/1017/2017	H5N8		passage details: egg passage 1	Europe / Belgium	Pavo cristatus	2017	Initial import	Other Database Import		Steensels,M.; Lambrecht,B.; Vandenbussche,F.; Van Borm,S.				2017-02-08	passage details: egg passage 1	2017-06-04	2017-05-10			Unknown	Unknown	Unknown	Unknown	Unknown	Unknown	Unknown	Unknown	Unknown	Unknown
103350	EPI_ISL_103350	EPI352947 | A/swan/England/AV380-2326/2008	EPI352948 | A/swan/England/AV380-2326/2008	EPI352949 | A/swan/England/AV380-2326/2008	EPI352950 | A/swan/England/AV380-2326/2008	EPI352951 | A/swan/England/AV380-2326/2008	EPI352952 | A/swan/England/AV380-2326/2008	EPI352953 | A/swan/England/AV380-2326/2008	EPI352954 | A/swan/England/AV380-2326/2008			A/swan/England/AV380-2326/2008	H5N1			Europe / United Kingdom / Dorset	Swan	2008	Initial import	Other Database Import		Pybus,O.; Perrins,C.; Choudhury,B.; Manvell,R.; Nunez,A.; Schulenburg,B.; Sheldon,B.; Brown,I.				2008-01-01		2012-01-09	2012-01-06			Unknown	Unknown	Unknown	Unknown	Unknown	Unknown	Unknown	Unknown	Unknown	Unknown
103348	EPI_ISL_103348				EPI352945 | A/swan/England/AV314-2149/2008							A/swan/England/AV314-2149/2008	H5N1			Europe / United Kingdom / Dorset	Swan	2008	Initial import	Other Database Import		Pybus,O.; Perrins,C.; Choudhury,B.; Manvell,R.; Nunez,A.; Schulenburg,B.; Sheldon,B.; Brown,I.				2008-01-01		2012-01-09	2012-01-06			Unknown	Unknown	Unknown	Unknown	Unknown	Unknown	Unknown	Unknown	Unknown	Unknown
82217	EPI_ISL_82217				EPI289699 | A/whooper swan/Mongolia/7/2009							A/whooper swan/Mongolia/7/2009	H5N1			Asia / Mongolia	Swan	2009	Initial import	Other Database Import		Kang,H.-M.; Batchuluun,D.; Kim,M.-C.; Choi,J.-G.; Erdene-Ochir,T.-O.; Paek,M.-R.; Sugir,T.; Sodnomdarjaa,R.; Kwon,J.-H.				2009-05		2010-10-03	2010-03-16			Unknown	Unknown	Unknown	Unknown	Unknown	Unknown	Unknown	Unknown	Unknown	Unknown		Y
82216	EPI_ISL_82216				EPI289698 | A/whooper swan/Mongolia/5/2009							A/whooper swan/Mongolia/5/2009	H5N1			Asia / Mongolia	Swan	2009	Initial import	Other Database Import		Kang,H.-M.; Batchuluun,D.; Kim,M.-C.; Choi,J.-G.; Erdene-Ochir,T.-O.; Paek,M.-R.; Sugir,T.; Sodnomdarjaa,R.; Kwon,J.-H.				2009-05		2010-10-03	2010-03-16			Unknown	Unknown	Unknown	Unknown	Unknown	Unknown	Unknown	Unknown	Unknown	Unknown		Y
68259	EPI_ISL_68259				EPI237630 | A/swan/Bavaria/9/2007		EPI237631 | A/swan/Bavaria/9/2007					A/swan/Bavaria/9/2007	H5N1			Europe / Germany / Bavaria	Swan	2007	Initial import	Other Database Import		Lang,V.; Rinder,M.; Hafner-Marx,A.; Rabl,S.; Bogner,K.H.; Neubauer-Juric,A.; Buettner,M.				2007-07		2010-01-26	2009-09-29			Unknown	Unknown	Unknown	Unknown	Unknown	Unknown	Unknown	Unknown	Unknown	Unknown		Y
66232	EPI_ISL_66232				EPI231254 | A/swan/Ybbs/1106/2006		EPI231255 | A/swan/Ybbs/1106/2006					A/swan/Ybbs/1106/2006	H5N1			Europe / Austria	Swan	2006	Initial import	Other Database Import		Fink,M.; Revilla-Fernandez,S.; Koefer,J.				2006-03-10		2010-01-01	2009-07-03			Unknown	Unknown	Unknown	Unknown	Unknown	Unknown	Unknown	Unknown	Unknown	Unknown		Y
66217	EPI_ISL_66217				EPI231225 | A/swan/Hainburg/2172/2006		EPI231226 | A/swan/Hainburg/2172/2006					A/swan/Hainburg/2172/2006	H5N1			Europe / Austria	Swan	2006	Initial import	Other Database Import		Fink,M.; Revilla-Fernandez,S.; Koefer,J.				2006-04-10		2010-01-01	2009-07-03			Unknown	Unknown	Unknown	Unknown	Unknown	Unknown	Unknown	Unknown	Unknown	Unknown		Y
64935	EPI_ISL_64935	EPI227540 | A/swan/Astrakhan/Russia/Nov-2/2005	EPI227539 | A/swan/Astrakhan/Russia/Nov-2/2005	EPI227538 | A/swan/Astrakhan/Russia/Nov-2/2005	EPI227541 | A/swan/Astrakhan/Russia/Nov-2/2005	EPI227536 | A/swan/Astrakhan/Russia/Nov-2/2005	EPI227535 | A/swan/Astrakhan/Russia/Nov-2/2005	EPI227534 | A/swan/Astrakhan/Russia/Nov-2/2005	EPI227537 | A/swan/Astrakhan/Russia/Nov-2/2005			A/swan/Astrakhan/Russia/Nov-2/2005	H5N1			Europe / Russian Federation	Swan	2005	Initial import	Other Database Import		Yatsyshina,S.B.; Braslavskaya,S.I.; Shipulin,G.A.				2005		2009-04-15	2006-07-05			Unknown	Unknown	Unknown	Unknown	Unknown	Unknown	Unknown	Unknown	Unknown	Unknown		Y
11359	EPI_ISL_11359				EPI114619 | A/swan/Bavaria/21/2006		EPI114655 | A/swan/Bavaria/21/2006					A/swan/Bavaria/21/2006	H5N1			Europe / Germany / Bavaria	Swan	2006	Unknown user	Other Database Import					21	2006						Unknown	Unknown	Unknown	Unknown	Unknown	Unknown	Unknown	Unknown	Unknown	Unknown		Y
9893	EPI_ISL_9893				EPI100266 | A/swan/Astrakhan/1/2005		EPI100264 | A/swan/Astrakhan/1/2005					A/swan/Astrakhan/1/2005	H5N1			Europe / Russian Federation / Astrakhan Oblast	Swan	2005	Unknown user	Other Database Import					1	2005						Unknown	Unknown	Unknown	Unknown	Unknown	Unknown	Unknown	Unknown	Unknown	Unknown		Y
6381	EPI_ISL_6381	EPI47122 | A/cygnus_cygnus/Iran/754/2006	EPI47119 | A/cygnus_cygnus/Iran/754/2006	EPI47117 | A/cygnus_cygnus/Iran/754/2006	EPI47105 | A/cygnus_cygnus/Iran/754/2006	EPI47112 | A/cygnus_cygnus/Iran/754/2006	EPI47110 | A/cygnus_cygnus/Iran/754/2006	EPI47107 | A/cygnus_cygnus/Iran/754/2006	EPI47114 | A/cygnus_cygnus/Iran/754/2006			A/cygnus cygnus/Iran/754/2006	H5N1		Egg 1	Asia / Iran, Islamic Republic of	Swan	2006	Unknown user	Other Database Import					754	2006						Unknown	Unknown	Unknown	Unknown	Unknown	Unknown	Unknown	Unknown	Unknown	Unknown		Y
108433	EPI_ISL_108433	EPI359720 | A/whooper swan/Korea/Q28/2011	EPI359821 | A/whooper swan/Korea/Q28/2011	EPI359748 | A/whooper swan/Korea/Q28/2011	EPI359890 | A/whooper swan/Korea/Q28/2011	EPI359766 | A/whooper swan/Korea/Q28/2011	EPI359907 | A/whooper swan/Korea/Q28/2011	EPI359792 | A/whooper swan/Korea/Q28/2011	EPI359928 | A/whooper swan/Korea/Q28/2011			A/whooper swan/Korea/Q28/2011	H5N1			Asia / Korea, Republic of	Cygnus cygnus	2011	Initial import	Other Database Import		Kim,H.R.; Lee,Y.J.; Park,C.K.; Oem,J.K.; Lee,O.S.; Kang,H.M.; Choi,J.G.; Bae,Y.C.				2011-01		2012-03-24	2011-10-04			Unknown	Unknown	Unknown	Unknown	Unknown	Unknown	Unknown	Unknown	Unknown	Unknown
104888	EPI_ISL_104888	EPI355247 | A/whooper swan/Hamanaka/2011	EPI355248 | A/whooper swan/Hamanaka/2011	EPI355249 | A/whooper swan/Hamanaka/2011	EPI355250 | A/whooper swan/Hamanaka/2011	EPI355251 | A/whooper swan/Hamanaka/2011	EPI355252 | A/whooper swan/Hamanaka/2011	EPI355253 | A/whooper swan/Hamanaka/2011	EPI355254 | A/whooper swan/Hamanaka/2011			A/whooper swan/Hamanaka/2011	H5N1			Asia / Japan	Cygnus cygnus	2011	Initial import	Other Database Import		Nghia Bui,V.; Ogawa,H.; Huu Ngo,L.; Baatartsogt,T.; Nel Bilbao Abao,L.; Tamaki,S.; Saito,K.; Watanabe,Y.; Runstadler,J.; Imai,K.				2011-01-30		2012-02-17	2012-02-17			Unknown	Unknown	Unknown	Unknown	Unknown	Unknown	Unknown	Unknown	Unknown	Unknown
69722	EPI_ISL_69722	EPI241663 | A/whooper swan/Denmark/7275/2006	EPI241662 | A/whooper swan/Denmark/7275/2006	EPI241661 | A/whooper swan/Denmark/7275/2006	EPI241656 | A/whooper swan/Denmark/7275/2006	EPI241659 | A/whooper swan/Denmark/7275/2006	EPI241658 | A/whooper swan/Denmark/7275/2006	EPI241657 | A/whooper swan/Denmark/7275/2006	EPI241664 | A/whooper swan/Denmark/7275/2006			A/whooper swan/Denmark/7275/2006	H5N1			Europe / Denmark / Region Hovedstaden / Rudersdal	Cygnus cygnus	2006	Kurt Jensen Handberg (National Veterinary Institute / Technical University of Denmark)	Statens Serum Institute		Bragstad,K.; Fomsgaard,A.; Jorgensen,P.H.; Hammer,A.S.; Kabell,S.; Handberg,K.		National Veterinary Institute	78-07.275	2006-04-05		2010-02-04	2010-02-04			Unknown	Unknown	Unknown	Unknown	Unknown	Unknown	Unknown	Unknown	Unknown	Unknown		Y						0
2963	EPI_ISL_2963				EPI14232 | A/whooper_swan/Germany/R88/06	EPI171723 | A/whooper_swan/Germany/R88/06	EPI171721 | A/whooper_swan/Germany/R88/06, EPI14186 | A/whooper_swan/Germany/R88/06	EPI171722 | A/whooper_swan/Germany/R88/06	EPI171724 | A/whooper_swan/Germany/R88/06			A/whooper swan/Germany/R88/06	H5N1			Europe / Germany	Cygnus cygnus	2006	Unknown user	Other Database Import					R88	2006						Unknown	Unknown	Unknown	Unknown	Unknown	Unknown	Unknown	Unknown	Unknown	Unknown		Y
294	EPI_ISL_294	EPI1310 | A/whooper_swan/Mongolia/6/05	EPI1312 | A/whooper_swan/Mongolia/6/05	EPI1314 | A/whooper_swan/Mongolia/6/05	EPI1256 | A/whooper_swan/Mongolia/6/05	EPI1316 | A/whooper_swan/Mongolia/6/05	EPI1318 | A/whooper_swan/Mongolia/6/05	EPI1320 | A/whooper_swan/Mongolia/6/05	EPI1323 | A/whooper_swan/Mongolia/6/05			A/whooper swan/Mongolia/6/05	H5N1			Asia / Mongolia	Cygnus cygnus	2005	Unknown user	Other Database Import					6	2005						Unknown	Unknown	Unknown	Unknown	Unknown	Unknown	Unknown	Unknown	Unknown	Unknown		Y
268951	EPI_ISL_268951				EPI1021107 | A/mute swan/Czech Republic/1330-17_1/2017 (H5N8)							A/mute swan/Czech Republic/1330-17_1/2017 (H5N8)	H5N8			Europe / Czech Republic / Jihocesky Kraj / Okres Tabor / Roudná	Cygnus olor	2017	Alexander Nagy (State Veterinary Institute Prague)	State Veterinary Institute Prague				State Veterinary Institute Prague		2017-01-20		2017-07-05	2017-07-05			Unknown	Unknown	Unknown	Unknown	Unknown	Unknown	Unknown	Unknown	Unknown	Unknown		Y
268950	EPI_ISL_268950				EPI1021106 | A/mute swan/Czech Republic/1296-17_1/2017 (H5N8)							A/mute swan/Czech Republic/1296-17_1/2017 (H5N8)	H5N8			Europe / Czech Republic / Olomoucky Kraj / Okres Prerov / Tovačov Lakes	Cygnus olor	2017	Alexander Nagy (State Veterinary Institute Prague)	State Veterinary Institute Prague		Nagy,A		State Veterinary Institute Prague		2017-01-24		2017-07-05	2017-07-05			Unknown	Unknown	Unknown	Unknown	Unknown	Unknown	Unknown	Unknown	Unknown	Unknown		Y
257700	EPI_ISL_257700				EPI969259 | A/mute swan/Czech Republic/1813-17/2017 (H5N8)		EPI969260 | A/mute swan/Czech Republic/1813-17/2017 (H5N8)	EPI969261 | A/mute swan/Czech Republic/1813-17/2017 (H5N8)				A/mute swan/Czech Republic/1813-17/2017 (H5N8)	H5N8			Europe / Czech Republic / Karlovarsky Kraj / Okres Cheb / GPS: 50°4'56.294''N, 12°22'7.530E	Cygnus olor	2017	Alexander Nagy (State Veterinary Institute Prague)	State Veterinary Institute Prague		Nagy,A				2017-02-05		2017-03-31	2017-03-31			Unknown	Unknown	Unknown	Unknown	Unknown	Unknown	Unknown	Unknown	Unknown	Unknown		Y
256304	EPI_ISL_256304				EPI961484 | A/mute swan/Czech Republic/581-17/2017 (H5N8)		EPI961486 | A/mute swan/Czech Republic/581-17/2017 (H5N8)	EPI961487 | A/mute swan/Czech Republic/581-17/2017 (H5N8)				A/mute swan/Czech Republic/581-17/2017 (H5N8)	H5N8			Europe / Czech Republic / Olomoucky Kraj / Okres Olomouc / Olomouc city - U Dětského domova	Cygnus olor	2017	Alexander Nagy (State Veterinary Institute Prague)	State Veterinary Institute Prague		Nagy,A				2017-01-13		2017-03-21	2017-03-21			Unknown	Unknown	Unknown	Unknown	Unknown	Unknown	Unknown	Unknown	Unknown	Unknown		Y
248934	EPI_ISL_248934				EPI917480 | A/mute swan/Czech Republic/722-17_1/2017 (H5N8)		EPI917481 | A/mute swan/Czech Republic/722-17_1/2017 (H5N8)	EPI917482 | A/mute swan/Czech Republic/722-17_1/2017 (H5N8)				A/mute swan/Czech Republic/722-17_1/2017 (H5N8)	H5N8			Europe / Czech Republic / Jihocesky Kraj / Okres Tabor / Lake Jordán, Vančurova Street	Cygnus olor	2017	Alexander Nagy (State Veterinary Institute Prague)	State Veterinary Institute Prague	Nagy,Alexander			State Veterinary Institute Prague		2017-01-14		2017-02-17	2017-02-17			Unknown	Unknown	Unknown	Unknown	Unknown	Unknown	Unknown	Unknown	Unknown	Unknown		Y
131215	EPI_ISL_131215	EPI401373 | A/mute swan/Toyama/1/2010	EPI401380 | A/mute swan/Toyama/1/2010	EPI401381 | A/mute swan/Toyama/1/2010	EPI401514 | A/mute swan/Toyama/1/2010	EPI401382 | A/mute swan/Toyama/1/2010	EPI401385 | A/mute swan/Toyama/1/2010	EPI401383 | A/mute swan/Toyama/1/2010	EPI401384 | A/mute swan/Toyama/1/2010			A/mute swan/Toyama/1/2010	H5N1			Asia / Japan / Toyama	Cygnus olor	2010	Initial import	Other Database Import		Uchida,Y.; Suzuki,Y.; Shirakura,M.; Kawaguchi,A.; Nobusawa,E.; Tanikawa,T.; Hikono,H.; Takemae,N.; Mase,M.; Kanehira,K.; Hayashi,T.; Tagawa,Y.; Tashiro,M.; Saito,T.				2010-12		2012-10-04	2011-11-22			Unknown	Unknown	Unknown	Unknown	Unknown	Unknown	Unknown	Unknown	Unknown	Unknown
68253	EPI_ISL_68253				EPI237618 | A/mute swan/Bavaria/3/2007		EPI237619 | A/mute swan/Bavaria/3/2007					A/mute swan/Bavaria/3/2007	H5N1			Europe / Germany / Bavaria	Cygnus olor	2007	Initial import	Other Database Import		Lang,V.; Rinder,M.; Hafner-Marx,A.; Rabl,S.; Bogner,K.H.; Neubauer-Juric,A.; Buettner,M.				2007-06		2010-01-26	2009-09-29			Unknown	Unknown	Unknown	Unknown	Unknown	Unknown	Unknown	Unknown	Unknown	Unknown		Y
31666	EPI_ISL_31666	EPI186243 | A/mute_swan/France/070203/2007			EPI184642 | A/mute_swan/France/070203/2007		EPI184643 | A/mute_swan/France/070203/2007		EPI186190 | A/mute_swan/France/070203/2007			A/mute swan/France/070203/2007	H5N1			Europe / France	Cygnus olor	2007	Unknown user	Other Database Import					70203	2007						Unknown	Unknown	Unknown	Unknown	Unknown	Unknown	Unknown	Unknown	Unknown	Unknown		Y
31502	EPI_ISL_31502	EPI184094 | A/mute_swan/Hungary/4571/2006	EPI184093 | A/mute_swan/Hungary/4571/2006	EPI184092 | A/mute_swan/Hungary/4571/2006	EPI184087 | A/mute_swan/Hungary/4571/2006	EPI184090 | A/mute_swan/Hungary/4571/2006	EPI184089 | A/mute_swan/Hungary/4571/2006	EPI184088 | A/mute_swan/Hungary/4571/2006	EPI184091 | A/mute_swan/Hungary/4571/2006			A/mute swan/Hungary/4571/2006	H5N1			Europe / Hungary	Cygnus olor	2006	Unknown user	Other Database Import					4571	2006-02-16						Unknown	Unknown	Unknown	Unknown	Unknown	Unknown	Unknown	Unknown	Unknown	Unknown		Y
27764	EPI_ISL_27764	EPI171609 | A/Cygnus_olor/Germany/R1372/2007	EPI171610 | A/Cygnus_olor/Germany/R1372/2007	EPI171611 | A/Cygnus_olor/Germany/R1372/2007	EPI171612 | A/Cygnus_olor/Germany/R1372/2007	EPI171613 | A/Cygnus_olor/Germany/R1372/2007	EPI171614 | A/Cygnus_olor/Germany/R1372/2007	EPI171615 | A/Cygnus_olor/Germany/R1372/2007	EPI171616 | A/Cygnus_olor/Germany/R1372/2007			A/Cygnus olor/Germany/R1372/2007	H5N1			Europe / Germany	Cygnus olor	2007	Unknown user	Other Database Import					R1372	2007						Unknown	Unknown	Unknown	Unknown	Unknown	Unknown	Unknown	Unknown	Unknown	Unknown		Y
15692	EPI_ISL_15692	EPI136601 | A/Cygnus_olor/Czech_Republic/10732/07	EPI136741 | A/Cygnus_olor/Czech_Republic/10732/07	EPI136729 | A/Cygnus_olor/Czech_Republic/10732/07	EPI136631 | A/Cygnus_olor/Czech_Republic/10732/07	EPI136689 | A/Cygnus_olor/Czech_Republic/10732/07	EPI136669 | A/Cygnus_olor/Czech_Republic/10732/07	EPI136654 | A/Cygnus_olor/Czech_Republic/10732/07	EPI136712 | A/Cygnus_olor/Czech_Republic/10732/07			A/Cygnus olor/Czech Republic/10732/07	H5N1			Europe / Czech Republic	Cygnus olor	2007	Unknown user	Other Database Import					10732	2007-06-25						Unknown	Unknown	Unknown	Unknown	Unknown	Unknown	Unknown	Unknown	Unknown	Unknown		Y
3010	EPI_ISL_3010				EPI14523 | A/mute_swan/Germany/R1349/07	EPI171726 | A/mute_swan/Germany/R1349/07	EPI171725 | A/mute_swan/Germany/R1349/07, EPI14529 | A/mute_swan/Germany/R1349/07	EPI171727 | A/mute_swan/Germany/R1349/07	EPI171728 | A/mute_swan/Germany/R1349/07			A/mute swan/Germany/R1349/07	H5N1			Europe / Germany	Cygnus olor	2007	Unknown user	Other Database Import					R1349	2007						Unknown	Unknown	Unknown	Unknown	Unknown	Unknown	Unknown	Unknown	Unknown	Unknown		Y
2974	EPI_ISL_2974				EPI14250 | A/mute_swan/Germany/R854/06		EPI14208 | A/mute_swan/Germany/R854/06					A/mute swan/Germany/R854/06	H5N1			Europe / Germany	Cygnus olor	2006	Unknown user	Other Database Import					R854	2006						Unknown	Unknown	Unknown	Unknown	Unknown	Unknown	Unknown	Unknown	Unknown	Unknown		Y
174924	EPI_ISL_174924	EPI574386 | 14240FAOs_PB2	EPI574387 | 14240FAOs_PB1	EPI574385 | 14240FAOs_PA	EPI574389 | 14240FAOs_HA	EPI574382 | 14240FAOs_NP	EPI574388 | 14240FAOs_NA	EPI574384 | 14240FAOs_M	EPI574383 | 14240FAOs_NS			A/Turkey/Egypt/14240FAOS/2014	H5N1			Africa / Egypt	Turkey	2014	Mahmoud Mohamed Naguib (Friedrich-Loeffler-Institut)	Friedrich-Loeffler-Institut		Arafa,A.M; Hagag, N; Elhusseiny, M.H; Yehia, N; Selim, A.A; Abdelhalim, A; Kilany, W.H; Samy, A; Hassan, M.K; Abdelwhab,E.M; Beer,M; Naguib, M.M; Harder,TC				2014-10-31		2015-03-24	2015-03-24			Unknown	Unknown	Unknown	Unknown	Unknown	Unknown	Unknown	Unknown	Unknown	Unknown		Y
153903	EPI_ISL_153903				EPI500080 | A/turkey/Egypt/S6405E/2012							A/turkey/Egypt/S6405E/2012	H5N1			Africa / Egypt	Turkey	2012	Initial import	Other Database Import		Kayali,G.; El-Shesheny,R.; Kandeil,A.M.; Webby,R.J.; Ali,M.A.				2012-10-07		2013-12-19	2013-06-17			Unknown	Unknown	Unknown	Unknown	Unknown	Unknown	Unknown	Unknown	Unknown	Unknown
87097	EPI_ISL_87097				EPI305554 | HA-2841-42							A/Turkey/Turkey/Kars/09rs2841-42/2006	H5N1		E1	Asia / Turkey / Kars	Turkey	2006	Alice Fusaro (Istituto Zooprofilattico Sperimentale Delle Venezie)	Istituto Zooprofilattico Sperimentale Delle Venezie		Schivo,A.; Valastro,V.; Monne,I.; Coven,F.; Fusaro,A.; Dakman,A.; Akcadag,B.; Salviato,A.; DeBattisti,C.; Capua,I.; Cattoli,G.		Istituto Zooprofilattico Sperimentale Delle Venezie		2006-01-23		2011-03-08	2011-03-08			Unknown	Unknown	Unknown	Unknown	Unknown	Unknown	Unknown	Unknown	Unknown	Unknown		Y
63639	EPI_ISL_63639				EPI222692 | A/turkey/Islamabad-Pakistan/NARC-7871/02/2007		EPI222693 | A/turkey/Islamabad-Pakistan/NARC-7871/02/2007					A/turkey/Islamabad-Pakistan/NARC-7871/02/2007	H5N1			Asia / Pakistan	Turkey	2007	Initial import	Other Database Import		Naeem,K.; Ahmed,Z.; Siddique,N.; Ayaz,M.; Franks,J.; Webster,R.G.				2007		2009-12-04	2008-01-15			Unknown	Unknown	Unknown	Unknown	Unknown	Unknown	Unknown	Unknown	Unknown	Unknown		Y						0
27763	EPI_ISL_27763	EPI171601 | A/turkey/Poland/R3249/2007	EPI171602 | A/turkey/Poland/R3249/2007	EPI171603 | A/turkey/Poland/R3249/2007	EPI171604 | A/turkey/Poland/R3249/2007	EPI171605 | A/turkey/Poland/R3249/2007	EPI171606 | A/turkey/Poland/R3249/2007	EPI171607 | A/turkey/Poland/R3249/2007	EPI171608 | A/turkey/Poland/R3249/2007			A/turkey/Poland/R3249/2007	H5N1			Europe / Poland	Turkey	2007	Unknown user	Other Database Import					R3249	2007						Unknown	Unknown	Unknown	Unknown	Unknown	Unknown	Unknown	Unknown	Unknown	Unknown		Y
15690	EPI_ISL_15690	EPI136597 | A/turkey/Czech_Republic/10309-3/07	EPI136743 | A/turkey/Czech_Republic/10309-3/07	EPI136725 | A/turkey/Czech_Republic/10309-3/07	EPI136629 | A/turkey/Czech_Republic/10309-3/07	EPI136685 | A/turkey/Czech_Republic/10309-3/07	EPI136665 | A/turkey/Czech_Republic/10309-3/07	EPI136651 | A/turkey/Czech_Republic/10309-3/07	EPI136709 | A/turkey/Czech_Republic/10309-3/07			A/turkey/Czech Republic/10309-3/07	H5N1			Europe / Czech Republic	Turkey	2007	Unknown user	Other Database Import					10309-3	2007-06-19						Unknown	Unknown	Unknown	Unknown	Unknown	Unknown	Unknown	Unknown	Unknown	Unknown		Y
11859	EPI_ISL_11859				EPI116414 | A/turkey/Israel/365/2006		EPI116436 | A/turkey/Israel/365/2006					A/turkey/Israel/365/2006	H5N1			Asia / Israel	Turkey	2006	Unknown user	Other Database Import					365	2006						Unknown	Unknown	Unknown	Unknown	Unknown	Unknown	Unknown	Unknown	Unknown	Unknown		Y
6930	EPI_ISL_6930	EPI58750 | A/turkey/Ivory_Coast/4372-2/2006	EPI58747 | A/turkey/Ivory_Coast/4372-2/2006	EPI58745 | A/turkey/Ivory_Coast/4372-2/2006	EPI58733 | A/turkey/Ivory_Coast/4372-2/2006	EPI58740 | A/turkey/Ivory_Coast/4372-2/2006	EPI58738 | A/turkey/Ivory_Coast/4372-2/2006	EPI58735 | A/turkey/Ivory_Coast/4372-2/2006	EPI58742 | A/turkey/Ivory_Coast/4372-2/2006			A/turkey/Ivory Coast/4372-2/2006	H5N1		Egg 1	Africa / Cote d'Ivoire	Turkey	2006	Unknown user	Other Database Import					4372-2	2006						Unknown	Unknown	Unknown	Unknown	Unknown	Unknown	Unknown	Unknown	Unknown	Unknown		Y
256305	EPI_ISL_256305	EPI961497 | A/shelduck/Italy/17VIR1572-24/2017_PB2	EPI961498 | A/shelduck/Italy/17VIR1572-24/2017_PB1	EPI961496 | A/shelduck/Italy/17VIR1572-24/2017_PA	EPI961500 | A/shelduck/Italy/17VIR1572-24/2017_HA	EPI961493 | A/shelduck/Italy/17VIR1572-24/2017_NP	EPI961499 | A/shelduck/Italy/17VIR1572-24/2017_NA	EPI961495 | A/shelduck/Italy/17VIR1572-24/2017_MP	EPI961494 | A/shelduck/Italy/17VIR1572-24/2017_NS			A/shelduck/Italy/17VIR1572-24/2017	H5N8			Europe / Italy / Rovigo	Other avian	2017	Bianca Zecchin (Istituto Zooprofilattico Sperimentale Delle Venezie)	Istituto Zooprofilattico Sperimentale Delle Venezie	17VIR1572-24	Zecchin, B.; Fusaro, A.; Milani, A.; Schivo, A.; Salviato, A.; Zamperin, G.; Marciano, S.; Ormelli, S.; Terregino, C.; Monne, I.		Istituto Zooprofilattico Sperimentale Delle Venezie	17VIR1572-24	2017-01-03		2017-03-21	2017-03-21			Unknown	Unknown	Unknown	Unknown	Unknown	Unknown	Unknown	Unknown	Unknown	Unknown		Y
174518	EPI_ISL_174518	EPI573651 | A/crane/Kagoshima/KU41/2014(H5N8)	EPI573652 | A/crane/Kagoshima/KU41/2014(H5N8)	EPI573653 | A/crane/Kagoshima/KU41/2014(H5N8)	EPI573654 | A/crane/Kagoshima/KU41/2014(H5N8)	EPI573656 | A/crane/Kagoshima/KU41/2014(H5N8)	EPI573655 | A/crane/Kagoshima/KU41/2014(H5N8)	EPI573657 | A/crane/Kagoshima/KU41/2014(H5N8)	EPI573658 | A/crane/Kagoshima/KU41/2014(H5N8)			A/crane/Kagoshima/KU41/2014(H5N8)	H5N8		E1	Asia / Japan / Kagoshima	Other avian	2014	Makoto Ozawa (Kagoshima University )	Kagoshima University				Kagoshima University		2014-12-24		2015-03-23	2015-03-23			Unknown	Unknown	Unknown	Unknown	Unknown	Unknown	Unknown	Unknown	Unknown	Unknown		Y
171702	EPI_ISL_171702	EPI561554 | A/Coot/Korea/H81/2014	EPI561555 | A/Coot/Korea/H81/2014	EPI561536 | A/Coot/Korea/H81/2014	EPI561556 | A/Coot/Korea/H81/2014	EPI561557 | A/Coot/Korea/H81/2014	EPI561558 | A/Coot/Korea/H81/2014	EPI561559 | A/Coot/Korea/H81/2014	EPI561560 | A/Coot/Korea/H81/2014			A/Coot/Korea/H81/2014	H5N8			Asia / Korea, Republic of	Other avian	2014	Initial import	Other Database Import		Jeong,J.; Kang,H.M.; Lee,E.K.; Song,B.M.; Kwon,Y.K.; Kim,H.R.; Choi,K.S.; Kim,J.Y.; Lee,H.J.; Moon,O.K.; Jeong,W.; Choi,J.; Baek,J.H.; Joo,Y.S.; Park,Y.H.; Lee,H.S.; Lee,Y.J.; Lee,Y.-J.; Kang,H.-M.; Lee,E.-K.; Song,B.-M.; Lee,K.-J.; Hong,M.-S.				2014-01-22		2014-10-07	2014-02-28			Unknown	Unknown	Unknown	Unknown	Unknown	Unknown	Unknown	Unknown	Unknown	Unknown
129939	EPI_ISL_129939	EPI398755 | A/hooded crane/Kagoshima/4612J004/2010	EPI398771 | A/hooded crane/Kagoshima/4612J004/2010	EPI398772 | A/hooded crane/Kagoshima/4612J004/2010	EPI398773 | A/hooded crane/Kagoshima/4612J004/2010	EPI398774 | A/hooded crane/Kagoshima/4612J004/2010	EPI398775 | A/hooded crane/Kagoshima/4612J004/2010	EPI398776 | A/hooded crane/Kagoshima/4612J004/2010	EPI398794 | A/hooded crane/Kagoshima/4612J004/2010			A/hooded crane/Kagoshima/4612J004/2010	H5N1			Asia / Japan / Kagoshima	Other avian	2010	Initial import	Other Database Import		Hashimoto,Y.; Ito,H.; Nagai,Y.; Soda,K.; Ito,T.				2010		2012-11-07	2012-11-01			Unknown	Unknown	Unknown	Unknown	Unknown	Unknown	Unknown	Unknown	Unknown	Unknown
99850	EPI_ISL_99850	EPI349053 | A/Common Buzzard/Berlin/1/2006	EPI349052 | A/Common Buzzard/Berlin/1/2006	EPI349051 | A/Common Buzzard/Berlin/1/2006	EPI346566 | A/Common Buzzard/Berlin/1/2006	EPI349050 | A/Common Buzzard/Berlin/1/2006	EPI346568 | A/Common Buzzard/Berlin/1/2006	EPI349049 | A/Common Buzzard/Berlin/1/2006	EPI346565 | A/Common Buzzard/Berlin/1/2006			A/Common Buzzard/Berlin/1/2006	H5N1		e3	Europe / Germany / Berlin	Other avian	2006	Thorsten Wolff (Robert Koch Institute / FG17 Influenza)	Robert Koch Institute		Schweiger, Brunhilde; Zöhner, Andrea; Wolff, Thorsten		Robert Koch Institute		2006		2011-12-20	2011-12-20			Unknown	Unknown	Unknown	Unknown	Unknown	Unknown	Unknown	Unknown	Unknown	Unknown
74348	EPI_ISL_74348	EPI255440 | A/crow/Assam/142119/2008	EPI255441 | A/crow/Assam/142119/2008	EPI255442 | A/crow/Assam/142119/2008	EPI255774 | A/crow/Assam/142119/2008	EPI255443 | A/crow/Assam/142119/2008	EPI255775 | A/crow/Assam/142119/2008	EPI255444 | A/crow/Assam/142119/2008	EPI255445 | A/crow/Assam/142119/2008			A/crow/Assam/142119/2008	H5N1			Asia / India / Assam	Other avian	2008	Initial import	Other Database Import		Nagarajan,S.; Jain,R.; Tosh,C.; Venkatesh,G.; Murugkar,H.V.; Dubey,S.C.				2008-12	host=crow, dead bird	2010-05-03	2009-04-21			Unknown	Unknown	Unknown	Unknown	Unknown	Unknown	Unknown	Unknown	Unknown	Unknown		Y						0
67061	EPI_ISL_67061				EPI234491 | A/gray-crowed crane/Thailand/VSMU-4-CBI/2005							A/gray-crowed crane/Thailand/VSMU-4-CBI/2005	H5N1		MDCK cells	Asia / Thailand	Other avian	2005	Initial import	Other Database Import		Sangsiriwut,K.; Chaichoune,K.; Wiriyarat,W.; Sariya,L.; Ponarknguen,R.; Tongsudjai,S.; Phrompiram,P.; Pattanarangsan,R.; Puthavathana,P.; Ratanakorn,P.				2005		2010-01-21	2007-07-12			Unknown	Unknown	Unknown	Unknown	Unknown	Unknown	Unknown	Unknown	Unknown	Unknown		Y						0
25533	EPI_ISL_25533				EPI167146 | A/common_myna/Thailand/VSMU-10-BRM/2005		EPI167192 | A/common_myna/Thailand/VSMU-10-BRM/2005					A/common myna/Thailand/VSMU-10-BRM/2005	H5N1			Asia / Thailand	Other avian	2005	Unknown user	Other Database Import					VSMU-10-BRM	2005						Unknown	Unknown	Unknown	Unknown	Unknown	Unknown	Unknown	Unknown	Unknown	Unknown		Y
15633	EPI_ISL_15633	EPI135570 | A/quail/Shantou/3846/2002	EPI135572 | A/quail/Shantou/3846/2002	EPI135575 | A/quail/Shantou/3846/2002	EPI135577 | A/quail/Shantou/3846/2002	EPI135579 | A/quail/Shantou/3846/2002	EPI135581 | A/quail/Shantou/3846/2002	EPI135583 | A/quail/Shantou/3846/2002	EPI135586 | A/quail/Shantou/3846/2002			A/quail/Shantou/3846/2002	H5N1			Asia / China	Other avian	2002	Unknown user	Other Database Import					3846	2002						Unknown	Unknown	Unknown	Unknown	Unknown	Unknown	Unknown	Unknown	Unknown	Unknown		Y
13240	EPI_ISL_13240	EPI164610 | A/smew/Sweden/V820/06	EPI164622 | A/smew/Sweden/V820/06	EPI164633 | A/smew/Sweden/V820/06	EPI164649 | A/smew/Sweden/V820/06	EPI164654 | A/smew/Sweden/V820/06	EPI164668 | A/smew/Sweden/V820/06	EPI164681 | A/smew/Sweden/V820/06	EPI123459 | A/smew/Sweden/V820/06			A/smew/Sweden/V820/06	H5N1			Europe / Sweden	Other avian	2006	Unknown user	Other Database Import					V820	2006-03-17						Unknown	Unknown	Unknown	Unknown	Unknown	Unknown	Unknown	Unknown	Unknown	Unknown		Y
12827	EPI_ISL_12827				EPI120038 | A/common_pochard/Switzerland/V505/2006		EPI124965 | A/common_pochard/Switzerland/V505/2006					A/common pochard/Switzerland/V505/2006	H5N1			Europe / Switzerland	Other avian	2006	Unknown user	Other Database Import					V505	2006						Unknown	Unknown	Unknown	Unknown	Unknown	Unknown	Unknown	Unknown	Unknown	Unknown		Y
12649	EPI_ISL_12649				EPI119133 | A/heron/Cicurug/IPB25-RS/2006							A/heron/Cicurug/IPB25-RS/2006	H5N1			Asia / Indonesia / West Java / Kelurahan Cicurug	Other avian	2006	Unknown user	Other Database Import					IPB25-RS	2006						Unknown	Unknown	Unknown	Unknown	Unknown	Unknown	Unknown	Unknown	Unknown	Unknown		Y
11848	EPI_ISL_11848	EPI116276 | A/tufted_duck/Denmark/6540/06	EPI116298 | A/tufted_duck/Denmark/6540/06	EPI116316 | A/tufted_duck/Denmark/6540/06	EPI116240 | A/tufted_duck/Denmark/6540/06	EPI116334 | A/tufted_duck/Denmark/6540/06	EPI116262 | A/tufted_duck/Denmark/6540/06	EPI116355 | A/tufted_duck/Denmark/6540/06	EPI116379 | A/tufted_duck/Denmark/6540/06			A/tufted duck/Denmark/6540/06	H5N1			Europe / Denmark	Other avian	2006	Unknown user	Other Database Import					6540	2006						Unknown	Unknown	Unknown	Unknown	Unknown	Unknown	Unknown	Unknown	Unknown	Unknown		Y
11360	EPI_ISL_11360			EPI237645 | A/great crested grebe/Bavaria/22/2006	EPI114621 | A/great_crested_grebe/Bavaria/22/2006	EPI237593 | A/great crested grebe/Bavaria/22/2006	EPI114657 | A/great_crested_grebe/Bavaria/22/2006					A/great crested grebe/Bavaria/22/2006	H5N1			Europe / Germany / Bavaria	Other avian	2006	Unknown user	Other Database Import		Lang,V.; Rinder,M.; Hafner-Marx,A.; Bogner,K.H.; Neubauer-Juric,A.; Buettner,M.			22	2006		2010-01-27				Unknown	Unknown	Unknown	Unknown	Unknown	Unknown	Unknown	Unknown	Unknown	Unknown		Y
11233	EPI_ISL_11233	EPI110718 | A/open-billed_stork/Bangkok/LBD0511F/04	EPI110767 | A/open-billed_stork/Bangkok/LBD0511F/04	EPI110838 | A/open-billed_stork/Bangkok/LBD0511F/04	EPI110886 | A/open-billed_stork/Bangkok/LBD0511F/04	EPI110930 | A/open-billed_stork/Bangkok/LBD0511F/04	EPI110978 | A/open-billed_stork/Bangkok/LBD0511F/04	EPI111035 | A/open-billed_stork/Bangkok/LBD0511F/04	EPI111107 | A/open-billed_stork/Bangkok/LBD0511F/04			A/open-billed stork/Bangkok/LBD0511F/04	H5N1			Asia / Thailand / Phra Nakhon Si Ayutthaya	Other avian	2004	Unknown user	Other Database Import					LBD0511F	2004						Unknown	Unknown	Unknown	Unknown	Unknown	Unknown	Unknown	Unknown	Unknown	Unknown		Y
10664	EPI_ISL_10664	EPI107433 | A/little_egret/Hong_Kong/718/2006	EPI111214 | A/little_egret/Hong_Kong/718/2006	EPI113026 | A/little_egret/Hong_Kong/718/2006	EPI107961 | A/little_egret/Hong_Kong/718/2006	EPI112271 | A/little_egret/Hong_Kong/718/2006	EPI111969 | A/little_egret/Hong_Kong/718/2006	EPI111530 | A/little_egret/Hong_Kong/718/2006	EPI112587 | A/little_egret/Hong_Kong/718/2006			A/little egret/Hong Kong/718/2006	H5N1			Asia / China	Other avian	2006	Unknown user	Other Database Import					718	2006						Unknown	Unknown	Unknown	Unknown	Unknown	Unknown	Unknown	Unknown	Unknown	Unknown		Y
10656	EPI_ISL_10656	EPI107417 | A/house_crow/Hong_Kong/2648/2006	EPI111198 | A/house_crow/Hong_Kong/2648/2006	EPI113010 | A/house_crow/Hong_Kong/2648/2006	EPI107977 | A/house_crow/Hong_Kong/2648/2006	EPI112255 | A/house_crow/Hong_Kong/2648/2006	EPI111953 | A/house_crow/Hong_Kong/2648/2006	EPI111506 | A/house_crow/Hong_Kong/2648/2006	EPI112563 | A/house_crow/Hong_Kong/2648/2006			A/house crow/Hong Kong/2648/2006	H5N1			Asia / China	Other avian	2006	Unknown user	Other Database Import					2648	2006						Unknown	Unknown	Unknown	Unknown	Unknown	Unknown	Unknown	Unknown	Unknown	Unknown		Y
4152	EPI_ISL_4152	EPI23640 | A/bird/Thailand/3.1/2004	EPI23532 | A/bird/Thailand/3.1/2004	EPI23424 | A/bird/Thailand/3.1/2004	EPI22755 | A/bird/Thailand/3.1/2004	EPI23143 | A/bird/Thailand/3.1/2004	EPI23035 | A/bird/Thailand/3.1/2004	EPI22873 | A/bird/Thailand/3.1/2004	EPI23264 | A/bird/Thailand/3.1/2004			A/bird/Thailand/3.1/2004	H5N1			Asia / Thailand	Other avian	2004	Unknown user	Other Database Import					3,1	2004						Unknown	Unknown	Unknown	Unknown	Unknown	Unknown	Unknown	Unknown	Unknown	Unknown		Y
2983	EPI_ISL_2983				EPI14274 | A/tufted_duck/Germany/R1240/06		EPI14226 | A/tufted_duck/Germany/R1240/06					A/tufted duck/Germany/R1240/06	H5N1			Europe / Germany	Other avian	2006	Unknown user	Other Database Import					R1240	2006						Unknown	Unknown	Unknown	Unknown	Unknown	Unknown	Unknown	Unknown	Unknown	Unknown		Y
2982	EPI_ISL_2982				EPI14258 | A/stork/Germany/R1239/06		EPI14224 | A/stork/Germany/R1239/06					A/stork/Germany/R1239/06	H5N1			Europe / Germany	Other avian	2006	Unknown user	Other Database Import					R1239	2006						Unknown	Unknown	Unknown	Unknown	Unknown	Unknown	Unknown	Unknown	Unknown	Unknown		Y
279790	EPI_ISL_279790				EPI1070026 | A/wildfowl/Shandong/SD04/2016		EPI1070031 | A/wildfowl/Shandong/SD04/2016					A/wildfowl/Shandong/SD04/2016	H5N8			Asia / China	Avian	2016	Initial import	Other Database Import		Meng,K.; Wang,Y.; Yuan,X.; Zhang,Y.; Qi,L.				2016-01		2017-09-02	2017-08-01			Unknown	Unknown	Unknown	Unknown	Unknown	Unknown	Unknown	Unknown	Unknown	Unknown
258527	EPI_ISL_258527		EPI975855 | A/tawny owl/Germany-SN/R1186/2017	EPI975556 | A/tawny owl/Germany-SN/R1186/2017	EPI973844 | A/tawny owl/Germany-SN/R1186/2017		EPI973845 | A/tawny owl/Germany-SN/R1186/2017	EPI975869 | A/tawny owl/Germany-SN/R1186/2017	EPI973846 | A/tawny owl/Germany-SN/R1186/2017			A/tawny owl/Germany-SN/R1186/2017	H5N8		swab	Europe / Germany / Saxony	Avian	2017	Elke Starick (Friedrich-Loeffler-Institut)	Friedrich-Loeffler-Institut						2017-02-08		2017-06-27	2017-04-13			Unknown	Unknown	Unknown	Unknown	Unknown	Unknown	Unknown	Unknown	Unknown	Unknown		Y
258526	EPI_ISL_258526		EPI975856 | A/white stork/Germany-TH/R1149/2017	EPI975557 | A/white stork/Germany-TH/R1149/2017	EPI973841 | A/white stork/Germany-TH/R1149/2017		EPI973842 | A/white stork/Germany-TH/R1149/2017	EPI975870 | A/white stork/Germany-TH/R1149/2017	EPI973843 | A/white stork/Germany-TH/R1149/2017			A/white stork/Germany-TH/R1149/2017	H5N8		swab	Europe / Germany / Thuringia	Avian	2017	Elke Starick (Friedrich-Loeffler-Institut)	Friedrich-Loeffler-Institut						2017-02-06		2017-06-27	2017-04-13			Unknown	Unknown	Unknown	Unknown	Unknown	Unknown	Unknown	Unknown	Unknown	Unknown		Y
255936	EPI_ISL_255936	EPI959544 | A/Pheasant/Hungary/6553/2017 (PB2)	EPI959545 | A/Pheasant/Hungary/6553/2017 (PB1)	EPI959543 | A/Pheasant/Hungary/6553/2017 (PA)	EPI959547 | A/Pheasant/Hungary/6553/2017 (HA)	EPI959540 | A/Pheasant/Hungary/6553/2017 (NP)	EPI959546 | A/Pheasant/Hungary/6553/2017 (NA)	EPI959542 | A/Pheasant/Hungary/6553/2017 (MP)	EPI959541 | A/Pheasant/Hungary/6553/2017 (NS)			A/Pheasant/Hungary/6553/2017	H5N8		organs	Europe / Hungary / Jasz-Nagykun-Szolnok	Avian	2017	Adam Dan (Central Agricultural Office Veterinary Diagnostic Directorate)	Central Agricultural Office Veterinary Diagnostic Directorate	6553	Adam, Dan		National Food Chain Safety Office Veterinary Diagnostic Directorate Laboratory for Molecular Biology	6553	2017-02-16		2017-03-17	2017-03-17			Unknown	Unknown	Unknown	Unknown	Unknown	Unknown	Unknown	Unknown	Unknown	Unknown		Y
255213	EPI_ISL_255213	EPI954818 | A/GuineaFowl/Hungary/596/2017 (PB2)	EPI954819 | A/GuineaFowl/Hungary/596/2017 (PB1)	EPI954817 | A/GuineaFowl/Hungary/596/2017 (PA)	EPI954821 | A/GuineaFowl/Hungary/596/2017 (HA)	EPI954814 | A/GuineaFowl/Hungary/596/2017 (NP)	EPI954820 | A/GuineaFowl/Hungary/596/2017 (NA)	EPI954816 | A/GuineaFowl/Hungary/596/2017 (MP)	EPI954815 | A/GuineaFowl/Hungary/596/2017 (NS)			A/GuineaFowl/Hungary/596/2017	H5N8		c1	Europe / Hungary / Hajdu-Bihar	Avian	2017	Adam Dan (Central Agricultural Office Veterinary Diagnostic Directorate)	Central Agricultural Office Veterinary Diagnostic Directorate	596	Adam, Dan		Central Agricultural Office Veterinary Diagnostic Directorate	596	2017-01-06		2017-03-13	2017-03-13			Unknown	Unknown	Unknown	Unknown	Unknown	Unknown	Unknown	Unknown	Unknown	Unknown		Y
252513	EPI_ISL_252513				EPI940815 | A/wild bird/Jiangsu/H184/2015		EPI940819 | A/wild bird/Jiangsu/H184/2015					A/wild bird/Jiangsu/H184/2015	H5N1			Asia / China	Avian	2015	Initial import	Other Database Import		Jiang,W.; Hou,G.; Li,J.; Peng,C.; Wang,S.; Chen,J.				2015-04-05		2017-01-13	2016-10-10			Unknown	Unknown	Unknown	Unknown	Unknown	Unknown	Unknown	Unknown	Unknown	Unknown
252510	EPI_ISL_252510				EPI940809 | A/wild bird/Jiangsu/H410/2015		EPI940810 | A/wild bird/Jiangsu/H410/2015					A/wild bird/Jiangsu/H410/2015	H5N1			Asia / China	Avian	2015	Initial import	Other Database Import		Jiang,W.; Hou,G.; Li,J.; Peng,C.; Wang,S.; Chen,J.				2015-04-05		2017-01-13	2016-10-10			Unknown	Unknown	Unknown	Unknown	Unknown	Unknown	Unknown	Unknown	Unknown	Unknown
223935	EPI_ISL_223935	EPI770686 | MS-a-chkn-ghana-46-2015E1pb2G	EPI770687 | MS-a-chkn-ghana-46-2015E1pb1G	EPI770685 | MS-a-chkn-ghana-46-2015E1paG	EPI770680 | MS-a-chkn-ghana-46-2015csh5G	EPI770682 | MS-a-chkn-ghana-46-2015E1npG	EPI770681 | MS-a-chkn-ghana-46-2015csn1G	EPI770684 | MS-a-chkn-ghana-46-2015E1mG	EPI770683 | MS-a-chkn-ghana-46-2015E1nsG			A/chicken/Ghana/46/2015	H5N1		clinical sample	Africa / Ghana	Avian	2015	Vicki Gregory (Crick Worldwide Influenza Centre / WHO Collaborating Centre for Reference and Research on Influenza)	Crick Worldwide Influenza Centre				University of Ghana		2015-08-07		2016-06-22	2016-06-22			Unknown	Unknown	Unknown	Unknown	Unknown	Unknown	Unknown	Unknown	Unknown	Unknown		Y
223933	EPI_ISL_223933	EPI770670 | MS-a-chkn-ghana-29-2015E1pb2Y	EPI770671 | MS-a-chkn-ghana-29-2015E1pb1Y	EPI770669 | MS-a-chkn-ghana-29-2015E1paY	EPI770664 | MS-a-chkn-ghana-29-2015csh5Y	EPI770666 | MS-a-chkn-ghana-29-2015E1npY	EPI770665 | MS-a-chkn-ghana-29-2015csn1Y	EPI770668 | MS-a-chkn-ghana-29-2015E1mY	EPI770667 | MS-a-chkn-ghana-29-2015E1nsY			A/chicken/Ghana/29/2015	H5N1		clinical sample	Africa / Ghana	Avian	2015	Vicki Gregory (Crick Worldwide Influenza Centre / WHO Collaborating Centre for Reference and Research on Influenza)	Crick Worldwide Influenza Centre				University of Ghana		2015-05-22		2016-06-22	2016-06-22			Unknown	Unknown	Unknown	Unknown	Unknown	Unknown	Unknown	Unknown	Unknown	Unknown		Y
223931	EPI_ISL_223931	EPI770654 | MS-a-chkn-ghana-24-2015E1pb2L	EPI770655 | MS-a-chkn-ghana-24-2015E1pb1L	EPI770653 | MS-a-chkn-ghana-24-2015E1paL	EPI770648 | MS-a-chkn-ghana-24-2015csh5L	EPI770650 | MS-a-chkn-ghana-24-2015E1npL	EPI770649 | MS-a-chkn-ghana-24-2015csn1L	EPI770652 | MS-a-chkn-ghana-24-2015E1mL	EPI770651 | MS-a-chkn-ghana-24-2015E1nsL			A/chicken/Ghana/24/2015	H5N1		clinical sample	Africa / Ghana	Avian	2015	Vicki Gregory (Crick Worldwide Influenza Centre / WHO Collaborating Centre for Reference and Research on Influenza)	Crick Worldwide Influenza Centre				University of Ghana		2015-07-27		2016-06-22	2016-06-22			Unknown	Unknown	Unknown	Unknown	Unknown	Unknown	Unknown	Unknown	Unknown	Unknown		Y
223929	EPI_ISL_223929	EPI770638 | MS-a-chkn-ghana-20-2015cspb2L	EPI770639 | MS-a-chkn-ghana-20-2015cspb1L	EPI770637 | MS-a-chkn-ghana-20-2015cspaL	EPI770632 | MS-a-chkn-ghana-20-2015csh5L	EPI770634 | MS-a-chkn-ghana-20-2015csnpL	EPI770633 | MS-a-chkn-ghana-20-2015csn1L	EPI770636 | MS-a-chkn-ghana-20-2015csmL	EPI770635 | MS-a-chkn-ghana-20-2015csnsL			A/chicken/Ghana/20/2015	H5N1		clinical sample	Africa / Ghana	Avian	2015	Vicki Gregory (Crick Worldwide Influenza Centre / WHO Collaborating Centre for Reference and Research on Influenza)	Crick Worldwide Influenza Centre				University of Ghana		2015-07-27		2016-06-22	2016-06-22			Unknown	Unknown	Unknown	Unknown	Unknown	Unknown	Unknown	Unknown	Unknown	Unknown		Y
221725	EPI_ISL_221725	EPI760128 | A/peacock/Yunnan/3/2015	EPI760106 | A/peacock/Yunnan/3/2015	EPI760129 | A/peacock/Yunnan/3/2015	EPI760130 | A/peacock/Yunnan/3/2015	EPI760131 | A/peacock/Yunnan/3/2015	EPI760132 | A/peacock/Yunnan/3/2015	EPI760133 | A/peacock/Yunnan/3/2015	EPI760134 | A/peacock/Yunnan/3/2015			A/peacock/Yunnan/3/2015	H5N1			Asia / China	Avian	2015	Initial import	Other Database Import		Hu,T.; Zhao,H.; Zhang,Y.; Zhang,W.; Kong,Q.; Zhang,Z.; Cui,Q.; Qiu,W.; Deng,B.; Fan,Q.; Zhang,F.				2015-06-02	Influenza A Proapoptotic protein; Region: PB1-F2; pfam11986	2016-05-18	2015-11-10			Unknown	Unknown	Unknown	Unknown	Unknown	Unknown	Unknown	Unknown	Unknown	Unknown
191765	EPI_ISL_191765	EPI624538 | contig00008__lib01279_segment_1_PB2,_1..2341__length=2341___numreads=8395	EPI624537 | contig00007__lib01279_segment_2_PB1,_1..2341__length=2341___numreads=5628	EPI624536 | contig00006__lib01279_segment_3_PA,_1..2233__length=2233___numreads=9212	EPI624535 | contig00005__lib01279_segment_4_HA,_1..1776__length=1776___numreads=7869	EPI624534 | contig00004__lib01279_segment_5_NP,_1..1565__length=1565___numreads=7163	EPI624533 | contig00003__lib01279_segment_6_NA,_1..1460__length=1460___numreads=7937	EPI624532 | contig00002__lib01279_segment_7_MP,_1..1027__length=1027___numreads=4371	EPI624531 | contig00001__lib01279_segment_8_NS,_1..890__length=890___numreads=4160			A/scarlet_ibis/Germany/AR44-L01279/2015	H5N8		E	Europe / Germany / Mecklenburg-Vorpommern / zoo	Avian	2015	Anne Pohlmann (Friedrich-Loeffler-Institut)	Friedrich-Loeffler-Institut						2015-01		2015-08-26	2015-07-27			Unknown	Unknown	Unknown	Unknown	Unknown	Unknown	Unknown	Unknown	Unknown	Unknown		Y
174482	EPI_ISL_174482	EPI576540 | A/wildbird/Anhui/82/2005	EPI573555 | A/wildbird/Anhui/82/2005	EPI573516 | A/wildbird/Anhui/82/2005	EPI573523 | A/wildbird/Anhui/82/2005	EPI573539 | A/wildbird/Anhui/82/2005	EPI573531 | A/wildbird/Anhui/82/2005		EPI573548 | A/wildbird/Anhui/82/2005			A/wildbird/Anhui/82/2005	H5N1			Asia / China	Avian	2005	Initial import	Other Database Import		Yamaji,R.; Yamada,S.; Le,M.Q.; Li,C.; Chen,H.; Qurnianingsih,E.; Nidom,C.A.; Ito,M.; Sakai-Tagawa,Y.; Kawaoka,Y.				2005		2015-02-14	2015-01-13			Unknown	Unknown	Unknown	Unknown	Unknown	Unknown	Unknown	Unknown	Unknown	Unknown
169851	EPI_ISL_169851	EPI696939 | A/stork/Germany-MV/R24/2015	EPI696941 | A/stork/Germany-MV/R24/2015	EPI555129 | A/stork/Germany-MV/R24/2015	EPI555126 | A/stork/Germany-MV/R24/2015	EPI696940 | A/stork/Germany-MV/R24/2015	EPI555127 | A/stork/Germany-MV/R24/2015	EPI555130 | A/stork/Germany-MV/R24/2015	EPI555139 | A/stork/Germany-MV/R24/2015			A/stork/Germany-MV/R24/2015	H5N8		original	Europe / Germany / Mecklenburg-Vorpommern	Avian	2014	Elke Starick (Friedrich-Loeffler-Institut)	Friedrich-Loeffler-Institut						2014-12		2016-01-29	2015-01-19			Unknown	Unknown	Unknown	Unknown	Unknown	Unknown	Unknown	Unknown	Unknown	Unknown		Y
141283	EPI_ISL_141283	EPI448220 | 2012705811_208278_v1_1	EPI448221 | 2012705811_208278_v1_2	EPI448219 | 2012705811_208278_v1_3	EPI448223 | 2012705811_208278_v1_4	EPI448216 | 2012705811_208278_v1_5	EPI448222 | 2012705811_208278_v1_6	EPI448218 | 2012705811_208278_v1_7	EPI448217 | 2012705811_208278_v1_8			A/duck/Bangladesh/4124T/2011	H5N1		E2	Asia / Bangladesh	Avian	2011	nancy gerloff (Centers for Disease Control and Prevention / WHO Collaborating Center for Surveillance, Epidemiology and Control of Influenza, Influenza Division)	Centers for Disease Control and Prevention	2012705811	Gerloff, Nancy; Simpson, Natosha; Poh, Mee;Davis, Todd	Gerloff, Nancy A., Khan, Salah Uddin, Balish, Amanda, Shanta, Ireen S., Simpson, Natosha, Berman, LaShondra, Haider, Najmul, Poh, Mee Kian, Islam, Ausraful, Gurley, Emily, Hasnat, Md Abdul, Dey, T., Shu, Bo, Emery, Shannon, Lindstrom, Stephen, Haque, Ainu	Institute of Epidemiology Disease Control and Research (IEDCR) & Bangladesh National Influenza Centre (NIC)	AO-384/94124-DUCK	2011-07-24		2014-01-24	2013-05-15			Unknown	Unknown	Unknown	Unknown	Unknown	Unknown	Unknown	Unknown	Unknown	Unknown		Y
141280	EPI_ISL_141280	EPI448196 | 2012705681_208801_v1_1	EPI448197 | 2012705681_208801_v1_2	EPI448195 | 2012705681_208801_v1_3	EPI448199 | 2012705681_208801_v1_4	EPI448192 | 2012705681_208801_v1_5	EPI448198 | 2012705681_208801_v1_6	EPI448194 | 2012705681_208801_v1_7	EPI448193 | 2012705681_208801_v1_8			A/chicken/Bangladesh/4058/2011	H5N1		E2	Asia / Bangladesh	Avian	2011	nancy gerloff (Centers for Disease Control and Prevention / WHO Collaborating Center for Surveillance, Epidemiology and Control of Influenza, Influenza Division)	Centers for Disease Control and Prevention	2012705681	Gerloff, Nancy; Simpson, Natosha; Poh, Mee;Davis, Todd	Gerloff, Nancy A., Khan, Salah Uddin, Balish, Amanda, Shanta, Ireen S., Simpson, Natosha, Berman, LaShondra, Haider, Najmul, Poh, Mee Kian, Islam, Ausraful, Gurley, Emily, Hasnat, Md Abdul, Dey, T., Shu, Bo, Emery, Shannon, Lindstrom, Stephen, Haque, Ainu	Institute of Epidemiology Disease Control and Research (IEDCR) & Bangladesh National Influenza Centre (NIC)	AO-201/94058-CHICKEN	2011-07-14		2014-01-16	2013-05-15			Unknown	Unknown	Unknown	Unknown	Unknown	Unknown	Unknown	Unknown	Unknown	Unknown		Y
141274	EPI_ISL_141274	EPI448148 | 2012705644_206625_v1_1	EPI448149 | 2012705644_206625_v1_2	EPI448147 | 2012705644_206625_v1_3	EPI448151 | 2012705644_206625_v1_4	EPI448144 | 2012705644_206625_v1_5	EPI448150 | 2012705644_206625_v1_6	EPI448146 | 2012705644_206625_v1_7	EPI448145 | 2012705644_206625_v1_8			A/crow/Bangladesh/1056/2011	H5N1		E2	Asia / Bangladesh	Avian	2011	nancy gerloff (Centers for Disease Control and Prevention / WHO Collaborating Center for Surveillance, Epidemiology and Control of Influenza, Influenza Division)	Centers for Disease Control and Prevention	2012705644	Gerloff, Nancy; Simpson, Natosha; Poh, Mee;Davis, Todd	Gerloff, Nancy A., Khan, Salah Uddin, Balish, Amanda, Shanta, Ireen S., Simpson, Natosha, Berman, LaShondra, Haider, Najmul, Poh, Mee Kian, Islam, Ausraful, Gurley, Emily, Hasnat, Md Abdul, Dey, T., Shu, Bo, Emery, Shannon, Lindstrom, Stephen, Haque, Ainu	Institute of Epidemiology Disease Control and Research (IEDCR) & Bangladesh National Influenza Centre (NIC)	17/AO-0049/PCO1056-CROW	2011-02-13		2014-01-16	2013-05-15			Unknown	Unknown	Unknown	Unknown	Unknown	Unknown	Unknown	Unknown	Unknown	Unknown		Y
141263	EPI_ISL_141263	EPI448060 | 2011771390_197284_v1_1	EPI448061 | 2011771390_197284_v1_2	EPI448059 | 2011771390_197284_v1_3	EPI448063 | 2011771390_197284_v1_4	EPI448056 | 2011771390_197284_v1_5	EPI448062 | 2011771390_197284_v1_6	EPI448058 | 2011771390_197284_v1_7	EPI448057 | 2011771390_197284_v1_8			A/crow/Bangladesh/1061/2011	H5N1		E1	Asia / Bangladesh	Avian	2011	nancy gerloff (Centers for Disease Control and Prevention / WHO Collaborating Center for Surveillance, Epidemiology and Control of Influenza, Influenza Division)	Centers for Disease Control and Prevention	2011771390	Gerloff, Nancy; Simpson, Natosha; Poh, Mee;Davis, Todd	Gerloff, Nancy A., Khan, Salah Uddin, Balish, Amanda, Shanta, Ireen S., Simpson, Natosha, Berman, LaShondra, Haider, Najmul, Poh, Mee Kian, Islam, Ausraful, Gurley, Emily, Hasnat, Md Abdul, Dey, T., Shu, Bo, Emery, Shannon, Lindstrom, Stephen, Haque, Ainu	Institute of Epidemiology Disease Control and Research (IEDCR) & Bangladesh National Influenza Centre (NIC)	PCO1061 ORIGINAL	2011-02-15		2014-01-16	2013-05-15			Unknown	Unknown	Unknown	Unknown	Unknown	Unknown	Unknown	Unknown	Unknown	Unknown		Y
141262	EPI_ISL_141262	EPI448052 | 2011771388_200618_v1_1	EPI448053 | 2011771388_200618_v1_2	EPI448051 | 2011771388_200618_v1_3	EPI448055 | 2011771388_200618_v1_4	EPI448048 | 2011771388_200618_v1_5	EPI448054 | 2011771388_200618_v1_6	EPI448050 | 2011771388_200618_v1_7	EPI448049 | 2011771388_200618_v1_8			A/crow/Bangladesh/1054/2011	H5N1		E3	Asia / Bangladesh	Avian	2011	nancy gerloff (Centers for Disease Control and Prevention / WHO Collaborating Center for Surveillance, Epidemiology and Control of Influenza, Influenza Division)	Centers for Disease Control and Prevention	2011771388	Gerloff, Nancy; Simpson, Natosha; Poh, Mee; Davis, Todd	Gerloff, Nancy A., Khan, Salah Uddin, Balish, Amanda, Shanta, Ireen S., Simpson, Natosha, Berman, LaShondra, Haider, Najmul, Poh, Mee Kian, Islam, Ausraful, Gurley, Emily, Hasnat, Md Abdul, Dey, T., Shu, Bo, Emery, Shannon, Lindstrom, Stephen, Haque, Ainu	Institute of Epidemiology Disease Control and Research (IEDCR) & Bangladesh National Influenza Centre (NIC)	PCO1054 ORIGINAL	2011-02-13		2014-01-16	2013-05-15			Unknown	Unknown	Unknown	Unknown	Unknown	Unknown	Unknown	Unknown	Unknown	Unknown		Y
141261	EPI_ISL_141261	EPI448044 | 2011771387_198655_v1_1	EPI448045 | 2011771387_198655_v1_2	EPI448043 | 2011771387_198655_v1_3	EPI448047 | 2011771387_198655_v1_4	EPI448040 | 2011771387_198655_v1_5	EPI448046 | 2011771387_198655_v1_6	EPI448042 | 2011771387_198655_v1_7	EPI448041 | 2011771387_198655_v1_8			A/crow/Bangladesh/1020/2011	H5N1		E1	Asia / Bangladesh	Avian	2011	nancy gerloff (Centers for Disease Control and Prevention / WHO Collaborating Center for Surveillance, Epidemiology and Control of Influenza, Influenza Division)	Centers for Disease Control and Prevention	2011771387	Gerloff, Nancy; Simpson, Natosha; Poh, Mee; Davis, Todd	Gerloff, Nancy A., Khan, Salah Uddin, Balish, Amanda, Shanta, Ireen S., Simpson, Natosha, Berman, LaShondra, Haider, Najmul, Poh, Mee Kian, Islam, Ausraful, Gurley, Emily, Hasnat, Md Abdul, Dey, T., Shu, Bo, Emery, Shannon, Lindstrom, Stephen, Haque, Ainu	Institute of Epidemiology Disease Control and Research (IEDCR) & Bangladesh National Influenza Centre (NIC)	PCO1020 ORIGINAL	2011-01-20		2014-01-16	2013-05-15			Unknown	Unknown	Unknown	Unknown	Unknown	Unknown	Unknown	Unknown	Unknown	Unknown		Y
136309	EPI_ISL_136309	EPI425864 | 2012785948_218497_v1_1	EPI425865 | 2012785948_218497_v1_2	EPI425863 | 2012785948_218497_v1_3	EPI425867 | 2012785948_218497_v1_4	EPI425860 | 2012785948_218497_v1_5	EPI425866 | 2012785948_218497_v1_6	EPI425862 | 2012785948_218497_v1_7	EPI425861 | 2012785948_218497_v1_8			A/duck/Vietnam/NCVD-1162/2011	H5N1		E2 (2012-06-21)	Asia / Vietnam	Avian	2011	Yunho Jang (Centers for Disease Control and Prevention / WHO Collaborating Center for Surveillance, Epidemiology and Control of Influenza, Influenza Division)	Centers for Disease Control and Prevention	2012785948			National Centre of Veterinary Diagnostics	NCVD-11-789A1162/DUCK	2011-12-30		2013-02-25	2013-02-25			Unknown	Unknown	Unknown	Unknown	Unknown	Unknown	Unknown	Unknown	Unknown	Unknown		Y
136244	EPI_ISL_136244	EPI425581 | 2011814719_204252_v1_1	EPI425582 | 2011814719_204252_v1_2	EPI425580 | 2011814719_204252_v1_3	EPI425584 | 2011814719_204252_v1_4	EPI425577 | 2011814719_204252_v1_5	EPI425583 | 2011814719_204252_v1_6	EPI425579 | 2011814719_204252_v1_7	EPI425578 | 2011814719_204252_v1_8			A/chicken/Vietnam/NCVD-882/2011	H5N1		E1 (2011-08-24)	Asia / Vietnam	Avian	2011	Yunho Jang (Centers for Disease Control and Prevention / WHO Collaborating Center for Surveillance, Epidemiology and Control of Influenza, Influenza Division)	Centers for Disease Control and Prevention	2011814719			National Centre of Veterinary Diagnostics	NCVD-11-0306 A882/CHICKEN	2011-06-15		2013-02-22	2013-02-22			Unknown	Unknown	Unknown	Unknown	Unknown	Unknown	Sensitive	Sensitive	Unknown	Unknown		Y
136233	EPI_ISL_136233	EPI425493 | 2012705844_211400_v1_1	EPI425494 | 2012705844_211400_v1_2	EPI438917 | 2012705844_211400_v1_3	EPI425496 | 2012705844_211400_v1_4	EPI425489 | 2012705844_211400_v1_5	EPI425495 | 2012705844_211400_v1_6	EPI425491 | 2012705844_211400_v1_7	EPI425490 | 2012705844_211400_v1_8			A/duck/Vietnam/NCVD-931/2011	H5N1		E1 (2012-03-02)	Asia / Vietnam	Avian	2011	Yunho Jang (Centers for Disease Control and Prevention / WHO Collaborating Center for Surveillance, Epidemiology and Control of Influenza, Influenza Division)	Centers for Disease Control and Prevention	2012705844			National Centre of Veterinary Diagnostics	NCVD-11-0489 A931 - DUCK	2011-08-04		2013-03-22	2013-02-22			Unknown	Unknown	Unknown	Unknown	Unknown	Unknown	Unknown	Unknown	Unknown	Unknown		Y
136226	EPI_ISL_136226	EPI425437 | 2012785979_217513_v1_1	EPI425438 | 2012785979_217513_v1_2	EPI425436 | 2012785979_217513_v1_3	EPI425440 | 2012785979_217513_v1_4	EPI425433 | 2012785979_217513_v1_5	EPI425439 | 2012785979_217513_v1_6	EPI425435 | 2012785979_217513_v1_7	EPI425434 | 2012785979_217513_v1_8			A/duck/Vietnam/NCVD-1210/2012	H5N1		E2 (2012-05-23)	Asia / Vietnam	Avian	2012	Yunho Jang (Centers for Disease Control and Prevention / WHO Collaborating Center for Surveillance, Epidemiology and Control of Influenza, Influenza Division)	Centers for Disease Control and Prevention	2012785979			National Centre of Veterinary Diagnostics	NCVD-12-071A1210/DUCK	2012-02-08		2013-02-22	2013-02-22			Unknown	Unknown	Unknown	Unknown	Unknown	Unknown	Unknown	Unknown	Unknown	Unknown		Y
136220	EPI_ISL_136220	EPI425389 | 2012786012_217507_v1_1	EPI425390 | 2012786012_217507_v1_2	EPI425388 | 2012786012_217507_v1_3	EPI425392 | 2012786012_217507_v1_4	EPI425385 | 2012786012_217507_v1_5	EPI425391 | 2012786012_217507_v1_6	EPI425387 | 2012786012_217507_v1_7	EPI425386 | 2012786012_217507_v1_8			A/duck/Vietnam/NCVD-1253/2012	H5N1		E1 (2012-05-23)	Asia / Vietnam	Avian	2012	Yunho Jang (Centers for Disease Control and Prevention / WHO Collaborating Center for Surveillance, Epidemiology and Control of Influenza, Influenza Division)	Centers for Disease Control and Prevention	2012786012			National Centre of Veterinary Diagnostics	NCVD-12-098A1253/DUCK	2012-02-16		2013-02-22	2013-02-22			Unknown	Unknown	Unknown	Unknown	Unknown	Unknown	Unknown	Unknown	Unknown	Unknown		Y
136219	EPI_ISL_136219	EPI425381 | 2012786007_217506_v1_1	EPI425382 | 2012786007_217506_v1_2	EPI425380 | 2012786007_217506_v1_3	EPI425384 | 2012786007_217506_v1_4	EPI425377 | 2012786007_217506_v1_5	EPI425383 | 2012786007_217506_v1_6	EPI425379 | 2012786007_217506_v1_7	EPI425378 | 2012786007_217506_v1_8			A/chicken/Vietnam/NCVD-1248/2012	H5N1		E1 (2012-05-23)	Asia / Vietnam	Avian	2012	Yunho Jang (Centers for Disease Control and Prevention / WHO Collaborating Center for Surveillance, Epidemiology and Control of Influenza, Influenza Division)	Centers for Disease Control and Prevention	2012786007			National Centre of Veterinary Diagnostics	NCVD-12-098A1248/CHICKEN	2012-02-16		2013-02-22	2013-02-22			Unknown	Unknown	Unknown	Unknown	Unknown	Unknown	Unknown	Unknown	Unknown	Unknown		Y
136211	EPI_ISL_136211	EPI425317 | 2012785986_216472_v1_1	EPI425318 | 2012785986_216472_v1_2	EPI425316 | 2012785986_216472_v1_3	EPI425320 | 2012785986_216472_v1_4	EPI425313 | 2012785986_216472_v1_5	EPI425319 | 2012785986_216472_v1_6	EPI425315 | 2012785986_216472_v1_7	EPI425314 | 2012785986_216472_v1_8			A/duck/Vietnam/NCVD-1217/2012	H5N1		E1 (2012-05-11)	Asia / Vietnam	Avian	2012	Yunho Jang (Centers for Disease Control and Prevention / WHO Collaborating Center for Surveillance, Epidemiology and Control of Influenza, Influenza Division)	Centers for Disease Control and Prevention	2012785986			National Centre of Veterinary Diagnostics	NCVD-12-071A1217/DUCK	2012-02-08		2013-02-22	2013-02-22			Unknown	Unknown	Unknown	Unknown	Unknown	Unknown	Unknown	Unknown	Unknown	Unknown		Y
136209	EPI_ISL_136209	EPI425301 | 2013700101_224662_v1_1	EPI425302 | 2013700101_224662_v1_2	EPI425300 | 2013700101_224662_v1_3	EPI425304 | 2013700101_224662_v1_4	EPI425297 | 2013700101_224662_v1_5	EPI425303 | 2013700101_224662_v1_6	EPI425299 | 2013700101_224662_v1_7	EPI425298 | 2013700101_224662_v1_8			A/duck/Vietnam/NCVD-1902/2012	H5N1		E2 (2012-10-23)	Asia / Vietnam	Avian	2012	Yunho Jang (Centers for Disease Control and Prevention / WHO Collaborating Center for Surveillance, Epidemiology and Control of Influenza, Influenza Division)	Centers for Disease Control and Prevention	2013700101			National Centre of Veterinary Diagnostics	NCVD-12-A1902-DUCK	2012-08-28		2013-02-25	2013-02-22			Unknown	Unknown	Unknown	Unknown	Unknown	Unknown	Sensitive	Sensitive	Unknown	Unknown		Y
136202	EPI_ISL_136202	EPI425245 | 2012785952_216356_v1_1	EPI425246 | 2012785952_216356_v1_2	EPI425244 | 2012785952_216356_v1_3	EPI425248 | 2012785952_216356_v1_4	EPI425241 | 2012785952_216356_v1_5	EPI425247 | 2012785952_216356_v1_6	EPI425243 | 2012785952_216356_v1_7	EPI425242 | 2012785952_216356_v1_8			A/chicken/Vietnam/NCVD-1177/2012	H5N1		E1 (2012-05-09)	Asia / Vietnam	Avian	2012	Yunho Jang (Centers for Disease Control and Prevention / WHO Collaborating Center for Surveillance, Epidemiology and Control of Influenza, Influenza Division)	Centers for Disease Control and Prevention	2012785952			National Centre of Veterinary Diagnostics	NCVD-12-044A1177/CHICKEN	2012-01-30		2013-02-22	2013-02-22			Unknown	Unknown	Unknown	Unknown	Unknown	Unknown	Unknown	Unknown	Unknown	Unknown		Y
136201	EPI_ISL_136201	EPI425237 | 2012785951_216355_v1_1	EPI425238 | 2012785951_216355_v1_2	EPI425236 | 2012785951_216355_v1_3	EPI425240 | 2012785951_216355_v1_4	EPI425233 | 2012785951_216355_v1_5	EPI425239 | 2012785951_216355_v1_6	EPI425235 | 2012785951_216355_v1_7	EPI425234 | 2012785951_216355_v1_8			A/duck/Vietnam/NCVD-1171/2012	H5N1		E1 (2012-05-09)	Asia / Vietnam	Avian	2012	Yunho Jang (Centers for Disease Control and Prevention / WHO Collaborating Center for Surveillance, Epidemiology and Control of Influenza, Influenza Division)	Centers for Disease Control and Prevention	2012785951			National Centre of Veterinary Diagnostics	NCVD-12-024A1171/DUCK	2012-01-13		2013-02-22	2013-02-22			Unknown	Unknown	Unknown	Unknown	Unknown	Unknown	Unknown	Unknown	Unknown	Unknown		Y
136189	EPI_ISL_136189	EPI425141 | 2013700117_225038_v1_1	EPI425142 | 2013700117_225038_v1_2	EPI425140 | 2013700117_225038_v1_3	EPI425144 | 2013700117_225038_v1_4	EPI425137 | 2013700117_225038_v1_5	EPI425143 | 2013700117_225038_v1_6	EPI425139 | 2013700117_225038_v1_7	EPI425138 | 2013700117_225038_v1_8			A/duck/Vietnam/NCVD-1933/2012	H5N1		E2 (2012-11-08)	Asia / Vietnam	Avian	2012	Yunho Jang (Centers for Disease Control and Prevention / WHO Collaborating Center for Surveillance, Epidemiology and Control of Influenza, Influenza Division)	Centers for Disease Control and Prevention	2013700117			National Centre of Veterinary Diagnostics	NCVD-12-A1933-DUCK	2012-08-21		2013-02-22	2013-02-22			Unknown	Unknown	Unknown	Unknown	Unknown	Unknown	Unknown	Unknown	Unknown	Unknown		Y
136182	EPI_ISL_136182	EPI425085 | 2011814684_204024_v1_1	EPI425086 | 2011814684_204024_v1_2	EPI425084 | 2011814684_204024_v1_3	EPI425088 | 2011814684_204024_v1_4	EPI425081 | 2011814684_204024_v1_5	EPI425087 | 2011814684_204024_v1_6	EPI425083 | 2011814684_204024_v1_7	EPI425082 | 2011814684_204024_v1_8			A/chicken/Vietnam/NCVD-779/2011	H5N1		E1 (2011-08-19)	Asia / Vietnam	Avian	2011	Yunho Jang (Centers for Disease Control and Prevention / WHO Collaborating Center for Surveillance, Epidemiology and Control of Influenza, Influenza Division)	Centers for Disease Control and Prevention	2011814684			National Centre of Veterinary Diagnostics	NCVD-11-0233 A779/CHICKEN	2011-06-15		2013-02-27	2013-02-22			Unknown	Unknown	Unknown	Unknown	Unknown	Unknown	Sensitive	Sensitive	Unknown	Unknown		Y
136180	EPI_ISL_136180	EPI425069 | 2011814681_204022_v1_1	EPI425070 | 2011814681_204022_v1_2	EPI425068 | 2011814681_204022_v1_3	EPI425072 | 2011814681_204022_v1_4	EPI425065 | 2011814681_204022_v1_5	EPI425071 | 2011814681_204022_v1_6	EPI425067 | 2011814681_204022_v1_7	EPI425066 | 2011814681_204022_v1_8			A/chicken/Vietnam/NCVD-776/2011	H5N1		E1 (2011-08-19)	Asia / Vietnam	Avian	2011	Yunho Jang (Centers for Disease Control and Prevention / WHO Collaborating Center for Surveillance, Epidemiology and Control of Influenza, Influenza Division)	Centers for Disease Control and Prevention	2011814681			National Centre of Veterinary Diagnostics	NCVD-11-A776/CHICKEN	2011-02-25		2013-02-25	2013-02-22			Unknown	Unknown	Unknown	Unknown	Unknown	Unknown	Sensitive	Sensitive	Unknown	Unknown		Y
136172	EPI_ISL_136172	EPI425005 | 2013700079_224493_v1_1	EPI425006 | 2013700079_224493_v1_2	EPI425004 | 2013700079_224493_v1_3	EPI425008 | 2013700079_224493_v1_4	EPI425001 | 2013700079_224493_v1_5	EPI425007 | 2013700079_224493_v1_6	EPI425003 | 2013700079_224493_v1_7	EPI425002 | 2013700079_224493_v1_8			A/chicken/Vietnam/NCVD-1437/2012	H5N1		E1 (2012-10-18)	Asia / Vietnam	Avian	2012	Yunho Jang (Centers for Disease Control and Prevention / WHO Collaborating Center for Surveillance, Epidemiology and Control of Influenza, Influenza Division)	Centers for Disease Control and Prevention	2013700079			National Centre of Veterinary Diagnostics	NCVD-12-A1437-CHICKEN	2012-05-04		2013-02-22	2013-02-22			Unknown	Unknown	Unknown	Unknown	Unknown	Unknown	Unknown	Unknown	Unknown	Unknown		Y
136169	EPI_ISL_136169	EPI424981 | 2013700071_224490_v1_1	EPI424982 | 2013700071_224490_v1_2	EPI424980 | 2013700071_224490_v1_3	EPI424984 | 2013700071_224490_v1_4	EPI424977 | 2013700071_224490_v1_5	EPI424983 | 2013700071_224490_v1_6	EPI424979 | 2013700071_224490_v1_7	EPI424978 | 2013700071_224490_v1_8			A/duck/Vietnam/NCVD-1584/2012	H5N1		E1 (2012-10-18)	Asia / Vietnam	Avian	2012	Yunho Jang (Centers for Disease Control and Prevention / WHO Collaborating Center for Surveillance, Epidemiology and Control of Influenza, Influenza Division)	Centers for Disease Control and Prevention	2013700071			National Centre of Veterinary Diagnostics	NCVD-12-A1584-DUCK	2012-07-27		2013-02-27	2013-02-22			Unknown	Unknown	Unknown	Unknown	Unknown	Unknown	Unknown	Unknown	Unknown	Unknown		Y
136164	EPI_ISL_136164	EPI424941 | 2011814663_204004_v1_1	EPI424942 | 2011814663_204004_v1_2	EPI424940 | 2011814663_204004_v1_3	EPI424944 | 2011814663_204004_v1_4	EPI424937 | 2011814663_204004_v1_5	EPI424943 | 2011814663_204004_v1_6	EPI424939 | 2011814663_204004_v1_7	EPI424938 | 2011814663_204004_v1_8			A/duck/Vietnam/NCVD-885/2010	H5N1		EX/E1 (2011-08-17)	Asia / Vietnam	Avian	2010	Yunho Jang (Centers for Disease Control and Prevention / WHO Collaborating Center for Surveillance, Epidemiology and Control of Influenza, Influenza Division)	Centers for Disease Control and Prevention	2011814663			National Centre of Veterinary Diagnostics	NCVD-11-0131 A885/DUCK	2010		2015-07-13	2013-02-22			Unknown	Unknown	Unknown	Unknown	Unknown	Unknown	Sensitive	Sensitive	Unknown	Unknown		Y
136154	EPI_ISL_136154	EPI424861 | 2012705863_211640_v1_1	EPI424862 | 2012705863_211640_v1_2	EPI424860 | 2012705863_211640_v1_3	EPI424864 | 2012705863_211640_v1_4	EPI424857 | 2012705863_211640_v1_5	EPI438914 | 2012705863_211640_v1_6	EPI424859 | 2012705863_211640_v1_7	EPI424858 | 2012705863_211640_v1_8			A/duck/Vietnam/NCVD-1025/2011	H5N1		E1 (2012-03-08)	Asia / Vietnam	Avian	2011	Yunho Jang (Centers for Disease Control and Prevention / WHO Collaborating Center for Surveillance, Epidemiology and Control of Influenza, Influenza Division)	Centers for Disease Control and Prevention	2012705863			National Centre of Veterinary Diagnostics	NCVD-11-0557 A1025 - DUCK	2011-09-06		2013-03-22	2013-02-22			Unknown	Unknown	Unknown	Unknown	Unknown	Unknown	Unknown	Unknown	Unknown	Unknown		Y
136153	EPI_ISL_136153	EPI424853 | 2012705862_211639_v1_1	EPI424854 | 2012705862_211639_v1_2	EPI424852 | 2012705862_211639_v1_3	EPI424856 | 2012705862_211639_v1_4	EPI424849 | 2012705862_211639_v1_5	EPI424855 | 2012705862_211639_v1_6	EPI424851 | 2012705862_211639_v1_7	EPI424850 | 2012705862_211639_v1_8			A/duck/Vietnam/NCVD-1022/2011	H5N1		E1 (2012-03-08)	Asia / Vietnam	Avian	2011	Yunho Jang (Centers for Disease Control and Prevention / WHO Collaborating Center for Surveillance, Epidemiology and Control of Influenza, Influenza Division)	Centers for Disease Control and Prevention	2012705862			National Centre of Veterinary Diagnostics	NCVD-11-0557 A1022 - DUCK	2011-09-06		2013-02-22	2013-02-22			Unknown	Unknown	Unknown	Unknown	Unknown	Unknown	Unknown	Unknown	Unknown	Unknown		Y
136146	EPI_ISL_136146	EPI424797 | 2011814717_204395_v1_1	EPI424798 | 2011814717_204395_v1_2	EPI424796 | 2011814717_204395_v1_3	EPI424800 | 2011814717_204395_v1_4	EPI424793 | 2011814717_204395_v1_5	EPI424799 | 2011814717_204395_v1_6	EPI424795 | 2011814717_204395_v1_7	EPI424794 | 2011814717_204395_v1_8			A/chicken/Vietnam/NCVD-880/2011	H5N1		E2 (2011-08-31)	Asia / Vietnam	Avian	2011	Yunho Jang (Centers for Disease Control and Prevention / WHO Collaborating Center for Surveillance, Epidemiology and Control of Influenza, Influenza Division)	Centers for Disease Control and Prevention	2011814717			National Centre of Veterinary Diagnostics	NCVD-11-0306 A880/CHICKEN	2011-06-15		2013-02-22	2013-02-22			Unknown	Unknown	Unknown	Unknown	Unknown	Unknown	Unknown	Unknown	Unknown	Unknown		Y
136144	EPI_ISL_136144	EPI424781 | 2011814712_204393_v1_1	EPI424782 | 2011814712_204393_v1_2	EPI424780 | 2011814712_204393_v1_3	EPI424784 | 2011814712_204393_v1_4	EPI424777 | 2011814712_204393_v1_5	EPI424783 | 2011814712_204393_v1_6	EPI424779 | 2011814712_204393_v1_7	EPI424778 | 2011814712_204393_v1_8			A/duck/Vietnam/NCVD-861/2011	H5N1		E2 (2011-08-31)	Asia / Vietnam	Avian	2011	Yunho Jang (Centers for Disease Control and Prevention / WHO Collaborating Center for Surveillance, Epidemiology and Control of Influenza, Influenza Division)	Centers for Disease Control and Prevention	2011814712			National Centre of Veterinary Diagnostics	NCVD-11-0240 A861/DUCK	2011-04-07		2013-02-22	2013-02-22			Unknown	Unknown	Unknown	Unknown	Unknown	Unknown	Unknown	Unknown	Unknown	Unknown		Y
136139	EPI_ISL_136139	EPI424741 | 2013700116_224863_v1_1	EPI424742 | 2013700116_224863_v1_2	EPI424740 | 2013700116_224863_v1_3	EPI424744 | 2013700116_224863_v1_4	EPI424737 | 2013700116_224863_v1_5	EPI424743 | 2013700116_224863_v1_6	EPI424739 | 2013700116_224863_v1_7	EPI424738 | 2013700116_224863_v1_8			A/duck/Vietnam/NCVD-1932/2012	H5N1		E1 (2012-11-01)	Asia / Vietnam	Avian	2012	Yunho Jang (Centers for Disease Control and Prevention / WHO Collaborating Center for Surveillance, Epidemiology and Control of Influenza, Influenza Division)	Centers for Disease Control and Prevention	2013700116			National Centre of Veterinary Diagnostics	NCVD-12-A1932-DUCK	2012-08-20		2013-02-25	2013-02-22			Unknown	Unknown	Unknown	Unknown	Unknown	Unknown	Unknown	Unknown	Unknown	Unknown		Y
136135	EPI_ISL_136135	EPI424709 | 2013700095_224859_v1_1	EPI424710 | 2013700095_224859_v1_2	EPI424708 | 2013700095_224859_v1_3	EPI424712 | 2013700095_224859_v1_4	EPI424705 | 2013700095_224859_v1_5	EPI424711 | 2013700095_224859_v1_6	EPI424707 | 2013700095_224859_v1_7	EPI424706 | 2013700095_224859_v1_8			A/duck/Vietnam/NCVD-1896/2012	H5N1		E1 (2012-11-01)	Asia / Vietnam	Avian	2012	Yunho Jang (Centers for Disease Control and Prevention / WHO Collaborating Center for Surveillance, Epidemiology and Control of Influenza, Influenza Division)	Centers for Disease Control and Prevention	2013700095			National Centre of Veterinary Diagnostics	NCVD-12-A1896-DUCK	2012-08-23		2013-02-22	2013-02-22			Unknown	Unknown	Unknown	Unknown	Unknown	Unknown	Unknown	Unknown	Unknown	Unknown		Y
136132	EPI_ISL_136132	EPI424685 | 2013700139_224856_v1_1	EPI424686 | 2013700139_224856_v1_2	EPI424684 | 2013700139_224856_v1_3	EPI424688 | 2013700139_224856_v1_4	EPI424681 | 2013700139_224856_v1_5	EPI424687 | 2013700139_224856_v1_6	EPI424683 | 2013700139_224856_v1_7	EPI424682 | 2013700139_224856_v1_8			A/duck/Vietnam/NCVD-1974/2012	H5N1		E2 (2012-11-01)	Asia / Vietnam	Avian	2012	Yunho Jang (Centers for Disease Control and Prevention / WHO Collaborating Center for Surveillance, Epidemiology and Control of Influenza, Influenza Division)	Centers for Disease Control and Prevention	2013700139			National Centre of Veterinary Diagnostics	NCVD-12-A1974-DUCK	2012-09-21		2013-02-25	2013-02-22			Unknown	Unknown	Unknown	Unknown	Unknown	Unknown	Unknown	Unknown	Unknown	Unknown		Y
136103	EPI_ISL_136103	EPI424391 | 2013700080_224857_v1_1	EPI424392 | 2013700080_224857_v1_2	EPI424390 | 2013700080_224857_v1_3	EPI424394 | 2013700080_224857_v1_4	EPI424387 | 2013700080_224857_v1_5	EPI424393 | 2013700080_224857_v1_6	EPI424389 | 2013700080_224857_v1_7	EPI424388 | 2013700080_224857_v1_8			A/duck/Vietnam/NCVD-1283/2012	H5N1		E1 (2012-11-01)	Asia / Vietnam	Avian	2012	Yunho Jang (Centers for Disease Control and Prevention / WHO Collaborating Center for Surveillance, Epidemiology and Control of Influenza, Influenza Division)	Centers for Disease Control and Prevention	2013700080			National Centre of Veterinary Diagnostics	NCVD-12-A1283-DUCK	2012-02-26		2013-02-22	2013-02-22			Unknown	Unknown	Unknown	Unknown	Unknown	Unknown	Unknown	Unknown	Unknown	Unknown		Y
108413	EPI_ISL_108413	EPI359700 | A/eurasian eagle owl/Korea/Q196/2011	EPI359858 | A/eurasian eagle owl/Korea/Q196/2011	EPI359742 | A/eurasian eagle owl/Korea/Q196/2011	EPI359881 | A/eurasian eagle owl/Korea/Q196/2011	EPI359779 | A/eurasian eagle owl/Korea/Q196/2011	EPI359892 | A/eurasian eagle owl/Korea/Q196/2011	EPI359805 | A/eurasian eagle owl/Korea/Q196/2011	EPI359936 | A/eurasian eagle owl/Korea/Q196/2011			A/eurasian eagle owl/Korea/Q196/2011	H5N1			Asia / Korea, Republic of	Avian	2011	Initial import	Other Database Import		Kim,H.R.; Lee,Y.J.; Park,C.K.; Oem,J.K.; Lee,O.S.; Kang,H.M.; Choi,J.G.; Bae,Y.C.				2011-02		2012-03-24	2011-10-04			Unknown	Unknown	Unknown	Unknown	Unknown	Unknown	Unknown	Unknown	Unknown	Unknown
100271	EPI_ISL_100271	EPI348850 | 2011703510_189127_v1_1	EPI348851 | 2011703510_189127_v1_2	EPI348849 | 2011703510_189127_v1_3	EPI347303 | 2011703510_189127_v1_4	EPI348846 | 2011703510_189127_v1_5	EPI348852 | 2011703510_189127_v1_6	EPI348848 | 2011703510_189127_v1_7	EPI348847 | 2011703510_189127_v1_8			A/duck/Vietnam/NCVD-433/2010	H5N1		EX/E1	Asia / Vietnam / Tinh Thanh Hoa	Avian	2010	Pierre Rivailler (Centers for Disease Control and Prevention / WHO Collaborating Center for Surveillance, Epidemiology and Control of Influenza, Influenza Division)	Centers for Disease Control and Prevention	2011703510	Davis,Todd; Rivailler,Pierre; Nguyen,Tung		National Institute of Hygiene and Epidemiology	NCVD 10-433/DUCK	2010-06-30		2012-01-18	2012-01-03			Unknown	Unknown	Unknown	Unknown	Unknown	Unknown	Unknown	Unknown	Unknown	Unknown		Y
100269	EPI_ISL_100269	EPI348906 | 2011703548_189524_v1_1	EPI348907 | 2011703548_189524_v1_2	EPI348905 | 2011703548_189524_v1_3	EPI347301 | 2011703548_189524_v1_4	EPI348902 | 2011703548_189524_v1_5	EPI348908 | 2011703548_189524_v1_6	EPI348904 | 2011703548_189524_v1_7	EPI348903 | 2011703548_189524_v1_8			A/duck/Vietnam/NCVD-471/2010	H5N1		EX/E1	Asia / Vietnam / Tinh Thanh Hoa	Avian	2010	Pierre Rivailler (Centers for Disease Control and Prevention / WHO Collaborating Center for Surveillance, Epidemiology and Control of Influenza, Influenza Division)	Centers for Disease Control and Prevention	2011703548	Davis,Todd; Rivailler,Pierre; Nguyen,Tung		National Institute of Hygiene and Epidemiology	NCVD 10-471/DUCK	2010-03-29		2012-01-18	2012-01-03			Unknown	Unknown	Unknown	Unknown	Unknown	Unknown	Unknown	Unknown	Unknown	Unknown		Y
100265	EPI_ISL_100265	EPI348878 | 2011703536_189515_v1_1	EPI348879 | 2011703536_189515_v1_2	EPI348877 | 2011703536_189515_v1_3	EPI347297 | 2011703536_189515_v1_4	EPI348874 | 2011703536_189515_v1_5	EPI348880 | 2011703536_189515_v1_6	EPI348876 | 2011703536_189515_v1_7	EPI348875 | 2011703536_189515_v1_8			A/chicken/Vietnam/NCVD-459/2010	H5N1		E1	Asia / Vietnam / Tinh Nam Dinh	Avian	2010	Pierre Rivailler (Centers for Disease Control and Prevention / WHO Collaborating Center for Surveillance, Epidemiology and Control of Influenza, Influenza Division)	Centers for Disease Control and Prevention	2011703536	Davis,Todd; Rivailler,Pierre; Nguyen,Tung		National Institute of Hygiene and Epidemiology	NCVD 10-459/CHICKEN	2010-11-22		2012-01-18	2012-01-03			Unknown	Unknown	Unknown	Unknown	Unknown	Unknown	Unknown	Unknown	Unknown	Unknown		Y
98577	EPI_ISL_98577				EPI340808 | AAHL11-00684-25.4		EPI340807 | AAHL11-00684-25.6					A/quail/Klaten/BBVW-110-II/2010	H5N1		E3	Asia / Indonesia / Central Java / Klaten	Avian	2010	Frank Wong (CSIRO Australian Animal Health Laboratory)	CSIRO Australian Animal Health Laboratory	AAHL11-00684-25	Dhamawan,Rama; Usman,Tri Bhakti; Junaidi,Akhmad; Suatmodjo,Musny; Bruce,Kerri; Davies,Kelly R; Stevens,Vittoria; Kim,Mia; Daniels,Peter; Wong,Frank YK		Disease Investigation Centre Wates (BBVW)	BBVW-110-II	2010	Please acknowledge the Indonesian Ministry of Agriculture if used in a publication. Contact person for further information is Dr Prabowo Respatiyo Caturroso at prabowo_rc_roso@yahoo.com. The authors kindly acknowledge FAO and OFFLU for their technical and	2011-10-27	2011-10-26			Unknown	Unknown	Unknown	Unknown	Unknown	Unknown	Unknown	Unknown	Unknown	Unknown
87159	EPI_ISL_87159				EPI305616 | HA-2842-104							A/Sparrow/Turkey-Batman/09rs2842-104/2007	H5N1		E1	Asia / Turkey / Batman	Avian	2007	Alice Fusaro (Istituto Zooprofilattico Sperimentale Delle Venezie)	Istituto Zooprofilattico Sperimentale Delle Venezie		Schivo,A.; Valastro,V.; Monne,I.; Coven,F.; Fusaro,A.; Dakman,A.; Akcadag,B.; Salviato,A.; DeBattisti,C.; Capua,I.; Cattoli,G.		Istituto Zooprofilattico Sperimentale Delle Venezie		2007-02-15		2011-03-08	2011-03-08			Unknown	Unknown	Unknown	Unknown	Unknown	Unknown	Unknown	Unknown	Unknown	Unknown		Y
87157	EPI_ISL_87157				EPI305614 | HA-2841-95							A/Pigeon/Turkey-Mardin/09rs2841-95/2006	H5N1		E1	Asia / Turkey / Mardin	Avian	2006	Alice Fusaro (Istituto Zooprofilattico Sperimentale Delle Venezie)	Istituto Zooprofilattico Sperimentale Delle Venezie		Schivo,A.; Valastro,V.; Monne,I.; Coven,F.; Fusaro,A.; Dakman,A.; Akcadag,B.; Salviato,A.; DeBattisti,C.; Capua,I.; Cattoli,G.		Istituto Zooprofilattico Sperimentale Delle Venezie		2006-02-14		2011-03-08	2011-03-08			Unknown	Unknown	Unknown	Unknown	Unknown	Unknown	Unknown	Unknown	Unknown	Unknown		Y
87098	EPI_ISL_87098				EPI305555 | HA-2841-46							A/Avian/Turkey-Erzurum/09rs2841-46/2006	H5N1		E1	Asia / Turkey / Erzurum	Avian	2006	Alice Fusaro (Istituto Zooprofilattico Sperimentale Delle Venezie)	Istituto Zooprofilattico Sperimentale Delle Venezie		Schivo,A.; Valastro,V.; Monne,I.; Coven,F.; Fusaro,A.; Dakman,A.; Akcadag,B.; Salviato,A.; DeBattisti,C.; Capua,I.; Cattoli,G.		Istituto Zooprofilattico Sperimentale Delle Venezie		2006-01-23		2011-03-08	2011-03-08			Unknown	Unknown	Unknown	Unknown	Unknown	Unknown	Unknown	Unknown	Unknown	Unknown		Y
80758	EPI_ISL_80758	EPI350769 | 2009716398_19775_PB2	EPI350770 | 2009716398_19937_PB1	EPI350768 | 2009716398_20099_PA	EPI284593 | 2009716398	EPI350765 | 2009716398_19451_NP	EPI350771 | 2009716398_19289_NA	EPI350767 | 2009716398_20261_M	EPI350766 | 2009716398_19613_NS			A/duck/Vietnam/NCVD-187/2008	H5N1		Ex/E1	Asia / Vietnam / QUANG NGAI	Avian	2008	Todd Davis (Centers for Disease Control and Prevention / WHO Collaborating Center for Surveillance, Epidemiology and Control of Influenza, Influenza Division)	Centers for Disease Control and Prevention	2009716398	Davis,Todd; Rivailler,Pierre; Nguyen,Tung		National Centre of Veterinary Diagnostics	NCVD 08-187	2008-12		2012-01-27	2010-09-29			Unknown	Unknown	Unknown	Unknown	Unknown	Unknown	Unknown	Unknown	Unknown	Unknown		Y
80752	EPI_ISL_80752	EPI349079 | 2009716379_19746_PB2	EPI349080 | 2009716379_19908_PB1	EPI349078 | 2009716379_20070_PA	EPI284587 | 2009716379	EPI349075 | 2009716379_19422_NP	EPI349081 | 2009716379_19260_NA	EPI349077 | 2009716379_20232_M	EPI349076 | 2009716379_19584_NS			A/avian/Vietnam/NCVD-132/2008	H5N1		Ex/E1	Asia / Vietnam	Avian	2008	Todd Davis (Centers for Disease Control and Prevention / WHO Collaborating Center for Surveillance, Epidemiology and Control of Influenza, Influenza Division)	Centers for Disease Control and Prevention	2009716379	Davis,Todd; Rivailler,Pierre; Nguyen,Tung		National Centre of Veterinary Diagnostics	NCVD 08-132	2008-12		2012-01-20	2010-09-29			Unknown	Unknown	Unknown	Unknown	Unknown	Unknown	Unknown	Unknown	Unknown	Unknown		Y
80733	EPI_ISL_80733	EPI350566 | 2008742359_19794_PB2	EPI350567 | 2008742359_19956_PB1	EPI350565 | 2008742359_20118_PA	EPI284568 | 2008742359	EPI350562 | 2008742359_19470_NP	EPI350568 | 2008742359_19308_NA	EPI350564 | 2008742359_20280_M	EPI350563 | 2008742359_19632_NS			A/duck/Vietnam/NCVD-022/2008	H5N1		EX/E1	Asia / Vietnam / Quang Nam	Avian	2008	Todd Davis (Centers for Disease Control and Prevention / WHO Collaborating Center for Surveillance, Epidemiology and Control of Influenza, Influenza Division)	Centers for Disease Control and Prevention	2008742359	Davis,Todd; Rivailler,Pierre; Nguyen,Tung		National Centre of Veterinary Diagnostics	NCVD 08-022	2008		2012-01-27	2010-09-29			Unknown	Unknown	Unknown	Unknown	Unknown	Unknown	Unknown	Unknown	Unknown	Unknown		Y
80731	EPI_ISL_80731	EPI350552 | 2008742357_19792_PB2	EPI350553 | 2008742357_19954_PB1	EPI350551 | 2008742357_20116_PA	EPI284566 | 2008742357	EPI350548 | 2008742357_19468_NP	EPI350554 | 2008742357_19306_NA	EPI350550 | 2008742357_20278_M	EPI350549 | 2008742357_19630_NS			A/duck/Vietnam/NCVD-020/2008	H5N1		EX/E1	Asia / Vietnam / Quang Nam	Avian	2008	Todd Davis (Centers for Disease Control and Prevention / WHO Collaborating Center for Surveillance, Epidemiology and Control of Influenza, Influenza Division)	Centers for Disease Control and Prevention	2008742357	Davis,Todd; Rivailler,Pierre; Nguyen,Tung		National Centre of Veterinary Diagnostics	NCVD 08-020	2008		2012-01-27	2010-09-29			Unknown	Unknown	Unknown	Unknown	Unknown	Unknown	Unknown	Unknown	Unknown	Unknown		Y
80715	EPI_ISL_80715	EPI350832 | 2009713354_19892_PB2	EPI350833 | 2009713354_20054_PB1	EPI350831 | 2009713354_20216_PA	EPI284550 | 2009713354	EPI350828 | 2009713354_19568_NP	EPI350834 | 2009713354_19406_NA	EPI350830 | 2009713354_20378_M	EPI350829 | 2009713354_19730_NS			A/duck/Vietnam/NCVD-293/2009	H5N1		EX/E1	Asia / Vietnam	Avian	2009	Todd Davis (Centers for Disease Control and Prevention / WHO Collaborating Center for Surveillance, Epidemiology and Control of Influenza, Influenza Division)	Centers for Disease Control and Prevention	2009713354	Davis,Todd; Rivailler,Pierre; Nguyen,Tung		National Centre of Veterinary Diagnostics	NCVD 09-293	2009-03		2012-01-27	2010-09-29			Unknown	Unknown	Unknown	Unknown	Unknown	Unknown	Unknown	Unknown	Unknown	Unknown		Y
80710	EPI_ISL_80710	EPI351564 | 2010729148_19736_PB2	EPI351565 | 2010729148_19898_PB1	EPI351563 | 2010729148_20060_PA	EPI284545 | 2010729148	EPI351560 | 2010729148_19412_NP	EPI351566 | 2010729148_19250_NA	EPI351562 | 2010729148_20222_M	EPI351561 | 2010729148_19574_NS			A/ngan/Vietnam/NCVD-420/2010	H5N1		EX/E1	Asia / Vietnam / Thai Binh	Avian	2010	Todd Davis (Centers for Disease Control and Prevention / WHO Collaborating Center for Surveillance, Epidemiology and Control of Influenza, Influenza Division)	Centers for Disease Control and Prevention	2010729148	Davis,Todd; Rivailler,Pierre; Nguyen,Tung		National Centre of Veterinary Diagnostics	NCVD 10-420	2010-02		2012-01-31	2010-09-29			Unknown	Unknown	Unknown	Unknown	Unknown	Unknown	Unknown	Unknown	Unknown	Unknown		Y
80706	EPI_ISL_80706	EPI350734 | 2009716390_19845_PB2	EPI350735 | 2009716390_20007_PB1	EPI350733 | 2009716390_20169_PA	EPI284541 | 2009716390	EPI350730 | 2009716390_19521_NP	EPI350736 | 2009716390_19359_NA	EPI350732 | 2009716390_20331_M	EPI350731 | 2009716390_19683_NS			A/duck/Vietnam/NCVD-146/2008	H5N1		Ex/E1	Asia / Vietnam / QUANG NAM	Avian	2008	Todd Davis (Centers for Disease Control and Prevention / WHO Collaborating Center for Surveillance, Epidemiology and Control of Influenza, Influenza Division)	Centers for Disease Control and Prevention	2009716390	Davis,Todd; Rivailler,Pierre; Nguyen,Tung		National Centre of Veterinary Diagnostics	NCVD 08-146	2008-12		2012-01-27	2010-09-29			Unknown	Unknown	Unknown	Unknown	Unknown	Unknown	Unknown	Unknown	Unknown	Unknown		Y
80691	EPI_ISL_80691	EPI350881 | 2010729017_19821_PB2	EPI350882 | 2010729017_19983_PB1	EPI350880 | 2010729017_20145_PA	EPI284526 | 2010729017	EPI350877 | 2010729017_19497_NP	EPI350883 | 2010729017_19335_NA	EPI350879 | 2010729017_20307_M	EPI350878 | 2010729017_19659_NS			A/duck/Vietnam/NCVD-374/2009	H5N1		EX/E1	Asia / Vietnam / Ha Noi	Avian	2009	Todd Davis (Centers for Disease Control and Prevention / WHO Collaborating Center for Surveillance, Epidemiology and Control of Influenza, Influenza Division)	Centers for Disease Control and Prevention	2010729017	Davis,Todd; Rivailler,Pierre; Nguyen,Tung		National Centre of Veterinary Diagnostics	NCVD-09-374	2009		2012-01-27	2010-09-29			Unknown	Unknown	Unknown	Unknown	Unknown	Unknown	Unknown	Unknown	Unknown	Unknown		Y
80677	EPI_ISL_80677	EPI351462 | 2008742323_19749_PB2	EPI351463 | 2008742323_19911_PB1	EPI351461 | 2008742323_20073_PA	EPI284512 | 2008742323	EPI351458 | 2008742323_19425_NP	EPI351464 | 2008742323_19263_NA	EPI351460 | 2008742323_20235_M	EPI351459 | 2008742323_19587_NS			A/muscovy duck/Vietnam/NCVD-112/2007	H5N1		EX/E1	Asia / Vietnam / Ninh Binh	Avian	2007	Todd Davis (Centers for Disease Control and Prevention / WHO Collaborating Center for Surveillance, Epidemiology and Control of Influenza, Influenza Division)	Centers for Disease Control and Prevention	2008742323	Davis,Todd; Rivailler,Pierre; Nguyen,Tung		National Centre of Veterinary Diagnostics	NCVD 07-112	2007		2012-01-31	2010-09-29			Unknown	Unknown	Unknown	Unknown	Unknown	Unknown	Unknown	Unknown	Unknown	Unknown		Y
80632	EPI_ISL_80632	EPI350427 | 2010729128_19850_PB2	EPI350428 | 2010729128_20012_PB1	EPI350426 | 2010729128_20174_PA	EPI284467 | 2010729128	EPI350423 | 2010729128_19526_NP	EPI350429 | 2010729128_19364_NA	EPI350425 | 2010729128_20336_M	EPI350424 | 2010729128_19688_NS			A/chicken/Vietnam/NCVD-400/2010	H5N1		EX/E1	Asia / Vietnam / Bac Ninh	Avian	2010	Todd Davis (Centers for Disease Control and Prevention / WHO Collaborating Center for Surveillance, Epidemiology and Control of Influenza, Influenza Division)	Centers for Disease Control and Prevention	2010729128	Davis,Todd; Rivailler,Pierre; Nguyen,Tung		National Centre of Veterinary Diagnostics	NCVD 10-400	2010-03		2012-01-27	2010-09-29			Unknown	Unknown	Unknown	Unknown	Unknown	Unknown	Unknown	Unknown	Unknown	Unknown		Y
80629	EPI_ISL_80629	EPI350177 | 2010729124_19880_PB2	EPI350178 | 2010729124_20042_PB1	EPI350176 | 2010729124_20204_PA	EPI284464 | 2010729124	EPI350173 | 2010729124_19556_NP	EPI350179 | 2010729124_19394_NA	EPI350175 | 2010729124_20366_M	EPI350174 | 2010729124_19718_NS			A/chicken/Vietnam/NCVD-396/2010	H5N1		EX/E1	Asia / Vietnam / Ninh Binh	Avian	2010	Todd Davis (Centers for Disease Control and Prevention / WHO Collaborating Center for Surveillance, Epidemiology and Control of Influenza, Influenza Division)	Centers for Disease Control and Prevention	2010729124	Davis,Todd; Rivailler,Pierre; Nguyen,Tung		National Centre of Veterinary Diagnostics	NCVD 10-396	2010-02		2012-01-26	2010-09-29			Unknown	Unknown	Unknown	Unknown	Unknown	Unknown	Unknown	Unknown	Unknown	Unknown		Y
80625	EPI_ISL_80625	EPI350050 | 2009713352_19890_PB2	EPI350051 | 2009713352_20052_PB1	EPI350049 | 2009713352_20214_PA	EPI284460 | 2009713352	EPI350046 | 2009713352_19566_NP	EPI350052 | 2009713352_19404_NA	EPI350048 | 2009713352_20376_M	EPI350047 | 2009713352_19728_NS			A/chicken/Vietnam/NCVD-291/2009	H5N1		EX/E1	Asia / Vietnam	Avian	2009	Todd Davis (Centers for Disease Control and Prevention / WHO Collaborating Center for Surveillance, Epidemiology and Control of Influenza, Influenza Division)	Centers for Disease Control and Prevention	2009713352	Davis,Todd; Rivailler,Pierre; Nguyen,Tung		National Centre of Veterinary Diagnostics	NCVD 09-291	2009-02		2012-01-26	2010-09-29			Unknown	Unknown	Unknown	Unknown	Unknown	Unknown	Unknown	Unknown	Unknown	Unknown		Y
80616	EPI_ISL_80616	EPI349970 | 2009716396_19745_PB2	EPI349971 | 2009716396_19907_PB1	EPI349969 | 2009716396_20069_PA	EPI284451 | 2009716396	EPI349966 | 2009716396_19421_NP	EPI349972 | 2009716396_19259_NA	EPI349968 | 2009716396_20231_M	EPI349967 | 2009716396_19583_NS			A/chicken/Vietnam/NCVD-185/2008	H5N1		Ex/E1	Asia / Vietnam / QUANG NGAI	Avian	2008	Todd Davis (Centers for Disease Control and Prevention / WHO Collaborating Center for Surveillance, Epidemiology and Control of Influenza, Influenza Division)	Centers for Disease Control and Prevention	2009716396	Davis,Todd; Rivailler,Pierre; Nguyen,Tung		National Centre of Veterinary Diagnostics	NCVD 08-185	2008-12		2012-01-26	2010-09-29			Unknown	Unknown	Unknown	Unknown	Unknown	Unknown	Unknown	Unknown	Unknown	Unknown		Y
80614	EPI_ISL_80614	EPI349956 | 2009716375_19862_PB2	EPI349957 | 2009716375_20024_PB1	EPI349955 | 2009716375_20186_PA	EPI284449 | 2009716375	EPI349952 | 2009716375_19538_NP	EPI349958 | 2009716375_19376_NA	EPI349954 | 2009716375_20348_M	EPI349953 | 2009716375_19700_NS			A/chicken/Vietnam/NCVD-117/2008	H5N1		Ex/E1	Asia / Vietnam / KIEN GIANG	Avian	2008	Todd Davis (Centers for Disease Control and Prevention / WHO Collaborating Center for Surveillance, Epidemiology and Control of Influenza, Influenza Division)	Centers for Disease Control and Prevention	2009716375	Davis,Todd; Rivailler,Pierre; Nguyen,Tung		National Centre of Veterinary Diagnostics	NCVD 08-117	2008-12		2012-01-26	2010-09-29			Unknown	Unknown	Unknown	Unknown	Unknown	Unknown	Unknown	Unknown	Unknown	Unknown		Y
80611	EPI_ISL_80611	EPI350412 | 2010729137_19893_PB2	EPI350413 | 2010729137_20055_PB1	EPI350411 | 2010729137_20217_PA	EPI284446 | 2010729137	EPI350407 | 2010729137_19569_NP	EPI350414 | 2010729137_19407_NA	EPI350409 | 2010729137_20379_M	EPI350408 | 2010729137_19731_NS			A/chicken/Vietnam/NCVD-409/2010	H5N1		EX/E1	Asia / Vietnam / Bac Kan	Avian	2010	Todd Davis (Centers for Disease Control and Prevention / WHO Collaborating Center for Surveillance, Epidemiology and Control of Influenza, Influenza Division)	Centers for Disease Control and Prevention	2010729137	Davis,Todd; Rivailler,Pierre; Nguyen,Tung		National Centre of Veterinary Diagnostics	NCVD 10-409	2010-04		2012-01-27	2010-09-29			Unknown	Unknown	Unknown	Unknown	Unknown	Unknown	Unknown	Unknown	Unknown	Unknown		Y
80599	EPI_ISL_80599	EPI350127 | 2010729028_19831_PB2	EPI350128 | 2010729028_19993_PB1	EPI350126 | 2010729028_20155_PA	EPI284434 | 2010729028	EPI350123 | 2010729028_19507_NP	EPI350129 | 2010729028_19345_NA	EPI350125 | 2010729028_20317_M	EPI350124 | 2010729028_19669_NS			A/chicken/Vietnam/NCVD-385/2009	H5N1		EX/E1	Asia / Vietnam / Nha Trang	Avian	2009	Todd Davis (Centers for Disease Control and Prevention / WHO Collaborating Center for Surveillance, Epidemiology and Control of Influenza, Influenza Division)	Centers for Disease Control and Prevention	2010729028	Davis,Todd; Rivailler,Pierre; Nguyen,Tung		National Centre of Veterinary Diagnostics	NCVD-09-385	2009		2012-01-26	2010-09-29			Unknown	Unknown	Unknown	Unknown	Unknown	Unknown	Unknown	Unknown	Unknown	Unknown		Y
80596	EPI_ISL_80596	EPI350064 | 2010729023_19826_PB2	EPI350065 | 2010729023_19988_PB1	EPI350063 | 2010729023_20150_PA	EPI284431 | 2010729023	EPI350060 | 2010729023_19502_NP	EPI350066 | 2010729023_19340_NA	EPI350062 | 2010729023_20312_M	EPI350061 | 2010729023_19664_NS			A/chicken/Vietnam/NCVD-380/2009	H5N1		EX/E1	Asia / Vietnam / Cao Bang	Avian	2009	Todd Davis (Centers for Disease Control and Prevention / WHO Collaborating Center for Surveillance, Epidemiology and Control of Influenza, Influenza Division)	Centers for Disease Control and Prevention	2010729023	Davis,Todd; Rivailler,Pierre; Nguyen,Tung		National Centre of Veterinary Diagnostics	NCVD-09-380	2009		2012-01-26	2010-09-29			Unknown	Unknown	Unknown	Unknown	Unknown	Unknown	Unknown	Unknown	Unknown	Unknown		Y
67064	EPI_ISL_67064				EPI234494 | A/green peafowl/Thailand/VSMU-3-CBI/2005							A/green peafowl/Thailand/VSMU-3-CBI/2005	H5N1		MDCK cells	Asia / Thailand	Avian	2005	Initial import	Other Database Import		Sangsiriwut,K.; Chaichoune,K.; Wiriyarat,W.; Sariya,L.; Ponarknguen,R.; Tongsudjai,S.; Phrompiram,P.; Pattanarangsan,R.; Puthavathana,P.; Ratanakorn,P. CONSRTM BIOTEC; Thailand Research Fund				2005		2007-07-12	2007-07-12			Unknown	Unknown	Unknown	Unknown	Unknown	Unknown	Unknown	Unknown	Unknown	Unknown		Y
66899	EPI_ISL_66899	EPI233793 | A/water fowl/Nigeria/08RS848-66/2007	EPI233794 | A/water fowl/Nigeria/08RS848-66/2007	EPI233795 | A/water fowl/Nigeria/08RS848-66/2007	EPI233796 | A/water fowl/Nigeria/08RS848-66/2007	EPI233797 | A/water fowl/Nigeria/08RS848-66/2007	EPI233798 | A/water fowl/Nigeria/08RS848-66/2007	EPI233799 | A/water fowl/Nigeria/08RS848-66/2007	EPI233800 | A/water fowl/Nigeria/08RS848-66/2007			A/water fowl/Nigeria/08RS848-66/2007	H5N1		E1	Africa / Nigeria	Avian	2007	Initial import	Other Database Import		Fusaro,A.; Nelson,M.I.; Joannis,T.; Bertolotti,L.; Monne,I.; Salviato,A.; Capua,I.; Holmes,E.C.; Cattoli,G.				2007-02-10		2010-01-11	2009-10-17			Unknown	Unknown	Unknown	Unknown	Unknown	Unknown	Unknown	Unknown	Unknown	Unknown		Y
65286	EPI_ISL_65286				EPI228617 | A/rollers/Bangkok/Thailand/CU-26/04		EPI228653 | A/rollers/Bangkok/Thailand/CU-26/04	EPI228727 | A/rollers/Bangkok/Thailand/CU-26/04	EPI228689 | A/rollers/Bangkok/Thailand/CU-26/04			A/rollers/Bangkok/Thailand/CU-26/04	H5N1			Asia / Thailand	Avian	2004	Initial import	Other Database Import		Amonsin,A.; Pariyothorn,N.; Payungporn,S.; Theamboonlers,A.; Chutinimitkul,S.; Tantilertcharoen,R.; Wongyanin,P.; Thanawongnuwech,R.; Suradhat,S.; Chaisingh,A.; Buranathai,C.; Poovorawan,Y.				2004		2005-08-01	2005-06-02			Unknown	Unknown	Unknown	Unknown	Unknown	Unknown	Unknown	Unknown	Unknown	Unknown		Y
65285	EPI_ISL_65285				EPI228616 | A/crow/Bangkok/Thailand/CU-25/04		EPI228652 | A/crow/Bangkok/Thailand/CU-25/04	EPI228726 | A/crow/Bangkok/Thailand/CU-25/04	EPI228688 | A/crow/Bangkok/Thailand/CU-25/04			A/crow/Bangkok/Thailand/CU-25/04	H5N1			Asia / Thailand	Avian	2004	Initial import	Other Database Import		Amonsin,A.; Pariyothorn,N.; Payungporn,S.; Theamboonlers,A.; Chutinimitkul,S.; Tantilertcharoen,R.; Wongyanin,P.; Thanawongnuwech,R.; Suradhat,S.; Chaisingh,A.; Buranathai,C.; Poovorawan,Y.				2004		2005-08-01	2005-06-02			Unknown	Unknown	Unknown	Unknown	Unknown	Unknown	Unknown	Unknown	Unknown	Unknown		Y
65173	EPI_ISL_65173	EPI228338 | A/open-bill stork/Thailand/VSMU-9-BKK/2004	EPI228340 | A/open-bill stork/Thailand/VSMU-9-BKK/2004	EPI228342 | A/open-bill stork/Thailand/VSMU-9-BKK/2004	EPI228345 | A/open-bill stork/Thailand/VSMU-9-BKK/2004	EPI228347 | A/open-bill stork/Thailand/VSMU-9-BKK/2004	EPI228350 | A/open-bill stork/Thailand/VSMU-9-BKK/2004	EPI228352 | A/open-bill stork/Thailand/VSMU-9-BKK/2004	EPI228354 | A/open-bill stork/Thailand/VSMU-9-BKK/2004			A/open-bill stork/Thailand/VSMU-9-BKK/2004	H5N1			Asia / Thailand	Avian	2004	Initial import	Other Database Import		Uchida,Y.; Saito,T.				2004		2008-12-06	2008-07-30			Unknown	Unknown	Unknown	Unknown	Unknown	Unknown	Unknown	Unknown	Unknown	Unknown		Y
63601	EPI_ISL_63601	EPI222573 | A/scaly-breasted munia/Hong Kong/2572/2007	EPI222574 | A/scaly-breasted munia/Hong Kong/2572/2007	EPI222575 | A/scaly-breasted munia/Hong Kong/2572/2007	EPI222576 | A/scaly-breasted munia/Hong Kong/2572/2007	EPI222577 | A/scaly-breasted munia/Hong Kong/2572/2007	EPI222578 | A/scaly-breasted munia/Hong Kong/2572/2007	EPI222579 | A/scaly-breasted munia/Hong Kong/2572/2007	EPI222580 | A/scaly-breasted munia/Hong Kong/2572/2007			A/scaly-breasted munia/Hong Kong/2572/2007	H5N1			Asia / Hong Kong (SAR)	Avian	2007	Initial import	Other Database Import		Smith,G.J.; Vijaykrishna,D.; Ellis,T.M.; Dyrting,K.C.; Leung,C.Y.; Bahl,J.; Wong,C.W.; Huang,K.; Chow,M.K.; Duan,L.; Chan,A.S.; Zhang,L.J.; Chen,H.; Luk,G.S.; Peiris,M.J.; Guan,Y.				2007		2009-03-05	2008-11-12			Unknown	Unknown	Unknown	Unknown	Unknown	Unknown	Unknown	Unknown	Unknown	Unknown		Y
63372	EPI_ISL_63372	EPI221577 | A/Daurian starling/Hong Kong/1532/2007	EPI221578 | A/Daurian starling/Hong Kong/1532/2007	EPI221579 | A/Daurian starling/Hong Kong/1532/2007	EPI221580 | A/Daurian starling/Hong Kong/1532/2007	EPI221581 | A/Daurian starling/Hong Kong/1532/2007	EPI221582 | A/Daurian starling/Hong Kong/1532/2007	EPI221583 | A/Daurian starling/Hong Kong/1532/2007	EPI221584 | A/Daurian starling/Hong Kong/1532/2007			A/Daurian starling/Hong Kong/1532/2007	H5N1			Asia / Hong Kong (SAR)	Avian	2007	Initial import	Other Database Import		Smith,G.J.; Vijaykrishna,D.; Ellis,T.M.; Dyrting,K.C.; Leung,C.Y.; Bahl,J.; Wong,C.W.; Huang,K.; Chow,M.K.; Duan,L.; Chan,A.S.; Zhang,L.J.; Chen,H.; Luk,G.S.; Peiris,M.J.; Guan,Y.				2007		2009-03-05	2008-11-12			Unknown	Unknown	Unknown	Unknown	Unknown	Unknown	Unknown	Unknown	Unknown	Unknown		Y
278508	EPI_ISL_278508	EPI1062240 | A/chicken/China/E96/2012	EPI1062235 | A/chicken/China/E96/2012	EPI1062230 | A/chicken/China/E96/2012	EPI1062205 | A/chicken/China/E96/2012	EPI1062220 | A/chicken/China/E96/2012	EPI1062215 | A/chicken/China/E96/2012	EPI1062210 | A/chicken/China/E96/2012	EPI1062225 | A/chicken/China/E96/2012			A/chicken/China/E96/2012	H5N1			Asia / China	Chicken	2012	Initial import	Other Database Import		Cui,J.; Qu,N.; Guo,Y.; Cao,L.; Wu,S.; Mei,K.; Sun,H.; Lu,Y.; Qin,Z.; Jiao,P.; Liao,M.				2012-07-10	Haemagglutinin; Region: Hemagglutinin; pfam00509	2017-08-09	2017-05-17			Unknown	Unknown	Unknown	Unknown	Unknown	Unknown	Unknown	Unknown	Unknown	Unknown
278507	EPI_ISL_278507	EPI1062239 | A/chicken/China/E93/2012	EPI1062234 | A/chicken/China/E93/2012	EPI1062229 | A/chicken/China/E93/2012	EPI1062204 | A/chicken/China/E93/2012	EPI1062219 | A/chicken/China/E93/2012	EPI1062214 | A/chicken/China/E93/2012	EPI1062209 | A/chicken/China/E93/2012	EPI1062224 | A/chicken/China/E93/2012			A/chicken/China/E93/2012	H5N1			Asia / China	Chicken	2012	Initial import	Other Database Import		Cui,J.; Qu,N.; Guo,Y.; Cao,L.; Wu,S.; Mei,K.; Sun,H.; Lu,Y.; Qin,Z.; Jiao,P.; Liao,M.				2012-07-10	Haemagglutinin; Region: Hemagglutinin; pfam00509	2017-08-09	2017-05-17			Unknown	Unknown	Unknown	Unknown	Unknown	Unknown	Unknown	Unknown	Unknown	Unknown
266802	EPI_ISL_266802	EPI1009364 | A/chicken/Subang/08160018-002/2016	EPI1009365 | A/chicken/Subang/08160018-002/2016	EPI1009366 | A/chicken/Subang/08160018-002/2016	EPI1009367 | A/chicken/Subang/08160018-002/2016	EPI1009368 | A/chicken/Subang/08160018-002/2016	EPI1009369 | A/chicken/Subang/08160018-002/2016	EPI1009370 | A/chicken/Subang/08160018-002/2016	EPI1009371 | A/chicken/Subang/08160018-002/2016			A/chicken/Subang/08160018-002/2016	H5N1		passage details: embryonated chicken egg-P1	Asia / Indonesia / West Java	Chicken	2016	Initial import	Other Database Import		Wibawa,H.; Poermadjaja,B.; Mulyawan,H.; Dharmawan,R.; Mahawan,T.; Hutagaol,N.M.; Miswati,Y.; Srihanto,E.A.; Hartawan,D.H.W.; Hendrawati,F.; Riyadi,A.; Deswarni; Tri Harsono,A.; Hartaningsih,N.; Azhar,M.; Stegemen,A.; Mc Grane,J.; Rasa,F.S.T.				2016-01-08	passage details: embryonated chicken egg-P1	2017-06-09	2017-02-08			Unknown	Unknown	Unknown	Unknown	Unknown	Unknown	Unknown	Unknown	Unknown	Unknown
255184	EPI_ISL_255184	EPI954580 | A/chicken/Italy/17VIR653-12/2017_PB2	EPI954581 | A/chicken/Italy/17VIR653-12/2017_PB1	EPI954579 | A/chicken/Italy/17VIR653-12/2017_PA	EPI954583 | A/chicken/Italy/17VIR653-12/2017_HA	EPI954576 | A/chicken/Italy/17VIR653-12/2017_NP	EPI954582 | A/chicken/Italy/17VIR653-12/2017_NA	EPI954578 | A/chicken/Italy/17VIR653-12/2017_MP	EPI954577 | A/chicken/Italy/17VIR653-12/2017_NS			A/chicken/Italy/17VIR653-12/2017	H5N8			Europe / Italy / Rovigo	Chicken	2017	Bianca Zecchin (Istituto Zooprofilattico Sperimentale Delle Venezie)	Istituto Zooprofilattico Sperimentale Delle Venezie	17VIR653-12	Zecchin, B.; Fusaro, A.; Milani, A.; Schivo, A.; Salviato, A.; Zamperin, G.; Marciano, S.; Ormelli, S.; Terregino, C.; Monne, I.		Istituto Zooprofilattico Sperimentale Delle Venezie	17VIR653-12	2017-01-25		2017-03-13	2017-03-13			Unknown	Unknown	Unknown	Unknown	Unknown	Unknown	Unknown	Unknown	Unknown	Unknown		Y
245269	EPI_ISL_245269	EPI898792 | A/chicken/Vietnam/NCVD-1104/2013	EPI898793 | A/chicken/Vietnam/NCVD-1104/2013	EPI898794 | A/chicken/Vietnam/NCVD-1104/2013	EPI898795 | A/chicken/Vietnam/NCVD-1104/2013, EPI898790 | A/chicken/Vietnam/NCVD-1104/2013	EPI898796 | A/chicken/Vietnam/NCVD-1104/2013	EPI898797 | A/chicken/Vietnam/NCVD-1104/2013, EPI898791 | A/chicken/Vietnam/NCVD-1104/2013	EPI898798 | A/chicken/Vietnam/NCVD-1104/2013	EPI898799 | A/chicken/Vietnam/NCVD-1104/2013			A/chicken/Vietnam/NCVD-1104/2013	H5N1			Asia / Vietnam	Chicken	2013	Initial import	Other Database Import		Davis,T.; Jang,Y.				2013-02-05		2016-12-07	2016-11-16			Unknown	Unknown	Unknown	Unknown	Unknown	Unknown	Unknown	Unknown	Unknown	Unknown
245219	EPI_ISL_245219	EPI898437 | A/chicken/Vietnam/NCVD14-A459/2014	EPI898438 | A/chicken/Vietnam/NCVD14-A459/2014	EPI898439 | A/chicken/Vietnam/NCVD14-A459/2014	EPI898440 | A/chicken/Vietnam/NCVD14-A459/2014	EPI898441 | A/chicken/Vietnam/NCVD14-A459/2014	EPI898442 | A/chicken/Vietnam/NCVD14-A459/2014	EPI898443 | A/chicken/Vietnam/NCVD14-A459/2014	EPI898444 | A/chicken/Vietnam/NCVD14-A459/2014			A/chicken/Vietnam/NCVD14-A459/2014	H5N1			Asia / Vietnam	Chicken	2014	Initial import	Other Database Import		Davis,T.; Jang,Y.				2014-02-17		2016-12-07	2016-11-16			Unknown	Unknown	Unknown	Unknown	Unknown	Unknown	Unknown	Unknown	Unknown	Unknown
229205	EPI_ISL_229205	EPI806585 | A/chicken/Burkina Faso/15VIR1774-4/2015	EPI806584 | A/chicken/Burkina Faso/15VIR1774-4/2015	EPI806587 | A/chicken/Burkina Faso/15VIR1774-4/2015	EPI806580 | A/chicken/Burkina Faso/15VIR1774-4/2015	EPI806582 | A/chicken/Burkina Faso/15VIR1774-4/2015	EPI806581 | A/chicken/Burkina Faso/15VIR1774-4/2015	EPI806586 | A/chicken/Burkina Faso/15VIR1774-4/2015	EPI806583 | A/chicken/Burkina Faso/15VIR1774-4/2015			A/chicken/Burkina Faso/15VIR1774-4/2015	H5N1		passage details: clinical sample	Africa / Burkina Faso	Chicken	2015	Initial import	Other Database Import		Tassoni,L.; Fusaro,A.; Milani,A.; Lemey,P.; Awuni,J.A.; Sedor,V.B.; Dogbey,O.; Commey,A.N.; Meseko,C.; Joannis,T.; Minoungou,G.L.; Ouattara,L.; Haido,A.M.; Cisse-Aman,D.; Couacy-Hymann,E.; Dauphin,G.; Cattoli,G.; Monne,I.; Salviato,A.; Schivo,A.				2015-03-12	passage details: clinical sample	2016-07-15	2016-03-24			Unknown	Unknown	Unknown	Unknown	Unknown	Unknown	Unknown	Unknown	Unknown	Unknown
229195	EPI_ISL_229195	EPI806508 | A/chicken/Burkina Faso/15VIR1774-1/2015	EPI806507 | A/chicken/Burkina Faso/15VIR1774-1/2015		EPI806503 | A/chicken/Burkina Faso/15VIR1774-1/2015	EPI806505 | A/chicken/Burkina Faso/15VIR1774-1/2015	EPI806504 | A/chicken/Burkina Faso/15VIR1774-1/2015	EPI806509 | A/chicken/Burkina Faso/15VIR1774-1/2015	EPI806506 | A/chicken/Burkina Faso/15VIR1774-1/2015			A/chicken/Burkina Faso/15VIR1774-1/2015	H5N1		passage details: clinical sample	Africa / Burkina Faso	Chicken	2015	Initial import	Other Database Import		Tassoni,L.; Fusaro,A.; Milani,A.; Lemey,P.; Awuni,J.A.; Sedor,V.B.; Dogbey,O.; Commey,A.N.; Meseko,C.; Joannis,T.; Minoungou,G.L.; Ouattara,L.; Haido,A.M.; Cisse-Aman,D.; Couacy-Hymann,E.; Dauphin,G.; Cattoli,G.; Monne,I.; Salviato,A.; Schivo,A.				2015-03-12	passage details: clinical sample	2016-07-15	2016-03-24			Unknown	Unknown	Unknown	Unknown	Unknown	Unknown	Unknown	Unknown	Unknown	Unknown
229192	EPI_ISL_229192	EPI806494 | A/chicken/Ghana/15VIR5480-27/2015	EPI806492 | A/chicken/Ghana/15VIR5480-27/2015		EPI806481 | A/chicken/Ghana/15VIR5480-27/2015	EPI806486 | A/chicken/Ghana/15VIR5480-27/2015	EPI806484 | A/chicken/Ghana/15VIR5480-27/2015		EPI806489 | A/chicken/Ghana/15VIR5480-27/2015			A/chicken/Ghana/15VIR5480-27/2015	H5N1		passage details: clinical sample	Africa / Ghana	Chicken	2015	Initial import	Other Database Import		Tassoni,L.; Fusaro,A.; Milani,A.; Lemey,P.; Awuni,J.A.; Sedor,V.B.; Dogbey,O.; Commey,A.N.; Meseko,C.; Joannis,T.; Minoungou,G.L.; Ouattara,L.; Haido,A.M.; Cisse-Aman,D.; Couacy-Hymann,E.; Dauphin,G.; Cattoli,G.; Monne,I.; Aniwa,B.; Commey,A.N.O.; Dogbe,O				2015-08-07	passage details: clinical sample	2016-07-15	2016-03-24			Unknown	Unknown	Unknown	Unknown	Unknown	Unknown	Unknown	Unknown	Unknown	Unknown
222477	EPI_ISL_222477				EPI764388 | A/chicken/China/G2/2012							A/chicken/China/G2/2012	H5N1			Asia / China	Chicken	2012	Initial import	Other Database Import		Jiao,P.; Song,H.; Liu,X.; Song,Y.; Cui,J.; Wu,S.; Ye,J.; Qu,N.; Zhang,T.; Liao,M.				2012-01-16		2016-05-24	2016-03-01			Unknown	Unknown	Unknown	Unknown	Unknown	Unknown	Unknown	Unknown	Unknown	Unknown
205855	EPI_ISL_205855				EPI687306 | A/chicken/Hubei/RA18/2010		EPI687307 | A/chicken/Hubei/RA18/2010					A/chicken/Hubei/RA18/2010	H5N1			Asia / China	Chicken	2010	Initial import	Other Database Import		Jiang,W.; Liu,S.; Chen,J.				2010-10-17		2016-01-01	2014-03-04			Unknown	Unknown	Unknown	Unknown	Unknown	Unknown	Unknown	Unknown	Unknown	Unknown
195956	EPI_ISL_195956	EPI837675 | A/chicken/India/12CL2168/2013	EPI644406 | A/chicken/India/12CL2168/2013	EPI837676 | A/chicken/India/12CL2168/2013	EPI644407 | A/chicken/India/12CL2168/2013	EPI837677 | A/chicken/India/12CL2168/2013	EPI644408 | A/chicken/India/12CL2168/2013	EPI837678 | A/chicken/India/12CL2168/2013	EPI837679 | A/chicken/India/12CL2168/2013			A/chicken/India/12CL2168/2013	H5N1		passage details: first	Asia / India	Chicken	2013	Initial import	Other Database Import		Nagarajan,S.; Tripathi,S.; Tosh,C.; Murugkar,H.V.; Kumar,M.; Kulkarni,D.D.				2013-12-30	passage details: first	2015-08-31	2014-12-29			Unknown	Unknown	Unknown	Unknown	Unknown	Unknown	Unknown	Unknown	Unknown	Unknown
195600	EPI_ISL_195600	EPI642473 | A/chicken/India/03CA03/2012	EPI642474 | A/chicken/India/03CA03/2012	EPI642418 | A/chicken/India/03CA03/2012	EPI642475 | A/chicken/India/03CA03/2012	EPI642476 | A/chicken/India/03CA03/2012	EPI642477 | A/chicken/India/03CA03/2012	EPI642478 | A/chicken/India/03CA03/2012	EPI642479 | A/chicken/India/03CA03/2012			A/chicken/India/03CA03/2012	H5N1			Asia / India	Chicken	2012	Initial import	Other Database Import		Nagarajan,S.; Jain,R.; Tosh,C.; Murugkar,H.V.; Kumar,M.; Kulkarni,D.D.				2012-03-05		2015-08-31	2014-08-06			Unknown	Unknown	Unknown	Unknown	Unknown	Unknown	Unknown	Unknown	Unknown	Unknown
191463	EPI_ISL_191463		EPI623572 | A/chicken/India/03CA02/2013		EPI623573 | A/chicken/India/03CA02/2013		EPI623574 | A/chicken/India/03CA02/2013	EPI623575 | A/chicken/India/03CA02/2013	EPI623576 | A/chicken/India/03CA02/2013			A/chicken/India/03CA02/2013	H5N1		passage details: chicken egg	Asia / India	Chicken	2013	Initial import	Other Database Import		Tosh,C.; Nagarajan,S.; Murugkar,H.V.; Kumar,M.; Tripathi,S.; Syed,Z.; Behera,P.; Jain,R.; Dubey,S.C.; Kulkarni,D.D.				2013-03	passage details: chicken egg	2015-07-11	2014-07-10			Unknown	Unknown	Unknown	Unknown	Unknown	Unknown	Unknown	Unknown	Unknown	Unknown
182921	EPI_ISL_182921				EPI603901 | A/chicken/Egypt/1436CAL/2014							A/chicken/Egypt/1436CAL/2014	H5N1			Africa / Egypt / Sohag	Chicken	2014	Initial import	Other Database Import		Arafa,A.; Hagag,N.; Yehia,N.; ElHusseiny,M.; Kamal,M.; Samy,A.; Azab,A.; Hassan,M.K.				2014-06-25		2015-05-31	2015-03-23			Unknown	Unknown	Unknown	Unknown	Unknown	Unknown	Unknown	Unknown	Unknown	Unknown
182432	EPI_ISL_182432				EPI600753 | A/chicken/Egypt/N05811-CLEVB521/2009		EPI600762 | A/chicken/Egypt/N05811-CLEVB521/2009					A/chicken/Egypt/N05811-CLEVB521/2009	H5N1		passage details: SPF egg passage 1	Africa / Egypt / Qalyubia	Chicken	2009	Initial import	Other Database Import		Younan,M.; Asem,S.R.; Ali,A.M.; Nassif,S.A.; Defang,G.				2009-04-18	passage details: SPF egg passage 1	2015-01-25	2014-12-29			Unknown	Unknown	Unknown	Unknown	Unknown	Unknown	Unknown	Unknown	Unknown	Unknown
180654	EPI_ISL_180654				EPI593752 | A/chicken/Gaoyou/1004/2010							A/chicken/Gaoyou/1004/2010	H5N1			Asia / China	Chicken	2010	Initial import	Other Database Import		Zhao,G.; Zhao,K.; Chen,C.; Gu,M.; Wang,X.; Liu,X.				2010-04-10	receptor binding and fusion protein	2015-03-01	2015-02-04			Unknown	Unknown	Unknown	Unknown	Unknown	Unknown	Unknown	Unknown	Unknown	Unknown
179402	EPI_ISL_179402				EPI590116 | A/chicken/Tonghai/802/2014							A/chicken/Tonghai/802/2014	H5N1			Asia / China	Chicken	2014	Initial import	Other Database Import		Hu,T.; Song,J.; Zhang,W.; Zhao,H.; Duan,B.; Liu,Q.; Zeng,W.; Qiu,W.; Chen,G.; Zhang,Y.; Fan,Q.; Zhang,F.				2014-01-12	clade 2.3.4	2015-05-04	2014-08-20			Unknown	Unknown	Unknown	Unknown	Unknown	Unknown	Unknown	Unknown	Unknown	Unknown
179397	EPI_ISL_179397				EPI590111 | A/chicken/AnNing/6/2014							A/chicken/AnNing/6/2014	H5N1			Asia / China	Chicken	2014	Initial import	Other Database Import		Hu,T.; Song,J.; Zhang,W.; Zhao,H.; Duan,B.; Liu,Q.; Zeng,W.; Qiu,W.; Chen,G.; Zhang,Y.; Fan,Q.; Zhang,F.				2014-01-10	clade 2.3.4	2015-05-04	2014-08-13			Unknown	Unknown	Unknown	Unknown	Unknown	Unknown	Unknown	Unknown	Unknown	Unknown
177869	EPI_ISL_177869	EPI585948 | A/chicken/TongHai/302/2014	EPI585949 | A/chicken/TongHai/302/2014	EPI585957 | A/chicken/TongHai/302/2014	EPI585951 | A/chicken/TongHai/302/2014	EPI585952 | A/chicken/TongHai/302/2014	EPI585953 | A/chicken/TongHai/302/2014	EPI585954 | A/chicken/TongHai/302/2014	EPI585958 | A/chicken/TongHai/302/2014			A/chicken/TongHai/302/2014	H5N1		clade 2.3.4; passage details: egg	Asia / China	Chicken	2014	Initial import	Other Database Import		Hu,T.; Song,J.; Zhang,W.; Zhao,H.; Duan,B.; Liu,Q.; Zeng,W.; Qiu,W.; Chen,G.; Zhang,Y.; Fan,Q.; Zhang,F.				2014-01-10	clade 2.3.4; passage details: egg	2015-05-04	2015-01-30			Unknown	Unknown	Unknown	Unknown	Unknown	Unknown	Unknown	Unknown	Unknown	Unknown
177713	EPI_ISL_177713	EPI585433 | A/crow/India/11CA01/2011	EPI585445 | A/crow/India/11CA01/2011	EPI585437 | A/crow/India/11CA01/2011	EPI585446 | A/crow/India/11CA01/2011	EPI585447 | A/crow/India/11CA01/2011	EPI585448 | A/crow/India/11CA01/2011	EPI585449 | A/crow/India/11CA01/2011	EPI585450 | A/crow/India/11CA01/2011			A/crow/India/11CA01/2011	H5N1			Asia / India	Chicken	2011	Initial import	Other Database Import		Nagarajan,S.; Syed,Z.; Tosh,C.; Murugkar,H.V.; Kumar,M.; Kulkarni,D.D.				2011-11-20		2015-04-30	2014-04-01			Unknown	Unknown	Unknown	Unknown	Unknown	Unknown	Unknown	Unknown	Unknown	Unknown
174434	EPI_ISL_174434				EPI573330 | 1476CA_HA							A/chicken/Egypt/1476CA/2014	H5N1			Africa / Egypt	Chicken	2014	Mahmoud Mohamed Naguib (Friedrich-Loeffler-Institut)	Friedrich-Loeffler-Institut		Arafa,A.M; Hagag, N; Elhusseiny, M.H; Yehia, N; Selim, A.A; Abdelhalim, A; Kilany, W.H; Samy, A; Hassan, M.K; Abdelwhab,E.M; Beer,M; Naguib, M.M; Harder,TC				2014-10-14		2015-03-20	2015-03-20			Unknown	Unknown	Unknown	Unknown	Unknown	Unknown	Unknown	Unknown	Unknown	Unknown		Y
174404	EPI_ISL_174404				EPI573248 | AR233-S283NLQP_HA		EPI573247 | AR233-S283NLQP_NA					A/chicken/Egypt/AR233-S283NLQP/2014	H5N1			Africa / Egypt	Chicken	2014	Mahmoud Mohamed Naguib (Friedrich-Loeffler-Institut)	Friedrich-Loeffler-Institut		Naguib, M.M; Arafa,A.M; Luttermann,C; Selim,A.A; Hassan,M.K; Beer,M;Harder,TC				2014-12-15		2015-03-20	2015-03-19			Unknown	Unknown	Unknown	Unknown	Unknown	Unknown	Unknown	Unknown	Unknown	Unknown		Y
174402	EPI_ISL_174402				EPI573244 | AR231-CA113NLQP_HA		EPI573243 | AR231-CA113NLQP_NA					A/chicken/Egypt/AR231-CA113NLQP/2014	H5N1			Africa / Egypt	Chicken	2014	Mahmoud Mohamed Naguib (Friedrich-Loeffler-Institut)	Friedrich-Loeffler-Institut		Naguib, M.M; Arafa,A.M; Luttermann,C; Selim,A.A; Hassan,M.K; Beer,M;Harder,TC				2014-11-19		2015-03-20	2015-03-19			Unknown	Unknown	Unknown	Unknown	Unknown	Unknown	Unknown	Unknown	Unknown	Unknown		Y
174377	EPI_ISL_174377				EPI573218 | A/Korean native chicken/Korea/H1687/2014							A/Korean native chicken/Korea/H1687/2014	H5N8			Asia / Korea, Republic of / Jeollanam-do	Chicken	2014	Eun-Kyoung Lee (Animal and Plant Quarantine Agency (S-2026))	Animal and Plant Quarantine Agency (S-2026)						2014-07-28		2015-03-19	2015-03-19			Unknown	Unknown	Unknown	Unknown	Unknown	Unknown	Unknown	Unknown	Unknown	Unknown		Y
174366	EPI_ISL_174366				EPI573207 | A/chicken/Korea/H1350/2014							A/chicken/Korea/H1350/2014	H5N8			Asia / Korea, Republic of / Chungcheongnam-do	Chicken	2014	Eun-Kyoung Lee (Animal and Plant Quarantine Agency (S-2026))	Animal and Plant Quarantine Agency (S-2026)						2014-05-08		2015-03-19	2015-03-19			Unknown	Unknown	Unknown	Unknown	Unknown	Unknown	Unknown	Unknown	Unknown	Unknown		Y
174360	EPI_ISL_174360				EPI573201 | A/chicken/Korea/H1236/2014							A/chicken/Korea/H1236/2014	H5N8			Asia / Korea, Republic of / Chungcheongnam-do	Chicken	2014	Eun-Kyoung Lee (Animal and Plant Quarantine Agency (S-2026))	Animal and Plant Quarantine Agency (S-2026)						2014-04-07		2015-03-19	2015-03-19			Unknown	Unknown	Unknown	Unknown	Unknown	Unknown	Unknown	Unknown	Unknown	Unknown		Y
174358	EPI_ISL_174358				EPI573199 | A/breeder chicken/Korea/H1068/2014							A/breeder chicken/Korea/H1068/2014	H5N8			Asia / Korea, Republic of / Chungcheongnam-do	Chicken	2014	Eun-Kyoung Lee (Animal and Plant Quarantine Agency (S-2026))	Animal and Plant Quarantine Agency (S-2026)						2014-03-17		2015-03-19	2015-03-19			Unknown	Unknown	Unknown	Unknown	Unknown	Unknown	Unknown	Unknown	Unknown	Unknown		Y
170554	EPI_ISL_170554	EPI559048 | A/chicken/Vietnam/NCVD-A937/2011	EPI559069 | A/chicken/Vietnam/NCVD-A937/2011	EPI557757 | A/chicken/Vietnam/NCVD-A937/2011	EPI559102 | A/chicken/Vietnam/NCVD-A937/2011	EPI559125 | A/chicken/Vietnam/NCVD-A937/2011	EPI559160 | A/chicken/Vietnam/NCVD-A937/2011	EPI559181 | A/chicken/Vietnam/NCVD-A937/2011	EPI764778 | A/chicken/Vietnam/NCVD-A937/2011			A/chicken/Vietnam/NCVD-A937/2011	H5N1		passage details: CE1	Asia / Vietnam	Chicken	2011	Initial import	Other Database Import		Lee,E.-K.; Kang,H.-M.; Kim,K.-I.; Choi,J.-G.; Long To,T.; Dang Nguyen,T.; Song,B.-M.; Jeong,J.; Choi,K.-S.; Kim,J.-Y.; Lee,H.-S.; Lee,Y.-J.; Kim,J.-H.				2011	passage details: CE1	2014-12-13	2014-11-05			Unknown	Unknown	Unknown	Unknown	Unknown	Unknown	Unknown	Unknown	Unknown	Unknown
170551	EPI_ISL_170551	EPI559045 | A/chicken/Vietnam/NCVD-A015/2008	EPI559066 | A/chicken/Vietnam/NCVD-A015/2008	EPI557754 | A/chicken/Vietnam/NCVD-A015/2008	EPI559099 | A/chicken/Vietnam/NCVD-A015/2008	EPI559122 | A/chicken/Vietnam/NCVD-A015/2008	EPI559157 | A/chicken/Vietnam/NCVD-A015/2008	EPI559178 | A/chicken/Vietnam/NCVD-A015/2008	EPI764775 | A/chicken/Vietnam/NCVD-A015/2008			A/chicken/Vietnam/NCVD-A015/2008	H5N1		passage details: CE1	Asia / Vietnam	Chicken	2008	Initial import	Other Database Import		Lee,E.-K.; Kang,H.-M.; Kim,K.-I.; Choi,J.-G.; Long To,T.; Dang Nguyen,T.; Song,B.-M.; Jeong,J.; Choi,K.-S.; Kim,J.-Y.; Lee,H.-S.; Lee,Y.-J.; Kim,J.-H.				2008	passage details: CE1	2014-12-13	2014-11-05			Unknown	Unknown	Unknown	Unknown	Unknown	Unknown	Unknown	Unknown	Unknown	Unknown
170255	EPI_ISL_170255	EPI557183 | NLQP2AL-AR749_PB2	EPI557184 | NLQP2AL-AR749_PB1	EPI557182 | NLQP2AL-AR749_PA	EPI557186 | NLQP2AL-AR749_HA	EPI557179 | NLQP2AL-AR749_NP	EPI557185 | NLQP2AL-AR749_NA	EPI557181 | NLQP2AL-AR749_M	EPI557180 | NLQP2AL-AR749_NS			A/chicken/Egypt/NLQP2AL-AR749/2013	H5N1			Africa / Egypt	Chicken	2013	Mahmoud Mohamed Naguib (Friedrich-Loeffler-Institut)	Friedrich-Loeffler-Institut		Naguib, M.M; Arafa, A.M; Selim,A.A; Hassan,M.K; Beer,M; Harder,TC		National Laboratory for Veterinary Quality Control on Poultry production- Animal Health Research Inistitute		2013-02-20		2015-01-26	2015-01-26			Unknown	Unknown	Unknown	Unknown	Unknown	Unknown	Unknown	Unknown	Unknown	Unknown		Y
170254	EPI_ISL_170254	EPI557175 | NLQP33SD-AR748_PB2	EPI557176 | NLQP33SD-AR748_PB1	EPI557174 | NLQP33SD-AR748_PA	EPI557178 | NLQP33SD-AR748_HA	EPI557171 | NLQP33SD-AR748_NP	EPI557177 | NLQP33SD-AR748_NA	EPI557173 | NLQP33SD-AR748_M	EPI557172 | NLQP33SD-AR748_NS			A/chicken/Egypt/NLQP33SD-AR748/2013	H5N1			Africa / Egypt	Chicken	2013	Mahmoud Mohamed Naguib (Friedrich-Loeffler-Institut)	Friedrich-Loeffler-Institut		Naguib, M.M; Arafa, A.M; Selim,A.A; Hassan,M.K; Beer,M; Harder,TC		National Laboratory for Veterinary Quality Control on Poultry production- Animal Health Research Inistitute		2013-02-06		2015-01-26	2015-01-26			Unknown	Unknown	Unknown	Unknown	Unknown	Unknown	Unknown	Unknown	Unknown	Unknown		Y
170104	EPI_ISL_170104	EPI567300 | A/chicken/Nigeria/15VIR339-2/2015	EPI567301 | A/chicken/Nigeria/15VIR339-2/2015	EPI567302 | A/chicken/Nigeria/15VIR339-2/2015	EPI556504 | A/chicken/Nigeria/15VIR339-2/2015	EPI567304 | A/chicken/Nigeria/15VIR339-2/2015	EPI567305 | A/chicken/Nigeria/15VIR339-2/2015	EPI567299 | A/chicken/Nigeria/15VIR339-2/2015	EPI567303 | A/chicken/Nigeria/15VIR339-2/2015			A/chicken/Nigeria/15VIR339-2/2015	H5N1		E1	Africa / Nigeria / Kano State	Chicken	2015	Alice Fusaro (Istituto Zooprofilattico Sperimentale Delle Venezie)	Istituto Zooprofilattico Sperimentale Delle Venezie	15VIR339-2	Joannis, T.; Ahmed, M.; Meseko, C.; Shittu, I.; Solomon, P.; Luka, P.; Olorunshola, B.; Tassoni, L.; Schivo, A.; Ormelli, S.; Monne, I.	Isabella Monne1 , Clement Meseko1, Tony Joannis, Ismaila Shittu, Mohammed Ahmed, Luca Tassoni, Alice Fusaro, Giovanni Cattoli Highly Pathogenic Avian Influenza A(H5N1) Virus in Poultry, Nigeria, 2015 Emerging Infectious Diseases, , 21 (): , , 2015	National Veterinary Research Institute	15/05	2015-01		2015-03-02	2015-01-22			Unknown	Unknown	Unknown	Unknown	Unknown	Unknown	Unknown	Unknown	Unknown	Unknown		Y
169419	EPI_ISL_169419	EPI553306 | A/Chicken/Shandong/J06/2009	EPI553305 | A/Chicken/Shandong/J06/2009	EPI553304 | A/Chicken/Shandong/J06/2009	EPI553300 | A/Chicken/Shandong/J06/2009	EPI553302 | A/Chicken/Shandong/J06/2009	EPI553307 | A/Chicken/Shandong/J06/2009	EPI553301 | A/Chicken/Shandong/J06/2009	EPI553303 | A/Chicken/Shandong/J06/2009			A/Chicken/Shandong/J06/2009	H5N1			Asia / China / Shandong Province	Chicken	2009	Lai Chengcai (Beijing Institute of Microbiology and Epidemiology / State Key Laboratory of Pathogen and Biosecurity)	Beijing Institute of Microbiology and Epidemiology		yanbo,yin;dongdong,wang;linlin,liu;xiliang,wang;penghui,yang;xin,liu;keyu,wang;chengcai,lai		Qingdao Agricultural University		2009-09-01		2014-12-25	2014-12-25			Unknown	Unknown	Unknown	Unknown	Unknown	Unknown	Unknown	Unknown	Unknown	Unknown		Y
169418	EPI_ISL_169418	EPI553298 | A/Chicken/Shandong/J05/2009	EPI553297 | A/Chicken/Shandong/J05/2009	EPI553296 | A/Chicken/Shandong/J05/2009	EPI553292 | A/Chicken/Shandong/J05/2009	EPI553294 | A/Chicken/Shandong/J05/2009	EPI553299 | A/Chicken/Shandong/J05/2009	EPI553293 | A/Chicken/Shandong/J05/2009	EPI553295 | A/Chicken/Shandong/J05/2009			A/Chicken/Shandong/J05/2009	H5N1			Asia / China / Shandong Province	Chicken	2009	Lai Chengcai (Beijing Institute of Microbiology and Epidemiology / State Key Laboratory of Pathogen and Biosecurity)	Beijing Institute of Microbiology and Epidemiology		yanbo,yin;dongdong,wang;linlin,liu;xiliang,wang;penghui,yang;xin,liu;keyu,wang;chengcai,lai		Qingdao Agricultural University		2009-09-01		2014-12-25	2014-12-25			Unknown	Unknown	Unknown	Unknown	Unknown	Unknown	Unknown	Unknown	Unknown	Unknown		Y
169416	EPI_ISL_169416	EPI553282 | A/Chicken/Shandong/J03/2009	EPI553281 | A/Chicken/Shandong/J03/2009	EPI553280 | A/Chicken/Shandong/J03/2009	EPI553276 | A/Chicken/Shandong/J03/2009	EPI553278 | A/Chicken/Shandong/J03/2009	EPI553283 | A/Chicken/Shandong/J03/2009	EPI553277 | A/Chicken/Shandong/J03/2009	EPI553279 | A/Chicken/Shandong/J03/2009			A/Chicken/Shandong/J03/2009	H5N1			Asia / China / Shandong Province	Chicken	2009	Lai Chengcai (Beijing Institute of Microbiology and Epidemiology / State Key Laboratory of Pathogen and Biosecurity)	Beijing Institute of Microbiology and Epidemiology		yanbo,yin;dongdong,wang;linlin,liu;xiliang,wang;penghui,yang;xin,liu;keyu,wang;chengcai,lai		Qingdao Agricultural University		2009-09-01		2014-12-25	2014-12-25			Unknown	Unknown	Unknown	Unknown	Unknown	Unknown	Unknown	Unknown	Unknown	Unknown		Y
167343	EPI_ISL_167343				EPI545427 | A/chicken/Khanhhoa/CVVI-02/2013		EPI545474 | A/chicken/Khanhhoa/CVVI-02/2013	EPI545521 | A/chicken/Khanhhoa/CVVI-02/2013				A/chicken/Khanhhoa/CVVI-02/2013	H5N1			Asia / Vietnam	Chicken	2013	Initial import	Other Database Import		Nguyen,H.T.; Than,V.T.; Kim,W.				2013-01-02		2014-11-01	2014-10-02			Unknown	Unknown	Unknown	Unknown	Unknown	Unknown	Unknown	Unknown	Unknown	Unknown
166458	EPI_ISL_166458				EPI542201 | A/chicken/India/09CA09/2011			EPI542202 | A/chicken/India/09CA09/2011	EPI542203 | A/chicken/India/09CA09/2011			A/chicken/India/09CA09/2011	H5N1			Asia / India	Chicken	2011	Initial import	Other Database Import		Tosh,C.; Nagarajan,S.; Murugkar,H.V.; Kumar,M.; Jain,R.; Tripathi,S.; Syed,Z.; Behera,P.; C,D.S.; Kulkarni,D.D.; Dubey,S.C.				2011-09		2014-09-23	2014-08-23			Unknown	Unknown	Unknown	Unknown	Unknown	Unknown	Unknown	Unknown	Unknown	Unknown
166457	EPI_ISL_166457	EPI542197 | A/chicken/India/09CA02/2011			EPI542198 | A/chicken/India/09CA02/2011			EPI542199 | A/chicken/India/09CA02/2011	EPI542200 | A/chicken/India/09CA02/2011			A/chicken/India/09CA02/2011	H5N1			Asia / India	Chicken	2011	Initial import	Other Database Import		Tosh,C.; Nagarajan,S.; Murugkar,H.V.; Kumar,M.; Jain,R.; Tripathi,S.; Syed,Z.; Behera,P.; C,D.S.; Kulkarni,D.D.; Dubey,S.C.				2011-09		2014-09-23	2014-08-23			Unknown	Unknown	Unknown	Unknown	Unknown	Unknown	Unknown	Unknown	Unknown	Unknown
162422	EPI_ISL_162422				EPI531287 | A/chicken/Cambodia/X0815302/2013		EPI531288 | A/chicken/Cambodia/X0815302/2013					A/chicken/Cambodia/X0815302/2013	H5N1			Asia / Cambodia	Chicken	2013	Initial import	Other Database Import		Rith,S.; Horm,S.V.; Buchy,P.				2013-08-13		2014-06-01	2013-11-27			Unknown	Unknown	Unknown	Unknown	Unknown	Unknown	Unknown	Unknown	Unknown	Unknown
161394	EPI_ISL_161394	EPI812358 | A/chicken/Bhutan/413/2012	EPI812552 | A/chicken/Bhutan/413/2012	EPI812563 | A/chicken/Bhutan/413/2012	EPI527324 | A/chicken/Bhutan/413/2012	EPI812386 | A/chicken/Bhutan/413/2012	EPI527325 | A/chicken/Bhutan/413/2012	EPI812453 | A/chicken/Bhutan/413/2012	EPI812437 | A/chicken/Bhutan/413/2012			A/chicken/Bhutan/413/2012	H5N1			Asia / Bhutan	Chicken	2012	Initial import	Other Database Import		Franks,J.S.; Tenzin,S.; Tshering,D.; Rai,P.; Lhamo,K.; Dahal,N.; Dukpa,K.				2012-02-18		2014-05-04	2014-04-01			Unknown	Unknown	Unknown	Unknown	Unknown	Unknown	Unknown	Unknown	Unknown	Unknown
161386	EPI_ISL_161386	EPI812356 | A/chicken/Bhutan/345/2012	EPI812379 | A/chicken/Bhutan/345/2012	EPI812444 | A/chicken/Bhutan/345/2012	EPI527307 | A/chicken/Bhutan/345/2012	EPI812373 | A/chicken/Bhutan/345/2012	EPI527308 | A/chicken/Bhutan/345/2012	EPI812490 | A/chicken/Bhutan/345/2012	EPI812375 | A/chicken/Bhutan/345/2012			A/chicken/Bhutan/345/2012	H5N1			Asia / Bhutan	Chicken	2012	Initial import	Other Database Import		Franks,J.S.; Tenzin,S.; Tshering,D.; Rai,P.; Lhamo,K.; Dahal,N.; Dukpa,K.				2012-01-29		2014-05-04	2014-04-01			Unknown	Unknown	Unknown	Unknown	Unknown	Unknown	Unknown	Unknown	Unknown	Unknown
161383	EPI_ISL_161383	EPI812372 | A/chicken/Bhutan/936/2012	EPI812483 | A/chicken/Bhutan/936/2012	EPI812551 | A/chicken/Bhutan/936/2012	EPI527301 | A/chicken/Bhutan/936/2012	EPI812452 | A/chicken/Bhutan/936/2012	EPI527302 | A/chicken/Bhutan/936/2012	EPI812591 | A/chicken/Bhutan/936/2012	EPI812583 | A/chicken/Bhutan/936/2012			A/chicken/Bhutan/936/2012	H5N1			Asia / Bhutan	Chicken	2012	Initial import	Other Database Import		Franks,J.S.; Tenzin,S.; Tshering,D.; Rai,P.; Lhamo,K.; Dahal,N.; Dukpa,K.				2012-10-11		2014-05-04	2014-04-01			Unknown	Unknown	Unknown	Unknown	Unknown	Unknown	Unknown	Unknown	Unknown	Unknown
153621	EPI_ISL_153621				EPI499479 | A/chicken/Jiangsu/XZ/2010							A/chicken/Jiangsu/XZ/2010	H5N1			Asia / China	Chicken	2010	Initial import	Other Database Import		Gu,M.; Zhao,G.; Zhao,K.; Zhong,L.; Huang,J.; Wan,H.; Wang,X.; Liu,W.; Liu,H.; Peng,D.; Liu,X.				2010-03-16	receptor binding and fusion protein	2013-12-28	2013-02-19			Unknown	Unknown	Unknown	Unknown	Unknown	Unknown	Unknown	Unknown	Unknown	Unknown
151978	EPI_ISL_151978	EPI493574 | A/chicken/Egypt/Q2247B/2010	EPI493575 | A/chicken/Egypt/Q2247B/2010	EPI493608 | A/chicken/Egypt/Q2247B/2010	EPI493577 | A/chicken/Egypt/Q2247B/2010	EPI493578 | A/chicken/Egypt/Q2247B/2010	EPI493579 | A/chicken/Egypt/Q2247B/2010	EPI493580 | A/chicken/Egypt/Q2247B/2010	EPI493581 | A/chicken/Egypt/Q2247B/2010			A/chicken/Egypt/Q2247B/2010	H5N1			Africa / Egypt	Chicken	2010	Initial import	Other Database Import		Kayali,G.; El-Shesheny,R.; Kandeil,A.M.; Webby,R.J.; Kutkat,M.A.; Ali,M.A.				2010-09-29		2013-12-14	2013-11-21			Unknown	Unknown	Unknown	Unknown	Unknown	Unknown	Unknown	Unknown	Unknown	Unknown
151973	EPI_ISL_151973	EPI493502 | A/chicken/Egypt/Q5283C/2012	EPI493503 | A/chicken/Egypt/Q5283C/2012	EPI493536 | A/chicken/Egypt/Q5283C/2012	EPI500109 | A/chicken/Egypt/Q5283C/2012	EPI493505 | A/chicken/Egypt/Q5283C/2012	EPI493506 | A/chicken/Egypt/Q5283C/2012	EPI493507 | A/chicken/Egypt/Q5283C/2012	EPI493508 | A/chicken/Egypt/Q5283C/2012			A/chicken/Egypt/Q5283C/2012	H5N1			Africa / Egypt	Chicken	2012	Initial import	Other Database Import		Kayali,G.; El-Shesheny,R.; Rubrum,A.; Kandeil,A.M.; Webby,R.J.; Kutkat,M.A.; Ali,M.A.				2012-05-06		2013-12-19	2013-11-21			Unknown	Unknown	Unknown	Unknown	Unknown	Unknown	Unknown	Unknown	Unknown	Unknown
148405	EPI_ISL_148405	EPI476655 | A/chicken/Ningxia/222/2012	EPI476656 | A/chicken/Ningxia/222/2012	EPI476707 | A/chicken/Ningxia/222/2012	EPI476658 | A/chicken/Ningxia/222/2012	EPI476659 | A/chicken/Ningxia/222/2012	EPI476660 | A/chicken/Ningxia/222/2012	EPI476661 | A/chicken/Ningxia/222/2012	EPI476662 | A/chicken/Ningxia/222/2012			A/chicken/Ningxia/222/2012	H5N1		passage details: chicken egg	Asia / China	Chicken	2012	Initial import	Other Database Import		Liu,H.; Wang,J.; Wang,Z.				2012-04-13	passage details: chicken egg	2013-10-05	2013-09-09			Unknown	Unknown	Unknown	Unknown	Unknown	Unknown	Unknown	Unknown	Unknown	Unknown
148135	EPI_ISL_148135				EPI475759 | A/chicken/Nepal/T-260/13(HA)		EPI475758 | A/chicken/Nepal/T-260/13(NA)					A/chicken/Nepal/T-260/13	H5N1		egg passage 1	Asia / Nepal / Chitwan	Chicken	2013	Amanda Hanna (Animal and Plant Health Agency (APHA) / Virology Department)	Animal and Plant Health Agency (APHA)	AV-13-021830	Puranik, A; Hanna, A; Essen, S; Focosi-Snyman, R; Manvell, R; Jha, VC; Chapagain, S; Koirala, P; Air, TB; Reid, S		Central Veterinary Laboratory	T-260	2013-04-16		2013-10-02	2013-10-02			Unknown	Unknown	Unknown	Unknown	Unknown	Unknown	Unknown	Unknown	Unknown	Unknown		Y
148133	EPI_ISL_148133				EPI475755 | A/chicken/Nepal/T-233/13(HA)		EPI475754 | A/chicken/Nepal/T-233/13(NA)					A/chicken/Nepal/T-233/13	H5N1		egg passage 1	Asia / Nepal / Jhapa	Chicken	2013	Amanda Hanna (Animal and Plant Health Agency (APHA) / Virology Department)	Animal and Plant Health Agency (APHA)	AV-13-021858	Puranik, A; Hanna, A; Essen, S; Focosi-Snyman, R; Manvell, R; Jha, VC; Chapagain, S; Koirala, P; Air, TB; Reid, S		Central Veterinary Laboratory	T-233	2013-03-30		2013-10-02	2013-10-02			Unknown	Unknown	Unknown	Unknown	Unknown	Unknown	Unknown	Unknown	Unknown	Unknown		Y
139468	EPI_ISL_139468	EPI442686 | A/chicken/Bangladesh/12VIR-7140-17/2012	EPI442668 | A/chicken/Bangladesh/12VIR-7140-17/2012	EPI442650 | A/chicken/Bangladesh/12VIR-7140-17/2012	EPI442560 | A/chicken/Bangladesh/12VIR-7140-17/2012	EPI442614 | A/chicken/Bangladesh/12VIR-7140-17/2012	EPI442596 | A/chicken/Bangladesh/12VIR-7140-17/2012	EPI442578 | A/chicken/Bangladesh/12VIR-7140-17/2012	EPI442632 | A/chicken/Bangladesh/12VIR-7140-17/2012			A/chicken/Bangladesh/12VIR-7140-17/2012	H5N1		passage details: E1	Asia / Bangladesh	Chicken	2012	Initial import	Other Database Import		Monne,I.; Fusaro,A.; Salviato,A.; Ormelli,S.; Schivo,A.; Heidari,A.; Yamage,M.; Giasuddin,M.; Khan,S.R.; Cattoli,G.				2012-03-21	passage details: E1	2013-04-14	2013-02-14			Unknown	Unknown	Unknown	Unknown	Unknown	Unknown	Unknown	Unknown	Unknown	Unknown
139462	EPI_ISL_139462	EPI442680 | A/chicken/Bangladesh/12VIR-7140-11/2012	EPI442662 | A/chicken/Bangladesh/12VIR-7140-11/2012	EPI442644 | A/chicken/Bangladesh/12VIR-7140-11/2012	EPI442554 | A/chicken/Bangladesh/12VIR-7140-11/2012	EPI442608 | A/chicken/Bangladesh/12VIR-7140-11/2012	EPI442590 | A/chicken/Bangladesh/12VIR-7140-11/2012	EPI442572 | A/chicken/Bangladesh/12VIR-7140-11/2012	EPI442626 | A/chicken/Bangladesh/12VIR-7140-11/2012			A/chicken/Bangladesh/12VIR-7140-11/2012	H5N1		passage details: E1	Asia / Bangladesh	Chicken	2012	Initial import	Other Database Import		Monne,I.; Fusaro,A.; Salviato,A.; Ormelli,S.; Schivo,A.; Heidari,A.; Yamage,M.; Giasuddin,M.; Khan,S.R.; Cattoli,G.				2012-03-18	passage details: E1	2013-04-14	2013-02-14			Unknown	Unknown	Unknown	Unknown	Unknown	Unknown	Unknown	Unknown	Unknown	Unknown
139459	EPI_ISL_139459	EPI442678 | A/chicken/Bangladesh/12VIR-7140-8/2012	EPI442660 | A/chicken/Bangladesh/12VIR-7140-8/2012	EPI442642 | A/chicken/Bangladesh/12VIR-7140-8/2012	EPI442551 | A/chicken/Bangladesh/12VIR-7140-8/2012	EPI442606 | A/chicken/Bangladesh/12VIR-7140-8/2012	EPI442588 | A/chicken/Bangladesh/12VIR-7140-8/2012	EPI442570 | A/chicken/Bangladesh/12VIR-7140-8/2012	EPI442624 | A/chicken/Bangladesh/12VIR-7140-8/2012			A/chicken/Bangladesh/12VIR-7140-8/2012	H5N1		passage details: E1	Asia / Bangladesh	Chicken	2012	Initial import	Other Database Import		Monne,I.; Fusaro,A.; Salviato,A.; Ormelli,S.; Schivo,A.; Heidari,A.; Yamage,M.; Giasuddin,M.; Khan,S.R.; Cattoli,G.				2012-02-14	passage details: E1	2013-04-14	2013-02-14			Unknown	Unknown	Unknown	Unknown	Unknown	Unknown	Unknown	Unknown	Unknown	Unknown
138545	EPI_ISL_138545	EPI438891 | A/chicken/India/96880/2008	EPI438892 | A/chicken/India/96880/2008	EPI438911 | A/chicken/India/96880/2008	EPI438894 | A/chicken/India/96880/2008	EPI438895 | A/chicken/India/96880/2008	EPI438896 | A/chicken/India/96880/2008	EPI438897 | A/chicken/India/96880/2008	EPI438898 | A/chicken/India/96880/2008			A/chicken/India/96880/2008	H5N1			Asia / India	Chicken	2008	Initial import	Other Database Import		Jain,R.; Tosh,C.; Prakash,A.; Nagrajan,S.; Murugkar,H.V.; Dubey,S.C.; Kulkarni,D.D.				2008-03-06		2013-03-20	2013-03-20			Unknown	Unknown	Unknown	Unknown	Unknown	Unknown	Unknown	Unknown	Unknown	Unknown
138538	EPI_ISL_138538	EPI438835 | A/chicken/India/81754/2008	EPI438836 | A/chicken/India/81754/2008	EPI438912 | A/chicken/India/81754/2008	EPI438838 | A/chicken/India/81754/2008	EPI438839 | A/chicken/India/81754/2008	EPI438840 | A/chicken/India/81754/2008	EPI438841 | A/chicken/India/81754/2008	EPI438842 | A/chicken/India/81754/2008			A/chicken/India/81754/2008	H5N1			Asia / India	Chicken	2008	Initial import	Other Database Import		Jain,R.; Tosh,C.; Prakash,A.; Nagrajan,S.; Murugkar,H.V.; Dubey,S.C.; Kulkarni,D.D.				2008-01-19		2013-03-20	2013-03-20			Unknown	Unknown	Unknown	Unknown	Unknown	Unknown	Unknown	Unknown	Unknown	Unknown
138537	EPI_ISL_138537	EPI438827 | A/chicken/India/81753/2008	EPI438828 | A/chicken/India/81753/2008	EPI438904 | A/chicken/India/81753/2008	EPI438830 | A/chicken/India/81753/2008	EPI438831 | A/chicken/India/81753/2008	EPI438832 | A/chicken/India/81753/2008	EPI438833 | A/chicken/India/81753/2008	EPI438834 | A/chicken/India/81753/2008			A/chicken/India/81753/2008	H5N1			Asia / India	Chicken	2008	Initial import	Other Database Import		Jain,R.; Tosh,C.; Prakash,A.; Nagrajan,S.; Murugkar,H.V.; Dubey,S.C.; Kulkarni,D.D.				2008-01-19		2013-03-20	2013-03-20			Unknown	Unknown	Unknown	Unknown	Unknown	Unknown	Unknown	Unknown	Unknown	Unknown
131226	EPI_ISL_131226				EPI401517 | A/chicken/Miyazaki/K3/2011		EPI401433 | A/chicken/Miyazaki/K3/2011					A/chicken/Miyazaki/K3/2011	H5N1			Asia / Japan / Miyazaki	Chicken	2011	Initial import	Other Database Import		Uchida,Y.; Suzuki,Y.; Shirakura,M.; Kawaguchi,A.; Nobusawa,E.; Tanikawa,T.; Hikono,H.; Takemae,N.; Mase,M.; Kanehira,K.; Hayashi,T.; Tagawa,Y.; Tashiro,M.; Saito,T.				2011-01		2012-10-04	2011-11-22			Unknown	Unknown	Unknown	Unknown	Unknown	Unknown	Unknown	Unknown	Unknown	Unknown
131219	EPI_ISL_131219	EPI401396 | A/chicken/Kagoshima/I-2/2011	EPI401403 | A/chicken/Kagoshima/I-2/2011	EPI401404 | A/chicken/Kagoshima/I-2/2011	EPI401431 | A/chicken/Kagoshima/I-2/2011	EPI401405 | A/chicken/Kagoshima/I-2/2011	EPI401406 | A/chicken/Kagoshima/I-2/2011	EPI401407 | A/chicken/Kagoshima/I-2/2011	EPI401408 | A/chicken/Kagoshima/I-2/2011			A/chicken/Kagoshima/I-2/2011	H5N1			Asia / Japan / Kagoshima	Chicken	2011	Initial import	Other Database Import		Uchida,Y.; Suzuki,Y.; Shirakura,M.; Kawaguchi,A.; Nobusawa,E.; Tanikawa,T.; Hikono,H.; Takemae,N.; Mase,M.; Kanehira,K.; Hayashi,T.; Tagawa,Y.; Tashiro,M.; Saito,T.				2011-01		2012-10-04	2011-11-22			Unknown	Unknown	Unknown	Unknown	Unknown	Unknown	Unknown	Unknown	Unknown	Unknown
129855	EPI_ISL_129855	EPI398389 | A/chicken/Sharkia/CAI38/2009	EPI398388 | A/chicken/Sharkia/CAI38/2009	EPI398387 | A/chicken/Sharkia/CAI38/2009	EPI398382 | A/chicken/Sharkia/CAI38/2009	EPI398385 | A/chicken/Sharkia/CAI38/2009	EPI398384 | A/chicken/Sharkia/CAI38/2009	EPI398383 | A/chicken/Sharkia/CAI38/2009	EPI398386 | A/chicken/Sharkia/CAI38/2009			A/chicken/Sharkia/CAI38/2009	H5N1		3 passage	Africa / Egypt	Chicken	2009	Initial import	Other Database Import		Wentworth,D.E.; Dugan,V.; Halpin,R.; Lin,X.; Bera,J.; Ghedin,E.; Fedorova,N.; Overton,L.; Tsitrin,T.; Stockwell,T.; Amedeo,P.; Bishop,B.; Chen,H.; Edworthy,P.; Gupta,N.; Katzel,D.; Li,K.; Schobel,S.; Shrivastava,S.; Thovarai,V.; Wang,S.; Atta El-Abiary,E.				2009-05-20		2012-11-09	2012-11-09			Unknown	Unknown	Unknown	Unknown	Unknown	Unknown	Unknown	Unknown	Unknown	Unknown			Female
129850	EPI_ISL_129850	EPI398356 | A/chicken/Giza/CAI23/2008	EPI398355 | A/chicken/Giza/CAI23/2008	EPI398354 | A/chicken/Giza/CAI23/2008	EPI398349 | A/chicken/Giza/CAI23/2008	EPI398352 | A/chicken/Giza/CAI23/2008	EPI398351 | A/chicken/Giza/CAI23/2008	EPI398350 | A/chicken/Giza/CAI23/2008	EPI398353 | A/chicken/Giza/CAI23/2008			A/chicken/Giza/CAI23/2008	H5N1		6 passage	Africa / Egypt / Giza	Chicken	2008	Initial import	Other Database Import		Wentworth,D.E.; Dugan,V.; Halpin,R.; Lin,X.; Bera,J.; Ghedin,E.; Fedorova,N.; Overton,L.; Tsitrin,T.; Stockwell,T.; Amedeo,P.; Bishop,B.; Chen,H.; Edworthy,P.; Gupta,N.; Katzel,D.; Li,K.; Schobel,S.; Shrivastava,S.; Thovarai,V.; Wang,S.; Atta El-Abiary,E.				2008-06-30		2012-11-09	2012-11-09			Unknown	Unknown	Unknown	Unknown	Unknown	Unknown	Unknown	Unknown	Unknown	Unknown			Female
129842	EPI_ISL_129842	EPI398293 | A/chicken/Qalubia/CAI12/2008	EPI398292 | A/chicken/Qalubia/CAI12/2008	EPI398291 | A/chicken/Qalubia/CAI12/2008	EPI398286 | A/chicken/Qalubia/CAI12/2008	EPI398289 | A/chicken/Qalubia/CAI12/2008	EPI398288 | A/chicken/Qalubia/CAI12/2008	EPI398287 | A/chicken/Qalubia/CAI12/2008	EPI398290 | A/chicken/Qalubia/CAI12/2008			A/chicken/Qalubia/CAI12/2008	H5N1		6 passage	Africa / Egypt	Chicken	2008	Initial import	Other Database Import		Wentworth,D.E.; Dugan,V.; Halpin,R.; Lin,X.; Bera,J.; Ghedin,E.; Fedorova,N.; Overton,L.; Tsitrin,T.; Stockwell,T.; Amedeo,P.; Bishop,B.; Chen,H.; Edworthy,P.; Gupta,N.; Katzel,D.; Li,K.; Schobel,S.; Shrivastava,S.; Thovarai,V.; Wang,S.; Atta El-Abiary,E.				2008-06-30		2012-11-09	2012-11-09			Unknown	Unknown	Unknown	Unknown	Unknown	Unknown	Unknown	Unknown	Unknown	Unknown			Female
129823	EPI_ISL_129823		EPI398185 | A/chicken/Sharkia/CAI27/2009		EPI398181 | A/chicken/Sharkia/CAI27/2009		EPI398183 | A/chicken/Sharkia/CAI27/2009	EPI398182 | A/chicken/Sharkia/CAI27/2009	EPI398184 | A/chicken/Sharkia/CAI27/2009			A/chicken/Sharkia/CAI27/2009	H5N1		5 passage	Africa / Egypt	Chicken	2009	Initial import	Other Database Import		Wentworth,D.E.; Dugan,V.; Halpin,R.; Lin,X.; Bera,J.; Ghedin,E.; Fedorova,N.; Overton,L.; Tsitrin,T.; Stockwell,T.; Amedeo,P.; Bishop,B.; Chen,H.; Edworthy,P.; Gupta,N.; Katzel,D.; Li,K.; Schobel,S.; Shrivastava,S.; Thovarai,V.; Wang,S.; Atta El-Abiary,E.				2009-11-01		2012-11-09	2012-11-09			Unknown	Unknown	Unknown	Unknown	Unknown	Unknown	Unknown	Unknown	Unknown	Unknown			Female
129820	EPI_ISL_129820				EPI398173 | A/chicken/Sharkia/CAI16/2009			EPI398174 | A/chicken/Sharkia/CAI16/2009	EPI398175 | A/chicken/Sharkia/CAI16/2009			A/chicken/Sharkia/CAI16/2009	H5N1		5 passage	Africa / Egypt	Chicken	2009	Initial import	Other Database Import		Wentworth,D.E.; Dugan,V.; Halpin,R.; Lin,X.; Bera,J.; Ghedin,E.; Fedorova,N.; Overton,L.; Tsitrin,T.; Stockwell,T.; Amedeo,P.; Bishop,B.; Chen,H.; Edworthy,P.; Gupta,N.; Katzel,D.; Li,K.; Schobel,S.; Shrivastava,S.; Thovarai,V.; Wang,S.; Atta El-Abiary,E.				2009-06-01		2012-11-09	2012-11-09			Unknown	Unknown	Unknown	Unknown	Unknown	Unknown	Unknown	Unknown	Unknown	Unknown			Female
123958	EPI_ISL_123958	EPI383228 | A/chicken/Sagaing/295/2010	EPI383229 | A/chicken/Sagaing/295/2010	EPI383230 | A/chicken/Sagaing/295/2010	EPI383231 | A/chicken/Sagaing/295/2010	EPI383233 | A/chicken/Sagaing/295/2010	EPI383234 | A/chicken/Sagaing/295/2010	EPI383235 | A/chicken/Sagaing/295/2010	EPI383236 | A/chicken/Sagaing/295/2010			A/chicken/Sagaing/295/2010	H5N1			Asia / Myanmar / Sagaing Division	Chicken	2010	Initial import	Other Database Import		Mon,P.P.; Lapkuntod,J.; Maw,M.T.; Nuansrichay,B.; Parchariyanon,S.; Tiensin,T.; Htun,T.; Padungtod,P.; Kalpravidh,W.; Sunn,K.; Maclean,M.; Amonsin,A.				2010-03		2012-08-06	2012-04-11			Unknown	Unknown	Unknown	Unknown	Unknown	Unknown	Unknown	Unknown	Unknown	Unknown
117777	EPI_ISL_117777				EPI369196 | A/chicken/Egypt/1219s/2012							A/chicken/Egypt/1219s/2012	H5N1			Africa / Egypt	Chicken	2012	Initial import	Other Database Import		Arafa,A.; Hagag,N.; Yehia,N.; Mady,W.; Adel,A.; Naguib,M.; Elhuseiny,M.; Abdel-Wanees,S.				2012-01-12		2012-04-29	2012-03-30			Unknown	Unknown	Unknown	Unknown	Unknown	Unknown	Unknown	Unknown	Unknown	Unknown
116927	EPI_ISL_116927	EPI368271 | A/chicken/Thailand/TS03/2006	EPI368270 | A/chicken/Thailand/TS03/2006	EPI368268 | A/chicken/Thailand/TS03/2006	EPI368264 | A/chicken/Thailand/TS03/2006	EPI368265 | A/chicken/Thailand/TS03/2006	EPI368266 | A/chicken/Thailand/TS03/2006	EPI368269 | A/chicken/Thailand/TS03/2006	EPI368267 | A/chicken/Thailand/TS03/2006			A/chicken/Thailand/TS03/2006	H5N1			Asia / Thailand	Chicken	2006	Initial import	Other Database Import		Songserm,T.; Wiboon-ut,S.; Kanchongkittiphon,W.; Na-Ek,P.; Thitithanyanont,A.				2006		2012-04-21	2012-03-05			Unknown	Unknown	Unknown	Unknown	Unknown	Unknown	Unknown	Unknown	Unknown	Unknown
110157	EPI_ISL_110157				EPI361788 | A/chicken/Cambodia/089LC1/2011							A/chicken/Cambodia/089LC1/2011	H5N1			Asia / Cambodia	Chicken	2011	Initial import	Other Database Import		Buchy,P.				2011-11-03		2012-03-31	2012-02-28			Unknown	Unknown	Unknown	Unknown	Unknown	Unknown	Unknown	Unknown	Unknown	Unknown
108415	EPI_ISL_108415	EPI359702 | A/chicken/Korea/SJ378/2011	EPI359829 | A/chicken/Korea/SJ378/2011	EPI359750 | A/chicken/Korea/SJ378/2011	EPI359871 | A/chicken/Korea/SJ378/2011	EPI359782 | A/chicken/Korea/SJ378/2011	EPI359897 | A/chicken/Korea/SJ378/2011	EPI359788 | A/chicken/Korea/SJ378/2011	EPI359927 | A/chicken/Korea/SJ378/2011			A/chicken/Korea/SJ378/2011	H5N1			Asia / Korea, Republic of	Chicken	2011	Initial import	Other Database Import		Kim,H.R.; Lee,Y.J.; Park,C.K.; Oem,J.K.; Lee,O.S.; Kang,H.M.; Choi,J.G.; Bae,Y.C.				2011-01		2012-03-24	2011-10-04			Unknown	Unknown	Unknown	Unknown	Unknown	Unknown	Unknown	Unknown	Unknown	Unknown
106345	EPI_ISL_106345				EPI356901 | A/chicken/Turkey/Enez ist929/2006							A/chicken/Turkey/Enez ist929/2006	H5N1			Asia / Turkey	Chicken	2006	Initial import	Other Database Import		Unsal Baca,A.; Sait,A.; Atil,E.				2006-02-14		2012-03-03	2012-01-31			Unknown	Unknown	Unknown	Unknown	Unknown	Unknown	Unknown	Unknown	Unknown	Unknown
106282	EPI_ISL_106282				EPI356784 | A/chicken/Turkey/Hilvan ist271/2005							A/chicken/Turkey/Hilvan ist271/2005	H5N1			Asia / Turkey	Chicken	2005	Initial import	Other Database Import		Unsal Baca,A.; Sait,A.; Atil,E.				2005-12-01		2012-03-03	2012-01-31			Unknown	Unknown	Unknown	Unknown	Unknown	Unknown	Unknown	Unknown	Unknown	Unknown
106073	EPI_ISL_106073				EPI356513 | A/chicken/West Java/Smi-M6/2008		EPI356516 | A/chicken/West Java/Smi-M6/2008	EPI356533 | A/chicken/West Java/Smi-M6/2008	EPI356525 | A/chicken/West Java/Smi-M6/2008			A/chicken/West Java/Smi-M6/2008	H5N1			Asia / Indonesia	Chicken	2008	Initial import	Other Database Import		Dharmayanti,N.L.P.I.; Indriani,R.; Darminto,D.; Ibrahim,F.; Soebandrio,A.				2008-06-20		2012-03-01	2009-11-05			Unknown	Unknown	Unknown	Unknown	Unknown	Unknown	Unknown	Unknown	Unknown	Unknown
106070	EPI_ISL_106070				EPI356510 | A/chicken/Jakarta/DKI-Nurs/2007		EPI356519 | A/chicken/Jakarta/DKI-Nurs/2007	EPI356530 | A/chicken/Jakarta/DKI-Nurs/2007	EPI356522 | A/chicken/Jakarta/DKI-Nurs/2007			A/chicken/Jakarta/DKI-Nurs/2007	H5N1			Asia / Indonesia	Chicken	2007	Initial import	Other Database Import		Dharmayanti,N.L.P.I.; Indriani,R.; Darminto,D.; Ibrahim,F.; Soebandrio,A.				2007-01-04		2012-03-01	2009-11-05			Unknown	Unknown	Unknown	Unknown	Unknown	Unknown	Unknown	Unknown	Unknown	Unknown
104056	EPI_ISL_104056	EPI354075 | A/chicken/Indonesia/R132/2004	EPI354074 | A/chicken/Indonesia/R132/2004	EPI354076 | A/chicken/Indonesia/R132/2004	EPI354072 | A/chicken/Indonesia/R132/2004	EPI354077 | A/chicken/Indonesia/R132/2004	EPI354073 | A/chicken/Indonesia/R132/2004	EPI354078 | A/chicken/Indonesia/R132/2004	EPI354080 | A/chicken/Indonesia/R132/2004			A/chicken/Indonesia/R132/2004	H5N1		egg, unknown	Asia / Indonesia	Chicken	2004	Thorsten Wolff (Robert Koch Institute / FG17 Influenza)	Robert Koch Institute		Zoehner, Andrea; Matthaei, Markus; Schweiger, Brunhilde; Wolff, Thorsten		Friedrich-Loeffler-Institut		2004		2012-02-13	2012-02-13			Unknown	Unknown	Unknown	Unknown	Unknown	Unknown	Unknown	Unknown	Unknown	Unknown
103867	EPI_ISL_103867				EPI353727 | A/chicken/Bangladesh/11rs1984-40/2011							A/chicken/Bangladesh/11rs1984-40/2011	H5N1			Asia / Bangladesh	Chicken	2011	Initial import	Other Database Import		Fusaro,A.; Salviato,A.; Monne,I.; Yamage,M.; Giasuddin,M.; Khan,S.R.; Cattoli,G.				2011		2012-02-08	2012-01-12			Unknown	Unknown	Unknown	Unknown	Unknown	Unknown	Unknown	Unknown	Unknown	Unknown
103864	EPI_ISL_103864				EPI353724 | A/chicken/Bangladesh/11rs1984-25/2011							A/chicken/Bangladesh/11rs1984-25/2011	H5N1			Asia / Bangladesh	Chicken	2011	Initial import	Other Database Import		Fusaro,A.; Salviato,A.; Monne,I.; Yamage,M.; Giasuddin,M.; Khan,S.R.; Cattoli,G.				2011		2012-02-08	2012-01-12			Unknown	Unknown	Unknown	Unknown	Unknown	Unknown	Unknown	Unknown	Unknown	Unknown
103854	EPI_ISL_103854				EPI353714 | A/chicken/Bangladesh/11rs1984-7/2010							A/chicken/Bangladesh/11rs1984-7/2010	H5N1			Asia / Bangladesh	Chicken	2010	Initial import	Other Database Import		Fusaro,A.; Salviato,A.; Monne,I.; Yamage,M.; Giasuddin,M.; Khan,S.R.; Cattoli,G.				2010		2012-02-08	2012-01-12			Unknown	Unknown	Unknown	Unknown	Unknown	Unknown	Unknown	Unknown	Unknown	Unknown
103200	EPI_ISL_103200	EPI352552 | A/chicken/Egypt/Q1182/2010	EPI352559 | A/chicken/Egypt/Q1182/2010	EPI352558 | A/chicken/Egypt/Q1182/2010	EPI352543 | A/chicken/Egypt/Q1182/2010	EPI352551 | A/chicken/Egypt/Q1182/2010	EPI352544 | A/chicken/Egypt/Q1182/2010	EPI352565 | A/chicken/Egypt/Q1182/2010	EPI352568 | A/chicken/Egypt/Q1182/2010			A/chicken/Egypt/Q1182/2010	H5N1			Africa / Egypt / Qalyubia	Chicken	2010	Initial import	Other Database Import		Kayali,G.; Webby,R.J.; Govorkova,E.A.; Ducatez,M.F.; El Shesheny,R.A.; Kandeil,A.M.; Mostafa,A.; Ali,M.A.				2010		2012-01-10	2010-08-24			Unknown	Unknown	Unknown	Unknown	Unknown	Unknown	Unknown	Unknown	Unknown	Unknown
103068	EPI_ISL_103068				EPI352360 | A/chicken/Ukraine/AV453/2008							A/chicken/Ukraine/AV453/2008	H5N1			Europe / Ukraine	Chicken	2008	Initial import	Other Database Import		Pybus,O.; Perrins,C.; Choudhury,B.; Manvell,R.; Nunez,A.; Schulenburg,B.; Sheldon,B.; Brown,I.				2008		2012-01-13	2012-01-13			Unknown	Unknown	Unknown	Unknown	Unknown	Unknown	Unknown	Unknown	Unknown	Unknown		Y
103063	EPI_ISL_103063	EPI352341 | A/chicken/India/CA0302/2011	EPI352342 | A/chicken/India/CA0302/2011	EPI352343 | A/chicken/India/CA0302/2011	EPI352323 | A/chicken/India/CA0302/2011	EPI352345 | A/chicken/India/CA0302/2011	EPI352324 | A/chicken/India/CA0302/2011	EPI352346 | A/chicken/India/CA0302/2011	EPI352347 | A/chicken/India/CA0302/2011			A/chicken/India/CA0302/2011	H5N1			Asia / India / Tripura	Chicken	2011	Initial import	Other Database Import		Nagarajan,S.; Pandey,M.; Tosh,C.; Jain,R.; Syed,Z.; Murugkar,H.V.; Dubey,S.C.				2011-03-06		2012-01-16	2011-04-08			Unknown	Unknown	Unknown	Unknown	Unknown	Unknown	Unknown	Unknown	Unknown	Unknown
103061	EPI_ISL_103061	EPI352354 | A/chicken/India/CL03485/2011	EPI352355 | A/chicken/India/CL03485/2011	EPI352356 | A/chicken/India/CL03485/2011	EPI352318 | A/chicken/India/CL03485/2011	EPI352357 | A/chicken/India/CL03485/2011	EPI352320 | A/chicken/India/CL03485/2011	EPI352358 | A/chicken/India/CL03485/2011	EPI352359 | A/chicken/India/CL03485/2011			A/chicken/India/CL03485/2011	H5N1			Asia / India / Tripura	Chicken	2011	Initial import	Other Database Import		Nagarajan,S.; Syed,Z.; Tosh,C.; Jain,R.; Pandey,M.; Murugkar,H.V.; Dubey,S.C.				2011-03-06		2012-01-16	2011-04-08			Unknown	Unknown	Unknown	Unknown	Unknown	Unknown	Unknown	Unknown	Unknown	Unknown
101243	EPI_ISL_101243				EPI348165 | HA_4453-203							A/chicken/Egypt/11VIR4453-203/VRLCU/2011	H5N1		E1	Africa / Egypt	Chicken	2011	Isabella Monne (Istituto Zooprofilattico Sperimentale Delle Venezie)	Istituto Zooprofilattico Sperimentale Delle Venezie		Valastro, V.; Fusaro, A.; Monne, I.; Hussein, H.A.; Rohiam, M.; El Sanousi, A.A.; Abdel hamid, H.S.; Sultan, H.A.; Adel hafez, A.; Sedik, M.; Cattoli, G.		Istituto Zooprofilattico Sperimentale Delle Venezie		2011		2012-01-13	2012-01-13			Unknown	Unknown	Unknown	Unknown	Unknown	Unknown	Unknown	Unknown	Unknown	Unknown		Y
101229	EPI_ISL_101229				EPI348151 | HA_4453-270							A/chicken/Egypt/11VIR4453-270/2010	H5N1		E1	Africa / Egypt	Chicken	2010	Isabella Monne (Istituto Zooprofilattico Sperimentale Delle Venezie)	Istituto Zooprofilattico Sperimentale Delle Venezie		Valastro, V.; Fusaro, A.; Monne, I.; Hussein, H.A.; Rohiam, M.; El Sanousi, A.A.; Abdel hamid, H.S.; Sultan, H.A.; Adel hafez, A.; Sedik, M.; Cattoli, G.		Istituto Zooprofilattico Sperimentale Delle Venezie		2010		2012-01-13	2012-01-13			Unknown	Unknown	Unknown	Unknown	Unknown	Unknown	Unknown	Unknown	Unknown	Unknown		Y
101227	EPI_ISL_101227				EPI348149 | HA_4453-159							A/chicken/Egypt/11VIR4453-159/VRLCU/2010	H5N1		E1	Africa / Egypt	Chicken	2010	Isabella Monne (Istituto Zooprofilattico Sperimentale Delle Venezie)	Istituto Zooprofilattico Sperimentale Delle Venezie		Valastro, V.; Fusaro, A.; Monne, I.; Hussein, H.A.; Rohiam, M.; El Sanousi, A.A.; Abdel hamid, H.S.; Sultan, H.A.; Adel hafez, A.; Sedik, M.; Cattoli, G.		Istituto Zooprofilattico Sperimentale Delle Venezie		2010		2012-01-13	2012-01-13			Unknown	Unknown	Unknown	Unknown	Unknown	Unknown	Unknown	Unknown	Unknown	Unknown		Y
98735	EPI_ISL_98735				EPI341363 | A/chicken/Cambodia/67F4/2008	EPI341477 | A/chicken/Cambodia/67F4/2008	EPI341506 | A/chicken/Cambodia/67F4/2008	EPI341518 | A/chicken/Cambodia/67F4/2008	EPI341556 | A/chicken/Cambodia/67F4/2008			A/chicken/Cambodia/67F4/2008	H5N1			Asia / Cambodia	Chicken	2008	Initial import	Other Database Import		Buchy,P.; Mardy,S.; San,S.				2008-03-07		2011-11-01	2011-08-16			Unknown	Unknown	Unknown	Unknown	Unknown	Unknown	Unknown	Unknown	Unknown	Unknown		Y
98730	EPI_ISL_98730	EPI341425 | A/chicken/Cambodia/TKCMB5T/2010	EPI341440 | A/chicken/Cambodia/TKCMB5T/2010	EPI341455 | A/chicken/Cambodia/TKCMB5T/2010	EPI341358 | A/chicken/Cambodia/TKCMB5T/2010	EPI341473 | A/chicken/Cambodia/TKCMB5T/2010	EPI341501 | A/chicken/Cambodia/TKCMB5T/2010	EPI341513 | A/chicken/Cambodia/TKCMB5T/2010	EPI341552 | A/chicken/Cambodia/TKCMB5T/2010			A/chicken/Cambodia/TKCMB5T/2010	H5N1			Asia / Cambodia	Chicken	2010	Initial import	Other Database Import		Buchy,P.; Mardy,S.; San,S.				2010-01-28		2011-11-01	2011-08-16			Unknown	Unknown	Unknown	Unknown	Unknown	Unknown	Unknown	Unknown	Unknown	Unknown		Y
98572	EPI_ISL_98572				EPI340798 | AAHL11-00684-09.4		EPI340797 | AAHL11-00684-09.6					A/chicken/Agam/BPPVRII-110/2009	H5N1		E3	Asia / Indonesia / West Sumatra / Agam	Chicken	2009	Frank Wong (CSIRO Australian Animal Health Laboratory)	CSIRO Australian Animal Health Laboratory	AAHL11-00684-09	Miswati,Yuli; Yulfitria,.; Azfirman,.; Suatmodjo,Musny; Bruce,Kerri; Davies,Kelly R; Stevens,Vittoria; Kim,Mia; Daniels,Peter; Wong,Frank YK		Disease Investigation Centre Regional II Bukittinggi (BPPVRII)	BPPVRII-110	2009	Please acknowledge the Indonesian Ministry of Agriculture if used in a publication. Contact person for further information is Dr Prabowo Respatiyo Caturroso at prabowo_rc_roso@yahoo.com. The authors kindly acknowledge FAO and OFFLU for their technical and	2011-10-27	2011-10-26			Unknown	Unknown	Unknown	Unknown	Unknown	Unknown	Unknown	Unknown	Unknown	Unknown
98564	EPI_ISL_98564				EPI340782 | AAHL11-00684-21.4		EPI340781 | AAHL11-00684-21.6					A/chicken/Sleman/BBVW-180-III/2010	H5N1		E4	Asia / Indonesia / Yogyakarta Special Region / Sleman	Chicken	2010	Frank Wong (CSIRO Australian Animal Health Laboratory)	CSIRO Australian Animal Health Laboratory	AAHL11-00684-21	Dhamawan,Rama; Usman,Tri Bhakti; Junaidi,Akhmad; Suatmodjo,Musny; Bruce,Kerri; Davies,Kelly R; Stevens,Vittoria; Kim,Mia; Daniels,Peter; Wong,Frank YK		Disease Investigation Centre Wates (BBVW)	BBVW-180-III	2010	Please acknowledge the Indonesian Ministry of Agriculture if used in a publication. Contact person for further information is Dr Prabowo Respatiyo Caturroso at prabowo_rc_roso@yahoo.com. The authors kindly acknowledge FAO and OFFLU for their technical and	2011-10-27	2011-10-26			Unknown	Unknown	Unknown	Unknown	Unknown	Unknown	Unknown	Unknown	Unknown	Unknown
98557	EPI_ISL_98557				EPI340768 | AAHL11-00684-03.4		EPI340767 | AAHL11-00684-03.6					A/chicken/Kuningan/BBVW-1004-VI/2009	H5N1		E4	Asia / Indonesia / West Java / Kuningan	Chicken	2009	Frank Wong (CSIRO Australian Animal Health Laboratory)	CSIRO Australian Animal Health Laboratory	AAHL11-00684-03	Dhamawan,Rama; Usman,Tri Bhakti; Junaidi,Akhmad; Suatmodjo,Musny; Bruce,Kerri; Davies,Kelly R; Stevens,Vittoria; Kim,Mia; Daniels,Peter; Wong,Frank YK		Disease Investigation Centre Wates (BBVW)	BBVW-1004-VI	2009	Please acknowledge the Indonesian Ministry of Agriculture if used in a publication. Contact person for further information is Dr Prabowo Respatiyo Caturroso at prabowo_rc_roso@yahoo.com. The authors kindly acknowledge FAO and OFFLU for their technical and	2011-10-27	2011-10-26			Unknown	Unknown	Unknown	Unknown	Unknown	Unknown	Unknown	Unknown	Unknown	Unknown
98556	EPI_ISL_98556				EPI340766 | AAHL11-00684-02.4		EPI340765 | AAHL11-00684-02.6					A/chicken/Kudus/BBVW-1186-IX/2009	H5N1		E4	Asia / Indonesia / Central Java / Kudus	Chicken	2009	Frank Wong (CSIRO Australian Animal Health Laboratory)	CSIRO Australian Animal Health Laboratory	AAHL11-00684-02	Dhamawan,Rama; Usman,Tri Bhakti; Junaidi,Akhmad; Suatmodjo,Musny; Bruce,Kerri; Davies,Kelly R; Stevens,Vittoria; Kim,Mia; Daniels,Peter; Wong,Frank YK		Disease Investigation Centre Wates (BBVW)	BBVW-1186-IX	2009	Please acknowledge the Indonesian Ministry of Agriculture if used in a publication. Contact person for further information is Dr Prabowo Respatiyo Caturroso at prabowo_rc_roso@yahoo.com. The authors kindly acknowledge FAO and OFFLU for their technical and	2011-10-27	2011-10-26			Unknown	Unknown	Unknown	Unknown	Unknown	Unknown	Unknown	Unknown	Unknown	Unknown
98199	EPI_ISL_98199				EPI340161 | A/chicken/Egypt/10249SF/2010							A/chicken/Egypt/10249SF/2010	H5N1			Africa / Egypt	Chicken	2010	Initial import	Other Database Import		Arafa,A.; Hagag,N.; Yehia,N.; Adel,A.; Elhusseiny,M.; Mehana,O.; Mady,W.; Samir,A.; Nageeb,M.; Selim,A.; Hassan,M.; Hussein,H.; Suarez,D.; Spackman,E.; Swayne,D.; Aly,M.				2010-08-01		2011-10-24	2011-10-04			Unknown	Unknown	Unknown	Unknown	Unknown	Unknown	Unknown	Unknown	Unknown	Unknown		Y
98197	EPI_ISL_98197				EPI340159 | A/chicken/Egypt/10264AG/2010							A/chicken/Egypt/10264AG/2010	H5N1			Africa / Egypt	Chicken	2010	Initial import	Other Database Import		Arafa,A.; Hagag,N.; Yehia,N.; Adel,A.; Elhusseiny,M.; Mehana,O.; Mady,W.; Samir,A.; Nageeb,M.; Selim,A.; Hassan,M.; Hussein,H.; Suarez,D.; Spackman,E.; Swayne,D.; Aly,M.				2010-08-04		2011-10-24	2011-10-04			Unknown	Unknown	Unknown	Unknown	Unknown	Unknown	Unknown	Unknown	Unknown	Unknown		Y
98119	EPI_ISL_98119				EPI340081 | A/chicken/Egypt/11529S/2011							A/chicken/Egypt/11529S/2011	H5N1			Africa / Egypt	Chicken	2011	Initial import	Other Database Import		Arafa,A.; Hagag,N.; Yehia,N.; Adel,A.; Elhusseiny,M.; Mehana,O.; Mady,W.; Samir,A.; Nageeb,M.; Selim,A.; Hassan,M.; Hussein,H.; Suarez,D.; Spackman,E.; Swayne,D.; Aly,M.				2011-06-13		2011-10-24	2011-10-04			Unknown	Unknown	Unknown	Unknown	Unknown	Unknown	Unknown	Unknown	Unknown	Unknown		Y
91510	EPI_ISL_91510				EPI321512 | A/chicken/Vietnam/27306/2009							A/chicken/Vietnam/27306/2009	H5N1			Asia / Vietnam	Chicken	2009	Initial import	Other Database Import		Hanna,A.; To,T.L.; Tong,H.; Shell,W.; Coward,V.J.; Banks,J.; Brown,I.H.; Slomka,M.J.				2009-04-29		2011-06-21	2011-06-01			Unknown	Unknown	Unknown	Unknown	Unknown	Unknown	Unknown	Unknown	Unknown	Unknown		Y
91502	EPI_ISL_91502				EPI321500 | A/chicken/Vietnam/20389/2009							A/chicken/Vietnam/20389/2009	H5N1			Asia / Vietnam	Chicken	2009	Initial import	Other Database Import		Hanna,A.; To,T.L.; Tong,H.; Shell,W.; Coward,V.J.; Banks,J.; Brown,I.H.; Slomka,M.J.				2009-04-18		2011-06-21	2011-06-01			Unknown	Unknown	Unknown	Unknown	Unknown	Unknown	Unknown	Unknown	Unknown	Unknown		Y
91501	EPI_ISL_91501				EPI321499 | A/chicken/Vietnam/20388/2009							A/chicken/Vietnam/20388/2009	H5N1			Asia / Vietnam	Chicken	2009	Initial import	Other Database Import		Hanna,A.; To,T.L.; Tong,H.; Shell,W.; Coward,V.J.; Banks,J.; Brown,I.H.; Slomka,M.J.				2009-04-18		2011-06-21	2011-06-01			Unknown	Unknown	Unknown	Unknown	Unknown	Unknown	Unknown	Unknown	Unknown	Unknown		Y
91449	EPI_ISL_91449				EPI321404 | A/chicken/Sleman/BBVW-82-65/2008							A/chicken/Sleman/BBVW-82-65/2008	H5N1		E3	Asia / Indonesia	Chicken	2008	Initial import	Other Database Import		Wibawa,H.; Usman,T.B.; Junaidi,A.; Poermadjaja,B.; Suatmodjo,M.; Davies,K.R.; Stevens,V.; Selleck,P.; Daniels,P.; Wong,F.Y.K.				2008-01-26		2011-06-10	2011-06-10			Unknown	Unknown	Unknown	Unknown	Unknown	Unknown	Unknown	Unknown	Unknown	Unknown		Y
91442	EPI_ISL_91442				EPI321396 | A/chicken/Sleman/BBVW-493-214/2007							A/chicken/Sleman/BBVW-493-214/2007	H5N1		E3	Asia / Indonesia	Chicken	2007	Initial import	Other Database Import		Wibawa,H.; Usman,T.B.; Junaidi,A.; Poermadjaja,B.; Suatmodjo,M.; Davies,K.R.; Stevens,V.; Selleck,P.; Daniels,P.; Wong,F.Y.K.				2007-07-24		2011-06-10	2011-06-10			Unknown	Unknown	Unknown	Unknown	Unknown	Unknown	Unknown	Unknown	Unknown	Unknown		Y
91430	EPI_ISL_91430				EPI321375 | A/chicken/Pakistan/NARC-228/2006		EPI321376 | A/chicken/Pakistan/NARC-228/2006					A/chicken/Pakistan/NARC-228/2006	H5N1			Asia / Pakistan	Chicken	2006	Initial import	Other Database Import		Wasilenko,J.; Khan,T.A.; Ahmed,A.; Rehmani,S.F.; Lone,N.A.; Pantin-Jackwood,M.; Swayne,D.E.				2006		2011-06-07	2010-08-09			Unknown	Unknown	Unknown	Unknown	Unknown	Unknown	Unknown	Unknown	Unknown	Unknown		Y
91418	EPI_ISL_91418				EPI321360 | A/chicken/Kulon Progo/BBVW-855-633/2007							A/chicken/Kulon Progo/BBVW-855-633/2007	H5N1		E3	Asia / Indonesia	Chicken	2007	Initial import	Other Database Import		Wibawa,H.; Usman,T.B.; Junaidi,A.; Poermadjaja,B.; Suatmodjo,M.; Davies,K.R.; Stevens,V.; Selleck,P.; Daniels,P.; Wong,F.Y.K.				2007-11-19		2011-06-10	2011-06-10			Unknown	Unknown	Unknown	Unknown	Unknown	Unknown	Unknown	Unknown	Unknown	Unknown		Y
91407	EPI_ISL_91407				EPI321347 | A/chicken/Kulon Progo/BBVW-453-11055/2007							A/chicken/Kulon Progo/BBVW-453-11055/2007	H5N1		E3	Asia / Indonesia	Chicken	2007	Initial import	Other Database Import		Wibawa,H.; Usman,T.B.; Junaidi,A.; Poermadjaja,B.; Suatmodjo,M.; Davies,K.R.; Stevens,V.; Selleck,P.; Daniels,P.; Wong,F.Y.K.				2007-07-12		2011-06-10	2011-06-10			Unknown	Unknown	Unknown	Unknown	Unknown	Unknown	Unknown	Unknown	Unknown	Unknown		Y
91404	EPI_ISL_91404				EPI321344 | A/chicken/Kulon Progo/BBVW-453-11052/2007							A/chicken/Kulon Progo/BBVW-453-11052/2007	H5N1		E3	Asia / Indonesia	Chicken	2007	Initial import	Other Database Import		Wibawa,H.; Usman,T.B.; Junaidi,A.; Poermadjaja,B.; Suatmodjo,M.; Davies,K.R.; Stevens,V.; Selleck,P.; Daniels,P.; Wong,F.Y.K.				2007-07-12		2011-06-10	2011-06-10			Unknown	Unknown	Unknown	Unknown	Unknown	Unknown	Unknown	Unknown	Unknown	Unknown		Y
91401	EPI_ISL_91401				EPI321340 | A/chicken/Klungkung/BBVD-455/2007							A/chicken/Klungkung/BBVD-455/2007	H5N1		E3	Asia / Indonesia	Chicken	2007	Initial import	Other Database Import		Soegiarto,S.; Santhia,K.; Suatmodjo,M.; Axell,A.; Selleck,P.; Davies,K.R.; Stevens,V.; Kim,M.; Daniels,P.; Wong,F.Y.K.				2007-08-21		2011-06-09	2011-06-09			Unknown	Unknown	Unknown	Unknown	Unknown	Unknown	Unknown	Unknown	Unknown	Unknown		Y
91381	EPI_ISL_91381				EPI321320 | A/chicken/Denpasar/BBVD-560/2007							A/chicken/Denpasar/BBVD-560/2007	H5N1		E3	Asia / Indonesia	Chicken	2007	Initial import	Other Database Import		Soegiarto,S.; Santhia,K.; Suatmodjo,M.; Axell,A.; Selleck,P.; Davies,K.R.; Stevens,V.; Kim,M.; Daniels,P.; Wong,F.Y.K.				2007-09-17		2011-06-09	2011-06-09			Unknown	Unknown	Unknown	Unknown	Unknown	Unknown	Unknown	Unknown	Unknown	Unknown		Y
91376	EPI_ISL_91376				EPI321315 | A/chicken/Denpasar/BBVD-430/2007							A/chicken/Denpasar/BBVD-430/2007	H5N1		E3	Asia / Indonesia	Chicken	2007	Initial import	Other Database Import		Soegiarto,S.; Santhia,K.; Suatmodjo,M.; Axell,A.; Selleck,P.; Davies,K.R.; Stevens,V.; Kim,M.; Daniels,P.; Wong,F.Y.K.				2007-08-15		2011-06-09	2011-06-09			Unknown	Unknown	Unknown	Unknown	Unknown	Unknown	Unknown	Unknown	Unknown	Unknown		Y
91363	EPI_ISL_91363				EPI321300 | A/chicken/Bantul/BBVW-446-24454/2007		EPI321301 | A/chicken/Bantul/BBVW-446-24454/2007					A/chicken/Bantul/BBVW-446-24454/2007	H5N1		E3	Asia / Indonesia	Chicken	2007	Initial import	Other Database Import		Wibawa,H.; Usman,T.B.; Junaidi,A.; Poermadjaja,B.; Suatmodjo,M.; Davies,K.R.; Stevens,V.; Selleck,P.; Daniels,P.; Wong,F.Y.K.				2007-07-06		2011-06-10	2011-06-10			Unknown	Unknown	Unknown	Unknown	Unknown	Unknown	Unknown	Unknown	Unknown	Unknown		Y
91352	EPI_ISL_91352				EPI321289 | A/chicken/Badung/BBVD-342/2007							A/chicken/Badung/BBVD-342/2007	H5N1		E3	Asia / Indonesia	Chicken	2007	Initial import	Other Database Import		Soegiarto,S.; Santhia,K.; Suatmodjo,M.; Axell,A.; Selleck,P.; Davies,K.R.; Stevens,V.; Kim,M.; Daniels,P.; Wong,F.Y.K.				2007-07-11		2011-06-09	2011-06-09			Unknown	Unknown	Unknown	Unknown	Unknown	Unknown	Unknown	Unknown	Unknown	Unknown		Y
91347	EPI_ISL_91347				EPI321284 | A/chicken/Badung/BBVD-277/2007							A/chicken/Badung/BBVD-277/2007	H5N1		E3	Asia / Indonesia	Chicken	2007	Initial import	Other Database Import		Soegiarto,S.; Santhia,K.; Suatmodjo,M.; Axell,A.; Selleck,P.; Davies,K.R.; Stevens,V.; Kim,M.; Daniels,P.; Wong,F.Y.K.				2007-06-11		2011-06-09	2011-06-09			Unknown	Unknown	Unknown	Unknown	Unknown	Unknown	Unknown	Unknown	Unknown	Unknown		Y
91342	EPI_ISL_91342				EPI321279 | A/chicken/Ampenan/BBVD-282/2007							A/chicken/Ampenan/BBVD-282/2007	H5N1		E3	Asia / Indonesia	Chicken	2007	Initial import	Other Database Import		Soegiarto,S.; Santhia,K.; Suatmodjo,M.; Axell,A.; Selleck,P.; Davies,K.R.; Stevens,V.; Kim,M.; Daniels,P.; Wong,F.Y.K.				2007		2011-06-09	2011-06-09			Unknown	Unknown	Unknown	Unknown	Unknown	Unknown	Unknown	Unknown	Unknown	Unknown		Y
90162	EPI_ISL_90162	EPI317298 | A/chicken/Bhutan/248015/2010	EPI317299 | A/chicken/Bhutan/248015/2010	EPI317300 | A/chicken/Bhutan/248015/2010	EPI317301 | A/chicken/Bhutan/248015/2010	EPI317302 | A/chicken/Bhutan/248015/2010	EPI317303 | A/chicken/Bhutan/248015/2010	EPI317304 | A/chicken/Bhutan/248015/2010	EPI317305 | A/chicken/Bhutan/248015/2010			A/chicken/Bhutan/248015/2010	H5N1			Asia / Bhutan	Chicken	2010	Initial import	Other Database Import		Dubey,S.C.; Tosh,C.; Dahal,N.; Nagarajan,S.; Murugkar,H.V.; Jain,R.; Patil,S.; Rinzin,K.; Sharma,B.; Kulkarni,D.				2010-02-19		2011-05-18	2010-05-19			Unknown	Unknown	Unknown	Unknown	Unknown	Unknown	Unknown	Unknown	Unknown	Unknown		Y
87147	EPI_ISL_87147				EPI305604 | HA-2842-112							A/Chicken/Turkey-Zonguldak/09rs2842-112/2008	H5N1		E1	Asia / Turkey / Zonguldak	Chicken	2008	Alice Fusaro (Istituto Zooprofilattico Sperimentale Delle Venezie)	Istituto Zooprofilattico Sperimentale Delle Venezie		Schivo,A.; Valastro,V.; Monne,I.; Coven,F.; Fusaro,A.; Dakman,A.; Akcadag,B.; Salviato,A.; DeBattisti,C.; Capua,I.; Cattoli,G.		Istituto Zooprofilattico Sperimentale Delle Venezie		2008-01-15		2011-03-08	2011-03-08			Unknown	Unknown	Unknown	Unknown	Unknown	Unknown	Unknown	Unknown	Unknown	Unknown		Y
87142	EPI_ISL_87142				EPI305599 | HA-2842-100							A/Chicken/Turkey-Diyarbakir/09rs2842-100/2006	H5N1		E1	Asia / Turkey / Diyarbakir	Chicken	2007	Alice Fusaro (Istituto Zooprofilattico Sperimentale Delle Venezie)	Istituto Zooprofilattico Sperimentale Delle Venezie		Schivo,A.; Valastro,V.; Monne,I.; Coven,F.; Fusaro,A.; Dakman,A.; Akcadag,B.; Salviato,A.; DeBattisti,C.; Capua,I.; Cattoli,G.		Istituto Zooprofilattico Sperimentale Delle Venezie		2007-02-15		2011-03-08	2011-03-08			Unknown	Unknown	Unknown	Unknown	Unknown	Unknown	Unknown	Unknown	Unknown	Unknown		Y
87140	EPI_ISL_87140				EPI305597 | HA-2842-94							A/Chicken/Turkey-Diyarbakir/09rs2842-94/2007	H5N1		E1	Asia / Turkey / Diyarbakir	Chicken	2007	Alice Fusaro (Istituto Zooprofilattico Sperimentale Delle Venezie)	Istituto Zooprofilattico Sperimentale Delle Venezie		Schivo,A.; Valastro,V.; Monne,I.; Coven,F.; Fusaro,A.; Dakman,A.; Akcadag,B.; Salviato,A.; DeBattisti,C.; Capua,I.; Cattoli,G.		Istituto Zooprofilattico Sperimentale Delle Venezie		2007-02-15		2011-03-08	2011-03-08			Unknown	Unknown	Unknown	Unknown	Unknown	Unknown	Unknown	Unknown	Unknown	Unknown		Y
87137	EPI_ISL_87137				EPI305594 | HA-2842-90							A/Chicken/Turkey-Batman/09rs2842-90/2007	H5N1		E1	Asia / Turkey / Batman	Chicken	2007	Alice Fusaro (Istituto Zooprofilattico Sperimentale Delle Venezie)	Istituto Zooprofilattico Sperimentale Delle Venezie		Schivo,A.; Valastro,V.; Monne,I.; Coven,F.; Fusaro,A.; Dakman,A.; Akcadag,B.; Salviato,A.; DeBattisti,C.; Capua,I.; Cattoli,G.		Istituto Zooprofilattico Sperimentale Delle Venezie		2007-02-15		2011-03-08	2011-03-08			Unknown	Unknown	Unknown	Unknown	Unknown	Unknown	Unknown	Unknown	Unknown	Unknown		Y
87133	EPI_ISL_87133				EPI305590 | HA-2841-117							A/Chicken/Turkey-Elazig/09rs2841-117/2006	H5N1		E1	Asia / Turkey / Elazig	Chicken	2006	Alice Fusaro (Istituto Zooprofilattico Sperimentale Delle Venezie)	Istituto Zooprofilattico Sperimentale Delle Venezie		Schivo,A.; Valastro,V.; Monne,I.; Coven,F.; Fusaro,A.; Dakman,A.; Akcadag,B.; Salviato,A.; DeBattisti,C.; Capua,I.; Cattoli,G.		Istituto Zooprofilattico Sperimentale Delle Venezie		2006-03-16		2011-03-08	2011-03-08			Unknown	Unknown	Unknown	Unknown	Unknown	Unknown	Unknown	Unknown	Unknown	Unknown		Y
87126	EPI_ISL_87126				EPI305583 | HA-2841-103							A/Chicken/Turkey-Tunceli/09rs2841-103/2006	H5N1		E1	Asia / Turkey / Tunceli	Chicken	2006	Alice Fusaro (Istituto Zooprofilattico Sperimentale Delle Venezie)	Istituto Zooprofilattico Sperimentale Delle Venezie		Schivo,A.; Valastro,V.; Monne,I.; Coven,F.; Fusaro,A.; Dakman,A.; Akcadag,B.; Salviato,A.; DeBattisti,C.; Capua,I.; Cattoli,G.		Istituto Zooprofilattico Sperimentale Delle Venezie		2006-02-14		2011-03-08	2011-03-08			Unknown	Unknown	Unknown	Unknown	Unknown	Unknown	Unknown	Unknown	Unknown	Unknown		Y
87124	EPI_ISL_87124				EPI305581 | HA-2841-97							A/Chicken/Turkey-Malatya/09rs2841-97/2006	H5N1		E1	Asia / Turkey / Malatya	Chicken	2006	Alice Fusaro (Istituto Zooprofilattico Sperimentale Delle Venezie)	Istituto Zooprofilattico Sperimentale Delle Venezie		Schivo,A.; Valastro,V.; Monne,I.; Coven,F.; Fusaro,A.; Dakman,A.; Akcadag,B.; Salviato,A.; DeBattisti,C.; Capua,I.; Cattoli,G.		Istituto Zooprofilattico Sperimentale Delle Venezie		2006-02-08		2011-03-08	2011-03-08			Unknown	Unknown	Unknown	Unknown	Unknown	Unknown	Unknown	Unknown	Unknown	Unknown		Y
87118	EPI_ISL_87118				EPI305575 | HA-2841-86							A/Chicken/Turkey-Elazig/09rs2841-86/2006	H5N1		E1	Asia / Turkey / Elazig	Chicken	2006	Alice Fusaro (Istituto Zooprofilattico Sperimentale Delle Venezie)	Istituto Zooprofilattico Sperimentale Delle Venezie		Schivo,A.; Valastro,V.; Monne,I.; Coven,F.; Fusaro,A.; Dakman,A.; Akcadag,B.; Salviato,A.; DeBattisti,C.; Capua,I.; Cattoli,G.		Istituto Zooprofilattico Sperimentale Delle Venezie		2006-02-14		2011-03-08	2011-03-08			Unknown	Unknown	Unknown	Unknown	Unknown	Unknown	Unknown	Unknown	Unknown	Unknown		Y
87112	EPI_ISL_87112				EPI305569 | HA-2841-80							A/Chicken/Turkey-Sanliurfa/09rs2841-80/2006	H5N1		E1	Asia / Turkey / Sanliurfa	Chicken	2006	Alice Fusaro (Istituto Zooprofilattico Sperimentale Delle Venezie)	Istituto Zooprofilattico Sperimentale Delle Venezie		Schivo,A.; Valastro,V.; Monne,I.; Coven,F.; Fusaro,A.; Dakman,A.; Akcadag,B.; Salviato,A.; DeBattisti,C.; Capua,I.; Cattoli,G.		Istituto Zooprofilattico Sperimentale Delle Venezie		2006-02-08		2011-03-08	2011-03-08			Unknown	Unknown	Unknown	Unknown	Unknown	Unknown	Unknown	Unknown	Unknown	Unknown		Y
87100	EPI_ISL_87100				EPI305557 | HA-2841-54							A/Chicken/Turkey-Mugla/09rs2841-54/2006	H5N1		E1	Asia / Turkey / Mugla	Chicken	2006	Alice Fusaro (Istituto Zooprofilattico Sperimentale Delle Venezie)	Istituto Zooprofilattico Sperimentale Delle Venezie		Schivo,A.; Valastro,V.; Monne,I.; Coven,F.; Fusaro,A.; Dakman,A.; Akcadag,B.; Salviato,A.; DeBattisti,C.; Capua,I.; Cattoli,G.		Istituto Zooprofilattico Sperimentale Delle Venezie		2006-01-23		2011-03-08	2011-03-08			Unknown	Unknown	Unknown	Unknown	Unknown	Unknown	Unknown	Unknown	Unknown	Unknown		Y
81583	EPI_ISL_81583	EPI287689 | A/chicken/West Bengal/239022/2010	EPI287690 | A/chicken/West Bengal/239022/2010	EPI287691 | A/chicken/West Bengal/239022/2010	EPI287692 | A/chicken/West Bengal/239022/2010	EPI287693 | A/chicken/West Bengal/239022/2010	EPI287694 | A/chicken/West Bengal/239022/2010	EPI287695 | A/chicken/West Bengal/239022/2010	EPI287696 | A/chicken/West Bengal/239022/2010			A/chicken/West Bengal/239022/2010	H5N1			Asia / India	Chicken	2010	Initial import	Other Database Import		Tosh,C.; Jain,R.; Nagarajan,S.; Murugkar,H.V.; Dubey,S.C.				2010-01-12		2010-10-20	2010-04-14			Unknown	Unknown	Unknown	Unknown	Unknown	Unknown	Unknown	Unknown	Unknown	Unknown		Y
81505	EPI_ISL_81505	EPI294665 | PB2_3982-78	EPI294666 | PB1_3982-78	EPI294664 | PA_3982-78	EPI287382 | HA_3982-78	EPI294661 | NP_3982-78	EPI294667 | NA_3982-78	EPI294663 | MP_3982-78	EPI294662 | NS_3982-78			A/chicken/Egypt/3982-78/2010	H5N1		E1	Africa / Egypt	Chicken	2010	Alice Fusaro (Istituto Zooprofilattico Sperimentale Delle Venezie)	Istituto Zooprofilattico Sperimentale Delle Venezie				Istituto Zooprofilattico Sperimentale Delle Venezie		2010-02-02		2010-12-16	2010-10-22			Unknown	Unknown	Unknown	Unknown	Unknown	Unknown	Unknown	Unknown	Unknown	Unknown
81472	EPI_ISL_81472	EPI294467 | PB2_1553-1	EPI294468 | PB1_1553-1	EPI294466 | PA_1553-1	EPI287349 | HA_1553-1	EPI294463 | NP_1553-1	EPI294469 | NA_1553-1	EPI294465 | MP_1553-1	EPI294464 | NS_1553-1			A/chicken/Egypt/1553-1/2010	H5N1		E1	Africa / Egypt	Chicken	2010	Alice Fusaro (Istituto Zooprofilattico Sperimentale Delle Venezie)	Istituto Zooprofilattico Sperimentale Delle Venezie				Istituto Zooprofilattico Sperimentale Delle Venezie		2010-02		2010-12-16	2010-10-22			Unknown	Unknown	Unknown	Unknown	Unknown	Unknown	Unknown	Unknown	Unknown	Unknown		Y
80481	EPI_ISL_80481	EPI283932 | A/chicken/Cambodia/013LC2b/2005			EPI300862 | A/chicken/Cambodia/013LC2b/2005	EPI283930 | A/chicken/Cambodia/013LC2b/2005	EPI300864 | A/chicken/Cambodia/013LC2b/2005	EPI283931 | A/chicken/Cambodia/013LC2b/2005	EPI283933 | A/chicken/Cambodia/013LC2b/2005			A/chicken/Cambodia/013LC2b/2005	H5N1			Asia / Cambodia	Chicken	2005	Initial import	Other Database Import		Buchy,P.; Mardy,S.; San,S.				2005-02-04		2010-09-14	2010-08-30			Unknown	Unknown	Unknown	Unknown	Unknown	Unknown	Unknown	Unknown	Unknown	Unknown		Y
80436	EPI_ISL_80436		EPI390995 | A/chicken/Egypt/1063/2010		EPI283797 | A/chicken/Egypt/1063/2010		EPI307123 | A/chicken/Egypt/1063/2010		EPI443162 | A/chicken/Egypt/1063/2010			A/chicken/Egypt/1063/2010	H5N1		unknown	Africa / Egypt	Chicken	2010	Initial import	Other Database Import		Arafa,A.M.; Hagag,N.M.; Abdullah,M.H.; Yehia,N.; Hassan,M.K.; Aly,M.M.; Arafa,A.; Hagag,N.M.; El-Husseiny,M.H.; Yehia,N.; Abdel-Wahab,E.-S.M.; Hassan,M.K.; Aly,M.M.; Adel,A.; Hagag,N.M.; Hussein,H.A.; El-Sanousi,A.A.; Shalaby,M.A.				2010-02		2015-07-01	2010-08-30			Unknown	Unknown	Unknown	Unknown	Unknown	Unknown	Unknown	Unknown	Unknown	Unknown
80432	EPI_ISL_80432				EPI283793 | A/chicken/Egypt/1036/2010							A/chicken/Egypt/1036/2010	H5N1			Africa / Egypt	Chicken	2010	Initial import	Other Database Import		Arafa,A.M.; Hagag,N.M.; Abdullah,M.H.; Yehia,N.; Hassan,M.K.; Aly,M.M.				2010-02		2010-09-12	2010-08-30			Unknown	Unknown	Unknown	Unknown	Unknown	Unknown	Unknown	Unknown	Unknown	Unknown		Y
80429	EPI_ISL_80429		EPI390991 | A/chicken/Egypt/1031/2010		EPI283790 | A/chicken/Egypt/1031/2010		EPI307117 | A/chicken/Egypt/1031/2010	EPI393220 | A/chicken/Egypt/1031/2010				A/chicken/Egypt/1031/2010	H5N1			Africa / Egypt	Chicken	2010	Initial import	Other Database Import		Arafa,A.M.; Hagag,N.M.; Abdullah,M.H.; Yehia,N.; Hassan,M.K.; Aly,M.M.; Arafa,A.; Hagag,N.M.; El-Husseiny,M.H.; Yehia,N.; Abdel-Wahab,E.-S.M.; Hassan,M.K.; Aly,M.M.				2010-01		2011-03-15	2010-08-30			Unknown	Unknown	Unknown	Unknown	Unknown	Unknown	Unknown	Unknown	Unknown	Unknown
80422	EPI_ISL_80422				EPI283783 | A/chicken/Egypt/1050ss/2010							A/chicken/Egypt/1050ss/2010	H5N1			Africa / Egypt	Chicken	2010	Initial import	Other Database Import		Arafa,A.M.; Hagag,N.M.; Abdullah,M.H.; Yehia,N.; Hassan,M.K.; Aly,M.M.				2010-01		2010-09-12	2010-08-30			Unknown	Unknown	Unknown	Unknown	Unknown	Unknown	Unknown	Unknown	Unknown	Unknown		Y
80418	EPI_ISL_80418				EPI283779 | A/chicken/Egypt/095723v/2009							A/chicken/Egypt/095723v/2009	H5N1			Africa / Egypt	Chicken	2009	Initial import	Other Database Import		Arafa,A.M.; Hagag,N.M.; Abdullah,M.H.; Yehia,N.; Hassan,M.K.; Aly,M.M.				2009-05		2010-09-12	2010-08-30			Unknown	Unknown	Unknown	Unknown	Unknown	Unknown	Unknown	Unknown	Unknown	Unknown		Y
80267	EPI_ISL_80267	EPI283280 | A/chicken/Bangladesh/1151-10/2010	EPI283279 | A/chicken/Bangladesh/1151-10/2010	EPI283278 | A/chicken/Bangladesh/1151-10/2010	EPI283273 | A/chicken/Bangladesh/1151-10/2010	EPI283276 | A/chicken/Bangladesh/1151-10/2010	EPI283275 | A/chicken/Bangladesh/1151-10/2010	EPI283274 | A/chicken/Bangladesh/1151-10/2010	EPI283277 | A/chicken/Bangladesh/1151-10/2010			A/chicken/Bangladesh/1151-10/2010	H5N1			Asia / Bangladesh	Chicken	2010	Initial import	Other Database Import		Fusaro,A.; Schivo,A.; Khan,S.R.; Yamage,M.; Loth,L.; Giasuddin,M.; Samad,M.A.; Monne,I.; Cattoli,G.				2010		2010-08-30	2010-08-19			Unknown	Unknown	Unknown	Unknown	Unknown	Unknown	Unknown	Unknown	Unknown	Unknown		Y
78009	EPI_ISL_78009	EPI275939 | A/chicken/Xinjiang/68/2005	EPI275940 | A/chicken/Xinjiang/68/2005	EPI275941 | A/chicken/Xinjiang/68/2005	EPI275942 | A/chicken/Xinjiang/68/2005	EPI275943 | A/chicken/Xinjiang/68/2005	EPI275944 | A/chicken/Xinjiang/68/2005	EPI275945 | A/chicken/Xinjiang/68/2005	EPI275946 | A/chicken/Xinjiang/68/2005			A/chicken/Xinjiang/68/2005	H5N1			Asia / China / Xinjiang Uyghur Autonomous Region	Chicken	2005	Initial import	Other Database Import		Li,Y.; Shi,J.; Zhong,G.; Deng,G.; Tian,G.; Ge,J.; Zeng,X.; Song,J.; Zhao,D.; Liu,L.; Jiang,Y.; Guan,Y.; Bu,Z.; Chen,H.				2005		2010-08-10	2010-04-29			Unknown	Unknown	Unknown	Unknown	Unknown	Unknown	Unknown	Unknown	Unknown	Unknown		Y
78005	EPI_ISL_78005	EPI275907 | A/chicken/Xinjiang/28/2006	EPI275908 | A/chicken/Xinjiang/28/2006	EPI275909 | A/chicken/Xinjiang/28/2006	EPI275910 | A/chicken/Xinjiang/28/2006	EPI275911 | A/chicken/Xinjiang/28/2006	EPI275912 | A/chicken/Xinjiang/28/2006	EPI275913 | A/chicken/Xinjiang/28/2006	EPI275914 | A/chicken/Xinjiang/28/2006			A/chicken/Xinjiang/28/2006	H5N1			Asia / China / Xinjiang Uyghur Autonomous Region	Chicken	2006	Initial import	Other Database Import		Li,Y.; Shi,J.; Zhong,G.; Deng,G.; Tian,G.; Ge,J.; Zeng,X.; Song,J.; Zhao,D.; Liu,L.; Jiang,Y.; Guan,Y.; Bu,Z.; Chen,H.				2006		2010-08-10	2010-04-29			Unknown	Unknown	Unknown	Unknown	Unknown	Unknown	Unknown	Unknown	Unknown	Unknown		Y
78004	EPI_ISL_78004	EPI275899 | A/chicken/Xinjiang/27/2006	EPI275900 | A/chicken/Xinjiang/27/2006	EPI275901 | A/chicken/Xinjiang/27/2006	EPI275902 | A/chicken/Xinjiang/27/2006	EPI275903 | A/chicken/Xinjiang/27/2006	EPI275904 | A/chicken/Xinjiang/27/2006	EPI275905 | A/chicken/Xinjiang/27/2006	EPI275906 | A/chicken/Xinjiang/27/2006			A/chicken/Xinjiang/27/2006	H5N1			Asia / China / Xinjiang Uyghur Autonomous Region	Chicken	2006	Initial import	Other Database Import		Li,Y.; Shi,J.; Zhong,G.; Deng,G.; Tian,G.; Ge,J.; Zeng,X.; Song,J.; Zhao,D.; Liu,L.; Jiang,Y.; Guan,Y.; Bu,Z.; Chen,H.				2006		2010-08-10	2010-04-29			Unknown	Unknown	Unknown	Unknown	Unknown	Unknown	Unknown	Unknown	Unknown	Unknown		Y
78001	EPI_ISL_78001	EPI275875 | A/chicken/Tibet/6/2008	EPI275876 | A/chicken/Tibet/6/2008	EPI275877 | A/chicken/Tibet/6/2008	EPI275878 | A/chicken/Tibet/6/2008	EPI275879 | A/chicken/Tibet/6/2008	EPI275880 | A/chicken/Tibet/6/2008	EPI275881 | A/chicken/Tibet/6/2008	EPI275882 | A/chicken/Tibet/6/2008			A/chicken/Tibet/6/2008	H5N1			Asia / China / Tibet Autonomous Region	Chicken	2008	Initial import	Other Database Import		Li,Y.; Shi,J.; Zhong,G.; Deng,G.; Tian,G.; Ge,J.; Zeng,X.; Song,J.; Zhao,D.; Liu,L.; Jiang,Y.; Guan,Y.; Bu,Z.; Chen,H.				2008		2010-08-10	2010-04-29			Unknown	Unknown	Unknown	Unknown	Unknown	Unknown	Unknown	Unknown	Unknown	Unknown		Y
77996	EPI_ISL_77996	EPI275835 | A/chicken/Shandong/A-1/2009	EPI275836 | A/chicken/Shandong/A-1/2009	EPI275837 | A/chicken/Shandong/A-1/2009	EPI275838 | A/chicken/Shandong/A-1/2009	EPI275839 | A/chicken/Shandong/A-1/2009	EPI275840 | A/chicken/Shandong/A-1/2009	EPI275841 | A/chicken/Shandong/A-1/2009	EPI275842 | A/chicken/Shandong/A-1/2009			A/chicken/Shandong/A-1/2009	H5N1			Asia / China / Shandong Province	Chicken	2009	Initial import	Other Database Import		Li,Y.; Shi,J.; Zhong,G.; Deng,G.; Tian,G.; Ge,J.; Zeng,X.; Song,J.; Zhao,D.; Liu,L.; Jiang,Y.; Guan,Y.; Bu,Z.; Chen,H.				2009		2010-08-10	2010-04-29			Unknown	Unknown	Unknown	Unknown	Unknown	Unknown	Unknown	Unknown	Unknown	Unknown		Y
77985	EPI_ISL_77985	EPI275747 | A/chicken/Hebei/A-8/2009	EPI275748 | A/chicken/Hebei/A-8/2009	EPI275749 | A/chicken/Hebei/A-8/2009	EPI275750 | A/chicken/Hebei/A-8/2009	EPI275751 | A/chicken/Hebei/A-8/2009	EPI275752 | A/chicken/Hebei/A-8/2009	EPI275753 | A/chicken/Hebei/A-8/2009	EPI275754 | A/chicken/Hebei/A-8/2009			A/chicken/Hebei/A-8/2009	H5N1			Asia / China / Hebei Province	Chicken	2009	Initial import	Other Database Import		Li,Y.; Shi,J.; Zhong,G.; Deng,G.; Tian,G.; Ge,J.; Zeng,X.; Song,J.; Zhao,D.; Liu,L.; Jiang,Y.; Guan,Y.; Bu,Z.; Chen,H.				2009		2010-08-10	2010-04-29			Unknown	Unknown	Unknown	Unknown	Unknown	Unknown	Unknown	Unknown	Unknown	Unknown		Y
76993	EPI_ISL_76993				EPI271854 | A/chicken/Egypt/C3Br11/2007							A/chicken/Egypt/C3Br11/2007	H5N1			Africa / Egypt / Alexandria	Chicken	2007	Initial import	Other Database Import		Watanabe,Y.; Ikuta,K.				2007-03	isolation_source=chicken brain	2010-07-21	2010-03-18			Unknown	Unknown	Unknown	Unknown	Unknown	Unknown	Unknown	Unknown	Unknown	Unknown		Y
76113	EPI_ISL_76113				EPI267066 | A/chicken/Israel/65/2010							A/chicken/Israel/65/2010	H5N1			Asia / Israel	Chicken	2010	Initial import	Other Database Import		Shkoda,I.; Lapin,K.; Perk,S.				2010-01-25		2010-06-16	2010-06-07			Unknown	Unknown	Unknown	Unknown	Unknown	Unknown	Unknown	Unknown	Unknown	Unknown		Y						0
75427	EPI_ISL_75427			EPI259643 | A/chicken/Egypt/C1Li9/2007	EPI259573 | A/chicken/Egypt/C1Li9/2007							A/chicken/Egypt/C1Li9/2007	H5N1			Africa / Egypt	Chicken	2007	Initial import	Other Database Import		Watanabe,Y.; Ibrahim,M.S.; Ikuta,K.				2007-03		2010-05-25	2009-04-16			Unknown	Unknown	Unknown	Unknown	Unknown	Unknown	Unknown	Unknown	Unknown	Unknown		Y
74795	EPI_ISL_74795				EPI257055 | A/chicken/Egypt/37-1/2008							A/chicken/Egypt/37-1/2008	H5N1		E1	Africa / Egypt	Chicken	2008	Initial import	Other Database Import		Li,Y.; Liu,L.; El-Sanousi,A.A.; Soliman,R.T.; Hussein,H.A.; Bu,Z.; Chen,H.				2008-07-02	isolation_source=Swab	2010-05-07	2010-05-04			Unknown	Unknown	Unknown	Unknown	Unknown	Unknown	Unknown	Unknown	Unknown	Unknown		Y
74031	EPI_ISL_74031				EPI254430 | A/chicken/Egypt/492N3-CLEVB/2008							A/chicken/Egypt/492N3-CLEVB/2008	H5N1			Africa / Egypt / Sharqia	Chicken	2008	Initial import	Other Database Import		Saad,M.D.; Ali,A.M.; Nassif,S.A.; Taha,M.M.; Elebiary,E.A.; Khafagy,A.R.; El-Sanousy,A.; Earhart,K.C.; Mansour,M.M.; Elassal,E.M.; Tjaden,J.A.				2008-01		2010-04-21	2009-10-06			Unknown	Unknown	Unknown	Unknown	Unknown	Unknown	Unknown	Unknown	Unknown	Unknown		Y						0
71032	EPI_ISL_71032				EPI246015 | A/chicken/Egypt/095941v-NLQP/2009							A/chicken/Egypt/095941v-NLQP/2009	H5N1			Africa / Egypt	Chicken	2009	Initial import	Other Database Import		Arafa,A.A.; Hagag,N.M.; Abdullah,M.H.; Yehia,N.M.; Abdel-Halim,A.M.; Kilany,W.H.; Ahmed,M.S.; Zanaty,A.M.; Abdel-Aziz,O.M.; Hassan,M.K.; Aly,M.M.				2009-05		2010-03-07	2010-02-18			Unknown	Unknown	Unknown	Unknown	Unknown	Unknown	Unknown	Unknown	Unknown	Unknown		Y
70995	EPI_ISL_70995				EPI245978 | A/chicken/Egypt/088-NLQP/2008		EPI307101 | A/chicken/Egypt/088-NLQP/2008					A/chicken/Egypt/088-NLQP/2008	H5N1			Africa / Egypt	Chicken	2008	Initial import	Other Database Import		Arafa,A.A.; Hagag,N.M.; Abdullah,M.H.; Yehia,N.M.; Abdel-Halim,A.M.; Kilany,W.H.; Ahmed,M.S.; Zanaty,A.M.; Abdel-Aziz,O.M.; Hassan,M.K.; Aly,M.M.; Arafa,A.; Hagag,N.M.; El-Husseiny,M.H.; Yehia,N.; Abdel-Wahab,E.-S.M.; Hassan,M.K.; Aly,M.M.				2008-01		2011-03-15	2010-02-18			Unknown	Unknown	Unknown	Unknown	Unknown	Unknown	Unknown	Unknown	Unknown	Unknown
68667	EPI_ISL_68667	EPI239130 | A/chicken/Hubei/wm/1997	EPI239129 | A/chicken/Hubei/wm/1997	EPI239134 | A/chicken/Hubei/wm/1997	EPI239128 | A/chicken/Hubei/wm/1997	EPI239132 | A/chicken/Hubei/wm/1997	EPI239131 | A/chicken/Hubei/wm/1997	EPI239127 | A/chicken/Hubei/wm/1997	EPI239133 | A/chicken/Hubei/wm/1997			A/chicken/Hubei/wm/1997	H5N1			Asia / China	Chicken	1997	Initial import	Other Database Import		Liao,X.; Zhang,X.; Wang,J.; Yu,J.; Li,T.				1997		2008-12-01	2006-09-14			Unknown	Unknown	Unknown	Unknown	Unknown	Unknown	Unknown	Unknown	Unknown	Unknown		Y
67386	EPI_ISL_67386	EPI235095 | A/chicken/Jilin/xw/2003	EPI235094 | A/chicken/Jilin/xw/2003	EPI235100 | A/chicken/Jilin/xw/2003	EPI235096 | A/chicken/Jilin/xw/2003	EPI235098 | A/chicken/Jilin/xw/2003	EPI235097 | A/chicken/Jilin/xw/2003	EPI235101 | A/chicken/Jilin/xw/2003	EPI235099 | A/chicken/Jilin/xw/2003			A/chicken/Jilin/xw/2003	H5N1			Asia / China	Chicken	2003	Initial import	Other Database Import		Liao,X.; Zhang,X.; Wang,J.; Yu,J.; Liu,J.				2003		2008-12-01	2006-09-18			Unknown	Unknown	Unknown	Unknown	Unknown	Unknown	Unknown	Unknown	Unknown	Unknown		Y
66862	EPI_ISL_66862	EPI233497 | A/chicken/Nigeria/08RS848-115/2007	EPI233498 | A/chicken/Nigeria/08RS848-115/2007	EPI233499 | A/chicken/Nigeria/08RS848-115/2007	EPI233500 | A/chicken/Nigeria/08RS848-115/2007	EPI233501 | A/chicken/Nigeria/08RS848-115/2007	EPI233502 | A/chicken/Nigeria/08RS848-115/2007	EPI233503 | A/chicken/Nigeria/08RS848-115/2007	EPI233504 | A/chicken/Nigeria/08RS848-115/2007			A/chicken/Nigeria/08RS848-115/2007	H5N1		E1	Africa / Nigeria	Chicken	2007	Initial import	Other Database Import		Fusaro,A.; Nelson,M.I.; Joannis,T.; Bertolotti,L.; Monne,I.; Salviato,A.; Capua,I.; Holmes,E.C.; Cattoli,G.				2007-09-06		2010-01-11	2009-10-17			Unknown	Unknown	Unknown	Unknown	Unknown	Unknown	Unknown	Unknown	Unknown	Unknown		Y
66852	EPI_ISL_66852	EPI233417 | A/chicken/Nigeria/08VIR4337-497/2007	EPI233418 | A/chicken/Nigeria/08VIR4337-497/2007	EPI233419 | A/chicken/Nigeria/08VIR4337-497/2007	EPI233420 | A/chicken/Nigeria/08VIR4337-497/2007	EPI233421 | A/chicken/Nigeria/08VIR4337-497/2007	EPI233422 | A/chicken/Nigeria/08VIR4337-497/2007	EPI233423 | A/chicken/Nigeria/08VIR4337-497/2007	EPI233424 | A/chicken/Nigeria/08VIR4337-497/2007			A/chicken/Nigeria/08VIR4337-497/2007	H5N1		E1	Africa / Nigeria	Chicken	2007	Initial import	Other Database Import		Fusaro,A.; Nelson,M.I.; Joannis,T.; Bertolotti,L.; Monne,I.; Salviato,A.; Capua,I.; Holmes,E.C.; Cattoli,G.				2007-01-08		2010-01-11	2009-10-17			Unknown	Unknown	Unknown	Unknown	Unknown	Unknown	Unknown	Unknown	Unknown	Unknown		Y
66848	EPI_ISL_66848	EPI233385 | A/chicken/Nigeria/08VIR4337-426/2006	EPI233386 | A/chicken/Nigeria/08VIR4337-426/2006	EPI233387 | A/chicken/Nigeria/08VIR4337-426/2006	EPI233388 | A/chicken/Nigeria/08VIR4337-426/2006	EPI233389 | A/chicken/Nigeria/08VIR4337-426/2006	EPI233390 | A/chicken/Nigeria/08VIR4337-426/2006	EPI233391 | A/chicken/Nigeria/08VIR4337-426/2006	EPI233392 | A/chicken/Nigeria/08VIR4337-426/2006			A/chicken/Nigeria/08VIR4337-426/2006	H5N1		E1	Africa / Nigeria	Chicken	2006	Initial import	Other Database Import		Fusaro,A.; Nelson,M.I.; Joannis,T.; Bertolotti,L.; Monne,I.; Salviato,A.; Capua,I.; Holmes,E.C.; Cattoli,G.				2006-04-13		2010-01-11	2009-10-17			Unknown	Unknown	Unknown	Unknown	Unknown	Unknown	Unknown	Unknown	Unknown	Unknown		Y
66842	EPI_ISL_66842	EPI233336 | A/chicken/Nigeria/08VIR4337-344/2008	EPI233337 | A/chicken/Nigeria/08VIR4337-344/2008	EPI233338 | A/chicken/Nigeria/08VIR4337-344/2008	EPI233339 | A/chicken/Nigeria/08VIR4337-344/2008	EPI233340 | A/chicken/Nigeria/08VIR4337-344/2008	EPI233341 | A/chicken/Nigeria/08VIR4337-344/2008	EPI233342 | A/chicken/Nigeria/08VIR4337-344/2008	EPI233343 | A/chicken/Nigeria/08VIR4337-344/2008			A/chicken/Nigeria/08VIR4337-344/2008	H5N1		E1	Africa / Nigeria	Chicken	2008	Initial import	Other Database Import		Fusaro,A.; Nelson,M.I.; Joannis,T.; Bertolotti,L.; Monne,I.; Salviato,A.; Capua,I.; Holmes,E.C.; Cattoli,G.				2008-07-16		2010-01-11	2009-10-17			Unknown	Unknown	Unknown	Unknown	Unknown	Unknown	Unknown	Unknown	Unknown	Unknown		Y
65328	EPI_ISL_65328	EPI228879 | A/chicken/Jilin/hk/2004	EPI228878 | A/chicken/Jilin/hk/2004	EPI228883 | A/chicken/Jilin/hk/2004	EPI228881 | A/chicken/Jilin/hk/2004	EPI228882 | A/chicken/Jilin/hk/2004	EPI234621 | A/chicken/Jilin/hk/2004	EPI228880 | A/chicken/Jilin/hk/2004				A/chicken/Jilin/hk/2004	H5N1			Asia / China	Chicken	2004	Initial import	Other Database Import		Liao,X.; Zhang,X.; Wang,J.; Yu,J.; Jin,N.				2004		2008-12-01	2006-09-18			Unknown	Unknown	Unknown	Unknown	Unknown	Unknown	Unknown	Unknown	Unknown	Unknown		Y
65283	EPI_ISL_65283				EPI228614 | A/chicken/Bangkok/Thailand/CU-20/04		EPI228650 | A/chicken/Bangkok/Thailand/CU-20/04	EPI228724 | A/chicken/Bangkok/Thailand/CU-20/04	EPI228686 | A/chicken/Bangkok/Thailand/CU-20/04			A/chicken/Bangkok/Thailand/CU-20/04	H5N1			Asia / Thailand	Chicken	2004	Initial import	Other Database Import		Amonsin,A.; Pariyothorn,N.; Payungporn,S.; Theamboonlers,A.; Chutinimitkul,S.; Tantilertcharoen,R.; Wongyanin,P.; Thanawongnuwech,R.; Suradhat,S.; Chaisingh,A.; Buranathai,C.; Poovorawan,Y.				2004		2005-08-01	2005-06-02			Unknown	Unknown	Unknown	Unknown	Unknown	Unknown	Unknown	Unknown	Unknown	Unknown		Y
65275	EPI_ISL_65275				EPI228606 | A/chicken/Nakhon Sawan/Thailand/CU-12/04		EPI228642 | A/chicken/Nakhon Sawan/Thailand/CU-12/04	EPI228716 | A/chicken/Nakhon Sawan/Thailand/CU-12/04	EPI228678 | A/chicken/Nakhon Sawan/Thailand/CU-12/04			A/chicken/Nakhon Sawan/Thailand/CU-12/04	H5N1			Asia / Thailand	Chicken	2004	Initial import	Other Database Import		Amonsin,A.; Pariyothorn,N.; Payungporn,S.; Theamboonlers,A.; Chutinimitkul,S.; Tantilertcharoen,R.; Wongyanin,P.; Thanawongnuwech,R.; Suradhat,S.; Chaisingh,A.; Buranathai,C.; Poovorawan,Y.				2004		2005-08-01	2005-06-02			Unknown	Unknown	Unknown	Unknown	Unknown	Unknown	Unknown	Unknown	Unknown	Unknown		Y
65273	EPI_ISL_65273				EPI228604 | A/chicken/Chachoengsao/Thailand/CU-10/04		EPI228640 | A/chicken/Chachoengsao/Thailand/CU-10/04	EPI228714 | A/chicken/Chachoengsao/Thailand/CU-10/04	EPI228676 | A/chicken/Chachoengsao/Thailand/CU-10/04			A/chicken/Chachoengsao/Thailand/CU-10/04	H5N1			Asia / Thailand	Chicken	2004	Initial import	Other Database Import		Amonsin,A.; Pariyothorn,N.; Payungporn,S.; Theamboonlers,A.; Chutinimitkul,S.; Tantilertcharoen,R.; Wongyanin,P.; Thanawongnuwech,R.; Suradhat,S.; Chaisingh,A.; Buranathai,C.; Poovorawan,Y.				2004		2005-08-01	2005-06-02			Unknown	Unknown	Unknown	Unknown	Unknown	Unknown	Unknown	Unknown	Unknown	Unknown		Y
65272	EPI_ISL_65272				EPI228603 | A/chicken/Suphanburi/Thailand/CU-9/04		EPI228639 | A/chicken/Suphanburi/Thailand/CU-9/04	EPI228713 | A/chicken/Suphanburi/Thailand/CU-9/04	EPI228675 | A/chicken/Suphanburi/Thailand/CU-9/04			A/chicken/Suphanburi/Thailand/CU-9/04	H5N1			Asia / Thailand	Chicken	2004	Initial import	Other Database Import		Amonsin,A.; Pariyothorn,N.; Payungporn,S.; Theamboonlers,A.; Chutinimitkul,S.; Tantilertcharoen,R.; Wongyanin,P.; Thanawongnuwech,R.; Suradhat,S.; Chaisingh,A.; Buranathai,C.; Poovorawan,Y.				2004		2005-08-01	2005-06-02			Unknown	Unknown	Unknown	Unknown	Unknown	Unknown	Unknown	Unknown	Unknown	Unknown		Y
65266	EPI_ISL_65266				EPI228597 | A/chicken/Bangkok/Thailand/CU-3/04		EPI228633 | A/chicken/Bangkok/Thailand/CU-3/04	EPI228707 | A/chicken/Bangkok/Thailand/CU-3/04	EPI228669 | A/chicken/Bangkok/Thailand/CU-3/04			A/chicken/Bangkok/Thailand/CU-3/04	H5N1			Asia / Thailand	Chicken	2004	Initial import	Other Database Import		Amonsin,A.; Pariyothorn,N.; Payungporn,S.; Theamboonlers,A.; Chutinimitkul,S.; Tantilertcharoen,R.; Wongyanin,P.; Thanawongnuwech,R.; Suradhat,S.; Chaisingh,A.; Buranathai,C.; Poovorawan,Y.				2004		2005-08-01	2005-06-02			Unknown	Unknown	Unknown	Unknown	Unknown	Unknown	Unknown	Unknown	Unknown	Unknown		Y
65265	EPI_ISL_65265				EPI228596 | A/chicken/Suphanburi/Thailand/CU-1/04		EPI228632 | A/chicken/Suphanburi/Thailand/CU-1/04	EPI228706 | A/chicken/Suphanburi/Thailand/CU-1/04	EPI228668 | A/chicken/Suphanburi/Thailand/CU-1/04			A/chicken/Suphanburi/Thailand/CU-1/04	H5N1			Asia / Thailand	Chicken	2004	Initial import	Other Database Import		Amonsin,A.; Pariyothorn,N.; Payungporn,S.; Theamboonlers,A.; Chutinimitkul,S.; Tantilertcharoen,R.; Wongyanin,P.; Thanawongnuwech,R.; Suradhat,S.; Chaisingh,A.; Buranathai,C.; Poovorawan,Y.				2004		2005-08-01	2005-06-02			Unknown	Unknown	Unknown	Unknown	Unknown	Unknown	Unknown	Unknown	Unknown	Unknown		Y
64832	EPI_ISL_64832	EPI226993 | A/chicken/Lang Son/200/2005	EPI226992 | A/chicken/Lang Son/200/2005	EPI226991 | A/chicken/Lang Son/200/2005	EPI226986 | A/chicken/Lang Son/200/2005	EPI226989 | A/chicken/Lang Son/200/2005	EPI226988 | A/chicken/Lang Son/200/2005	EPI226987 | A/chicken/Lang Son/200/2005	EPI226990 | A/chicken/Lang Son/200/2005			A/chicken/Lang Son/200/2005	H5N1			Asia / Vietnam	Chicken	2005	Initial import	Other Database Import		Kim,L.M.; Scott,M.A.; Suarez,D.L.; Spackman,E.; Swayne,D.E.; Afonso,C.L.				2005		2009-11-25	2009-11-09			Unknown	Unknown	Unknown	Unknown	Unknown	Unknown	Unknown	Unknown	Unknown	Unknown		Y
64825	EPI_ISL_64825				EPI226958 | A/Chicken/Duma/BBPV-II/2005							A/Chicken/Duma/BBPV-II/2005	H5N1			Asia / Indonesia	Chicken	2005	Initial import	Other Database Import		Komadina,N.; Usman,T.B.; Selleck,P.				2005		2008-05-01	2007-08-27			Unknown	Unknown	Unknown	Unknown	Unknown	Unknown	Unknown	Unknown	Unknown	Unknown		Y
64630	EPI_ISL_64630				EPI226656 | A/Chicken/Sembawa/BPPV-III/2005							A/Chicken/Sembawa/BPPV-III/2005	H5N1			Asia / Indonesia	Chicken	2005	Initial import	Other Database Import		Komadina,N.; Usman,T.B.; Selleck,P.				2005		2008-05-01	2007-08-27			Unknown	Unknown	Unknown	Unknown	Unknown	Unknown	Unknown	Unknown	Unknown	Unknown		Y
64629	EPI_ISL_64629				EPI226655 | A/Chicken/Salam/BBPV-II/2005							A/Chicken/Salam/BBPV-II/2005	H5N1			Asia / Indonesia	Chicken	2005	Initial import	Other Database Import		Komadina,N.; Usman,T.B.; Selleck,P.				2005		2008-05-01	2007-08-27			Unknown	Unknown	Unknown	Unknown	Unknown	Unknown	Unknown	Unknown	Unknown	Unknown		Y
64628	EPI_ISL_64628				EPI226654 | A/Chicken/Rokan Hilli/BPPV-II/2005							A/Chicken/Rokan Hilli/BPPV-II/2005	H5N1			Asia / Indonesia	Chicken	2005	Initial import	Other Database Import		Komadina,N.; Usman,T.B.; Selleck,P.				2005		2008-05-01	2007-08-27			Unknown	Unknown	Unknown	Unknown	Unknown	Unknown	Unknown	Unknown	Unknown	Unknown		Y
64627	EPI_ISL_64627				EPI226653 | A/Chicken/Palembang/BPPV-III/2005							A/Chicken/Palembang/BPPV-III/2005	H5N1			Asia / Indonesia	Chicken	2005	Initial import	Other Database Import		Komadina,N.; Usman,T.B.; Selleck,P.				2005		2008-05-01	2007-08-27			Unknown	Unknown	Unknown	Unknown	Unknown	Unknown	Unknown	Unknown	Unknown	Unknown		Y
64623	EPI_ISL_64623				EPI226649 | A/Chicken/Agam/BBPVI/2005							A/Chicken/Agam/BBPVI/2005	H5N1			Asia / Indonesia	Chicken	2005	Initial import	Other Database Import		Komadina,N.; Usman,T.B.; Selleck,P.				2005		2008-05-01	2007-08-27			Unknown	Unknown	Unknown	Unknown	Unknown	Unknown	Unknown	Unknown	Unknown	Unknown		Y
64332	EPI_ISL_64332	EPI225034 | A/chicken/Reshoty/02/2006	EPI225035 | A/chicken/Reshoty/02/2006	EPI225036 | A/chicken/Reshoty/02/2006	EPI225037 | A/chicken/Reshoty/02/2006	EPI225038 | A/chicken/Reshoty/02/2006	EPI225039 | A/chicken/Reshoty/02/2006	EPI225040 | A/chicken/Reshoty/02/2006	EPI225041 | A/chicken/Reshoty/02/2006			A/chicken/Reshoty/02/2006	H5N1		E2	Europe / Russian Federation	Chicken	2006	Initial import	Other Database Import		Ilinykh,P.A.; Kulak,M.V.; Sharshov,K.A.; Durimanov,A.G.; Smith,G.J.D.; Guan,Y.; Peris,J.S.M.; Shestopalov,A.M.				2006-06		2009-10-14	2009-10-13			Unknown	Unknown	Unknown	Unknown	Unknown	Unknown	Unknown	Unknown	Unknown	Unknown		Y
64321	EPI_ISL_64321	EPI225012 | A/chicken/Korea/IS/2006	EPI225011 | A/chicken/Korea/IS/2006	EPI225010 | A/chicken/Korea/IS/2006	EPI225005 | A/chicken/Korea/IS/2006	EPI225008 | A/chicken/Korea/IS/2006	EPI225007 | A/chicken/Korea/IS/2006	EPI225006 | A/chicken/Korea/IS/2006	EPI225009 | A/chicken/Korea/IS/2006			A/chicken/Korea/IS/2006	H5N1			Asia / Korea, Republic of	Chicken	2006	Initial import	Other Database Import		Lee,Y.-J.; Choi,Y.-K.; Kim,Y.-J.; Song,M.-S.; Jeong,O.-M.; Lee,E.-K.; Jeon,W.-J.; Jeong,W.; Joh,S.-J.; Choi,K.-S.; Her,M.; Kim,M.-C.; Kim,A.; Kim,M.-J.; Lee,E.H.; Oh,T.-G.; Moon,H.-J.; You,D.-W.; Kim,J.-H.; Sung,M.-H.; Kwon,J.-H.; Kim,C.-J.				2006		2008-02-29	2007-10-19			Unknown	Unknown	Unknown	Unknown	Unknown	Unknown	Unknown	Unknown	Unknown	Unknown		Y
64079	EPI_ISL_64079				EPI224607 | A/Chicken/West Java/SMI-PAT/2006							A/Chicken/West Java/SMI-PAT/2006	H5N1		unknown	Asia / Indonesia	Chicken	2006	Initial import	Other Database Import		Darminto,D.; Dharmayanti,N.L.P.I.; Indriani,R.; Komadina,N.; Selleck,P.				2006-05-01		2015-07-01	2007-08-27			Unknown	Unknown	Unknown	Unknown	Unknown	Unknown	Unknown	Unknown	Unknown	Unknown		Y
64076	EPI_ISL_64076				EPI224604 | A/Chicken/West Java/HAMD/2006							A/Chicken/West Java/HAMD/2006	H5N1			Asia / Indonesia	Chicken	2006	Initial import	Other Database Import		Darminto,D.; Dharmayanti,N.L.P.I.; Indriani,R.; Komadina,N.; Selleck,P.				2006-05-01		2008-05-01	2007-08-27			Unknown	Unknown	Unknown	Unknown	Unknown	Unknown	Unknown	Unknown	Unknown	Unknown		Y
63298	EPI_ISL_63298				EPI221320 | A/chicken/India/WB-NIV2807/2008		EPI221321 | A/chicken/India/WB-NIV2807/2008					A/chicken/India/WB-NIV2807/2008	H5N1			Asia / India	Chicken	2008	Initial import	Other Database Import		Chakrabarti,A.K.; Pawar,S.D.; Cherian,S.S.; Koratkar,S.; Jadhav,S.M.; Pal,B.; Raut,S.; Thite,V.; Kode,S.S.; Mishra,A.C.				2008-01-23		2009-12-01	2009-09-09			Unknown	Unknown	Unknown	Unknown	Unknown	Unknown	Unknown	Unknown	Unknown	Unknown		Y
61642	EPI_ISL_61642				EPI214893 | A/chicken/Egypt/0977-NLQP/2009		EPI307108 | A/chicken/Egypt/0977-NLQP/2009					A/chicken/Egypt/0977-NLQP/2009	H5N1			Africa / Egypt	Chicken	2009	Initial import	Other Database Import		Arafa,A.-S.M.; Sleim,A.A.; Hassan,M.K.; Aly,M.M.; Arafa,A.; Hagag,N.M.; El-Husseiny,M.H.; Yehia,N.; Abdel-Wahab,E.-S.M.; Hassan,M.K.; Aly,M.M.				2009-04		2011-03-15	2009-09-25			Unknown	Unknown	Unknown	Unknown	Unknown	Unknown	Unknown	Unknown	Unknown	Unknown
61634	EPI_ISL_61634				EPI214885 | A/chicken/Egypt/09534S-NLQP/2009		EPI307104 | A/chicken/Egypt/09534S-NLQP/2009		EPI447215 | A/chicken/Egypt/09534S-NLQP/2009			A/chicken/Egypt/09534S-NLQP/2009	H5N1			Africa / Egypt	Chicken	2009	Initial import	Other Database Import		Arafa,A.-S.M.; Sleim,A.A.; Hassan,M.K.; Aly,M.M.; Arafa,A.; Hagag,N.M.; El-Husseiny,M.H.; Yehia,N.; Abdel-Wahab,E.-S.M.; Hassan,M.K.; Aly,M.M., Arafa,A.M.; Adel,A.; Hagag,N.M.; Hussein,H.A.; El-Sanousi,A.A.; Shalaby,M.A.				2009-05-08		2013-04-21	2009-09-25			Unknown	Unknown	Unknown	Unknown	Unknown	Unknown	Unknown	Unknown	Unknown	Unknown
61628	EPI_ISL_61628				EPI214879 | A/chicken/Egypt/0918Q-NLQP/2009		EPI307102 | A/chicken/Egypt/0918Q-NLQP/2009					A/chicken/Egypt/0918Q-NLQP/2009	H5N1			Africa / Egypt	Chicken	2009	Initial import	Other Database Import		Arafa,A.-S.M.; Sleim,A.A.; Hassan,M.K.; Aly,M.M.; Arafa,A.; Hagag,N.M.; El-Husseiny,M.H.; Yehia,N.; Abdel-Wahab,E.-S.M.; Hassan,M.K.; Aly,M.M.				2009-03		2011-03-15	2009-09-25			Unknown	Unknown	Unknown	Unknown	Unknown	Unknown	Unknown	Unknown	Unknown	Unknown
61627	EPI_ISL_61627				EPI214878 | A/chicken/Egypt/0910QL-NLQP/2009							A/chicken/Egypt/0910QL-NLQP/2009	H5N1			Africa / Egypt	Chicken	2009	Initial import	Other Database Import		Arafa,A.-S.M.; Sleim,A.A.; Hassan,M.K.; Aly,M.M.				2009-04		2009-10-05	2009-09-25			Unknown	Unknown	Unknown	Unknown	Unknown	Unknown	Unknown	Unknown	Unknown	Unknown		Y
33895	EPI_ISL_33895				EPI190635 | A/chicken/Bangladesh/382/2007							A/chicken/Bangladesh/382/2007	H5N1			Asia / Bangladesh	Chicken	2007	Unknown user	Other Database Import					382	2007			2009-08-13			Unknown	Unknown	Unknown	Unknown	Unknown	Unknown	Unknown	Unknown	Unknown	Unknown		Y
30838	EPI_ISL_30838				EPI182335 | A/chicken/Egypt/0815-NLQP/2008		EPI182303 | A/chicken/Egypt/0815-NLQP/2008					A/chicken/Egypt/0815-NLQP/2008	H5N1			Africa / Egypt	Chicken	2008	Unknown user	Other Database Import					0815-NLQP	2008-01-05						Unknown	Unknown	Unknown	Unknown	Unknown	Unknown	Unknown	Unknown	Unknown	Unknown		Y
30837	EPI_ISL_30837		EPI390983 | A/chicken/Egypt/0813-NLQP/2008		EPI182334 | A/chicken/Egypt/0813-NLQP/2008		EPI182302 | A/chicken/Egypt/0813-NLQP/2008		EPI447206 | A/chicken/Egypt/0813-NLQP/2008			A/chicken/Egypt/0813-NLQP/2008	H5N1		unknown	Africa / Egypt / Gharbia	Chicken	2008	Unknown user	Other Database Import		Arafa,A.; Suarez,D.; Kholosy,S.; Hassan,M.K.; Nasef,S.; Selim,A.; Hagag,N.; Dauphin,G.; Kim,M.; Swayne,D.; Aly,M.; Arafa,A.M.; Adel,A.; Hagag,N.M.; Hussein,H.A.; El-Sanousi,A.A.; Shalaby,M.A.			0813-NLQP	2008-01-04		2015-07-01	2012-05-18			Unknown	Unknown	Unknown	Unknown	Unknown	Unknown	Unknown	Unknown	Unknown	Unknown		Y
30835	EPI_ISL_30835		EPI390984 | A/chicken/Egypt/07175-NLQP/2007		EPI182329 | A/chicken/Egypt/07175-NLQP/2007		EPI182295 | A/chicken/Egypt/07175-NLQP/2007	EPI393214 | A/chicken/Egypt/07175-NLQP/2007	EPI447204 | A/chicken/Egypt/07175-NLQP/2007			A/chicken/Egypt/07175-NLQP/2007	H5N1			Africa / Egypt	Chicken	2007	Unknown user	Other Database Import		Arafa,A.M., Selim,A.A., Hassan,M.K. and Aly,M.M.; Arafa,A.M.; Adel,A.; Hagag,N.M.; Hussein,H.A.; El-Sanousi,A.A.; Shalaby,M.A.			07175-NLQP	2007-05-24		2013-04-21	2012-05-18			Unknown	Unknown	Unknown	Unknown	Unknown	Unknown	Unknown	Unknown	Unknown	Unknown		Y
30648	EPI_ISL_30648	EPI181584 | A/chicken/Banten/UT6025/2006	EPI181560 | A/chicken/Banten/UT6025/2006	EPI181536 | A/chicken/Banten/UT6025/2006	EPI181632 | A/chicken/Banten/UT6025/2006	EPI181608 | A/chicken/Banten/UT6025/2006	EPI181512 | A/chicken/Banten/UT6025/2006	EPI181464 | A/chicken/Banten/UT6025/2006	EPI181488 | A/chicken/Banten/UT6025/2006			A/chicken/Banten/UT6025/2006	H5N1			Asia / Indonesia / Banten	Chicken	2006	Unknown user	Other Database Import					UT6025	2006						Unknown	Unknown	Unknown	Unknown	Unknown	Unknown	Unknown	Unknown	Unknown	Unknown		Y
30645	EPI_ISL_30645	EPI181581 | A/chicken/East_Java/UT6016/2006	EPI181557 | A/chicken/East_Java/UT6016/2006	EPI181533 | A/chicken/East_Java/UT6016/2006	EPI181629 | A/chicken/East_Java/UT6016/2006	EPI181605 | A/chicken/East_Java/UT6016/2006	EPI181509 | A/chicken/East_Java/UT6016/2006	EPI181461 | A/chicken/East_Java/UT6016/2006	EPI181485 | A/chicken/East_Java/UT6016/2006			A/chicken/East Java/UT6016/2006	H5N1			Asia / Indonesia / East Java	Chicken	2006	Unknown user	Other Database Import					UT6016	2006						Unknown	Unknown	Unknown	Unknown	Unknown	Unknown	Unknown	Unknown	Unknown	Unknown		Y
30547	EPI_ISL_30547	EPI180884 | A/chicken/Laos/P0130/2007	EPI180885 | A/chicken/Laos/P0130/2007	EPI180886 | A/chicken/Laos/P0130/2007	EPI180887 | A/chicken/Laos/P0130/2007	EPI180888 | A/chicken/Laos/P0130/2007	EPI180889 | A/chicken/Laos/P0130/2007	EPI180890 | A/chicken/Laos/P0130/2007	EPI180891 | A/chicken/Laos/P0130/2007			A/chicken/Laos/P0130/2007	H5N1			Asia / Lao, People's Democratic Republic	Chicken	2007	Unknown user	Other Database Import					P0130	2007						Unknown	Unknown	Unknown	Unknown	Unknown	Unknown	Unknown	Unknown	Unknown	Unknown		Y
30423	EPI_ISL_30423				EPI180246 | A/chicken/Vietnam/NCVD-swab18/2008							A/chicken/Vietnam/NCVD-swab18/2008	H5N1			Asia / Vietnam	Chicken	2008	Unknown user	Other Database Import					NCVD-swab18	2008						Unknown	Unknown	Unknown	Unknown	Unknown	Unknown	Unknown	Unknown	Unknown	Unknown		Y
30421	EPI_ISL_30421				EPI180244 | A/chicken/Vietnam/NCVD-swab15/2008							A/chicken/Vietnam/NCVD-swab15/2008	H5N1			Asia / Vietnam	Chicken	2008	Unknown user	Other Database Import					NCVD-swab15	2008						Unknown	Unknown	Unknown	Unknown	Unknown	Unknown	Unknown	Unknown	Unknown	Unknown		Y
29208	EPI_ISL_29208				EPI174755 | A/chicken/Bacau/RO-AI-527/2006							A/chicken/Bacau/RO-AI-527/2006	H5N1			Europe / Romania / Judetul Bacau / Bacau	Chicken	2006	Unknown user	Other Database Import					RO-AI-527	2006						Unknown	Unknown	Unknown	Unknown	Unknown	Unknown	Unknown	Unknown	Unknown	Unknown		Y
25643	EPI_ISL_25643	EPI167646 | A/chicken/Vietnam/NCVD-24/2007	EPI167647 | A/chicken/Vietnam/NCVD-24/2007	EPI167648 | A/chicken/Vietnam/NCVD-24/2007	EPI167649 | A/chicken/Vietnam/NCVD-24/2007	EPI167650 | A/chicken/Vietnam/NCVD-24/2007	EPI167651 | A/chicken/Vietnam/NCVD-24/2007	EPI167652 | A/chicken/Vietnam/NCVD-24/2007	EPI167653 | A/chicken/Vietnam/NCVD-24/2007			A/chicken/Vietnam/NCVD-24/2007	H5N1			Asia / Vietnam	Chicken	2007	Unknown user	Other Database Import					NCVD-24	2007						Unknown	Unknown	Unknown	Unknown	Unknown	Unknown	Unknown	Unknown	Unknown	Unknown		Y
25511	EPI_ISL_25511	EPI167080 | A/chicken/Suphanburi/NIAH7540/2004	EPI167096 | A/chicken/Suphanburi/NIAH7540/2004	EPI167112 | A/chicken/Suphanburi/NIAH7540/2004	EPI167135 | A/chicken/Suphanburi/NIAH7540/2004	EPI167158 | A/chicken/Suphanburi/NIAH7540/2004	EPI167181 | A/chicken/Suphanburi/NIAH7540/2004	EPI167204 | A/chicken/Suphanburi/NIAH7540/2004	EPI167220 | A/chicken/Suphanburi/NIAH7540/2004			A/chicken/Suphanburi/NIAH7540/2004	H5N1			Asia / Thailand / Suphan Buri	Chicken	2004	Unknown user	Other Database Import					NIAH7540	2004						Unknown	Unknown	Unknown	Unknown	Unknown	Unknown	Unknown	Unknown	Unknown	Unknown		Y
20911	EPI_ISL_20911	EPI156767 | PB2_5169-3	EPI156770 | PB1_5169-3	EPI156771 | PA_5169-3	EPI156768 | HA_5169-3	EPI156769 | NP_5169-3	EPI156773 | NA_5169-3	EPI156772 | MA_5169-3	EPI156774 | NS_5169-3			A/chicken/Egypt/5169-3/2007	H5N1		E1	Africa / Egypt / Asyut / Asyut	Chicken	2007	Isabella Monne (Istituto Zooprofilattico Sperimentale Delle Venezie)	Istituto Zooprofilattico Sperimentale Delle Venezie					5169-3	2007-06			2008-07-10			Unknown	Unknown	Unknown	Unknown	Unknown	Unknown	Unknown	Unknown	Unknown	Unknown		Y
20855	EPI_ISL_20855	EPI156640 | A/chicken/Thailand/NS-339/2008	EPI156636 | A/chicken/Thailand/NS-339/2008	EPI156639 | A/chicken/Thailand/NS-339/2008	EPI156633 | A/chicken/Thailand/NS-339/2008	EPI156638 | A/chicken/Thailand/NS-339/2008	EPI156634 | A/chicken/Thailand/NS-339/2008	EPI156637 | A/chicken/Thailand/NS-339/2008	EPI156635 | A/chicken/Thailand/NS-339/2008			A/chicken/Thailand/NS-339/2008	H5N1			Asia / Thailand	Chicken	2008	Unknown user	Other Database Import					NS-339	2008						Unknown	Unknown	Unknown	Unknown	Unknown	Unknown	Unknown	Unknown	Unknown	Unknown		Y
20836	EPI_ISL_20836	EPI156480 | A/chicken/Vietnam/830/2004	EPI156479 | A/chicken/Vietnam/830/2004	EPI156478 | A/chicken/Vietnam/830/2004	EPI156473 | A/chicken/Vietnam/830/2004	EPI156476 | A/chicken/Vietnam/830/2004	EPI156475 | A/chicken/Vietnam/830/2004	EPI156474 | A/chicken/Vietnam/830/2004	EPI156477 | A/chicken/Vietnam/830/2004			A/chicken/Vietnam/830/2004	H5N1		egg 2	Asia / Vietnam	Chicken	2004	Unknown user	Other Database Import					830	2004						Unknown	Unknown	Unknown	Unknown	Unknown	Unknown	Unknown	Unknown	Unknown	Unknown		Y
19928	EPI_ISL_19928	EPI154516 | 6732-13PB2	EPI154519 | 6732-13PB1	EPI154520 | 6732-13PA	EPI154517 | 6732-13HA	EPI154518 | 6732-13NP	EPI154522 | 6732-13NA	EPI154521 | 6732-13MA	EPI154523 | 6732-13NS			A/chicken/Saudi Arabia/6732-13/2007	H5N1		E1	Asia / Saudi Arabia	Chicken	2007	Isabella Monne (Istituto Zooprofilattico Sperimentale Delle Venezie)	Istituto Zooprofilattico Sperimentale Delle Venezie					6732-13	2007		2009-12-14	2008-06-23			Unknown	Unknown	Unknown	Unknown	Unknown	Unknown	Unknown	Unknown	Unknown	Unknown		Y						0
19650	EPI_ISL_19650				EPI153813 | A/chicken/Nigeria/VRD457/2006							A/chicken/Nigeria/VRD457/2006	H5N1			Africa / Nigeria	Chicken	2006	Unknown user	Other Database Import					VRD457	2006						Unknown	Unknown	Unknown	Unknown	Unknown	Unknown	Unknown	Unknown	Unknown	Unknown		Y
19646	EPI_ISL_19646				EPI153809 | A/chicken/Nigeria/VRD311/2006							A/chicken/Nigeria/VRD311/2006	H5N1			Africa / Nigeria	Chicken	2006	Unknown user	Other Database Import					VRD311	2006						Unknown	Unknown	Unknown	Unknown	Unknown	Unknown	Unknown	Unknown	Unknown	Unknown		Y
19639	EPI_ISL_19639				EPI153802 | A/chicken/Nigeria/VRD130b/2006							A/chicken/Nigeria/VRD130b/2006	H5N1			Africa / Nigeria	Chicken	2006	Unknown user	Other Database Import					VRD130b	2006						Unknown	Unknown	Unknown	Unknown	Unknown	Unknown	Unknown	Unknown	Unknown	Unknown		Y
18415	EPI_ISL_18415				EPI147498 | A/chicken/Egypt/9403NAMRU3-CLEVB214/2007							A/chicken/Egypt/9403NAMRU3-CLEVB214/2007	H5N1			Africa / Egypt	Chicken	2007	Unknown user	Other Database Import					9403NAMRU3-CLEVB214	2007						Unknown	Unknown	Unknown	Unknown	Unknown	Unknown	Unknown	Unknown	Unknown	Unknown		Y
15701	EPI_ISL_15701		EPI390981 | A/chicken/Egypt/06553-NLQP/2006		EPI136747 | A/chicken/Egypt/06553-NLQP/2006		EPI182292 | A/chicken/Egypt/06553-NLQP/2006					A/chicken/Egypt/06553-NLQP/2006	H5N1		unknown	Africa / Egypt	Chicken	2006	Unknown user	Other Database Import		Arafa,A.M.; Selim,A.A.; Hassan,M.K.; Aly,M.M.			06553-NLQP	2006-03-21		2009-06-07	2012-05-18			Unknown	Unknown	Unknown	Unknown	Unknown	Unknown	Unknown	Unknown	Unknown	Unknown		Y
15691	EPI_ISL_15691	EPI136599 | A/chicken/Czech_Republic/11242-38/07	EPI136745 | A/chicken/Czech_Republic/11242-38/07	EPI136727 | A/chicken/Czech_Republic/11242-38/07	EPI136627 | A/chicken/Czech_Republic/11242-38/07	EPI136687 | A/chicken/Czech_Republic/11242-38/07	EPI136667 | A/chicken/Czech_Republic/11242-38/07	EPI136648 | A/chicken/Czech_Republic/11242-38/07	EPI136706 | A/chicken/Czech_Republic/11242-38/07			A/chicken/Czech Republic/11242-38/07	H5N1			Europe / Czech Republic / Pardubicky kraj / Chocen	Chicken	2007	Unknown user	Other Database Import					11242-38	2007-07-11						Unknown	Unknown	Unknown	Unknown	Unknown	Unknown	Unknown	Unknown	Unknown	Unknown		Y
15678	EPI_ISL_15678	EPI136425 | A/chicken/Yunnan/207/2004	EPI136427 | A/chicken/Yunnan/207/2004	EPI136430 | A/chicken/Yunnan/207/2004	EPI136432 | A/chicken/Yunnan/207/2004	EPI136434 | A/chicken/Yunnan/207/2004	EPI136436 | A/chicken/Yunnan/207/2004	EPI136438 | A/chicken/Yunnan/207/2004	EPI136441 | A/chicken/Yunnan/207/2004			A/chicken/Yunnan/207/2004	H5N1			Asia / China / Yunnan Province	Chicken	2004	Unknown user	Other Database Import					207	2004						Unknown	Unknown	Unknown	Unknown	Unknown	Unknown	Unknown	Unknown	Unknown	Unknown		Y
15666	EPI_ISL_15666	EPI136197 | A/chicken/Yunnan/1628/2003	EPI136199 | A/chicken/Yunnan/1628/2003	EPI136202 | A/chicken/Yunnan/1628/2003	EPI136204 | A/chicken/Yunnan/1628/2003	EPI136206 | A/chicken/Yunnan/1628/2003	EPI136208 | A/chicken/Yunnan/1628/2003	EPI136210 | A/chicken/Yunnan/1628/2003	EPI136213 | A/chicken/Yunnan/1628/2003			A/chicken/Yunnan/1628/2003	H5N1			Asia / China / Yunnan Province	Chicken	2003	Unknown user	Other Database Import					1628	2003						Unknown	Unknown	Unknown	Unknown	Unknown	Unknown	Unknown	Unknown	Unknown	Unknown		Y
15663	EPI_ISL_15663	EPI136140 | A/chicken/Yunnan/1083/2003	EPI136142 | A/chicken/Yunnan/1083/2003	EPI136145 | A/chicken/Yunnan/1083/2003	EPI136147 | A/chicken/Yunnan/1083/2003	EPI136149 | A/chicken/Yunnan/1083/2003	EPI136151 | A/chicken/Yunnan/1083/2003	EPI136153 | A/chicken/Yunnan/1083/2003	EPI136156 | A/chicken/Yunnan/1083/2003			A/chicken/Yunnan/1083/2003	H5N1			Asia / China / Yunnan Province	Chicken	2003	Unknown user	Other Database Import					1083	2003						Unknown	Unknown	Unknown	Unknown	Unknown	Unknown	Unknown	Unknown	Unknown	Unknown		Y
15640	EPI_ISL_15640	EPI135703 | A/silky_chicken/Shantou/540/2003	EPI135705 | A/silky_chicken/Shantou/540/2003	EPI135708 | A/silky_chicken/Shantou/540/2003	EPI135710 | A/silky_chicken/Shantou/540/2003	EPI135712 | A/silky_chicken/Shantou/540/2003	EPI135714 | A/silky_chicken/Shantou/540/2003	EPI135716 | A/silky_chicken/Shantou/540/2003	EPI135719 | A/silky_chicken/Shantou/540/2003			A/silky chicken/Shantou/540/2003	H5N1			Asia / China	Chicken	2003	Unknown user	Other Database Import					540	2003						Unknown	Unknown	Unknown	Unknown	Unknown	Unknown	Unknown	Unknown	Unknown	Unknown		Y
15639	EPI_ISL_15639	EPI135684 | A/chicken/Shantou/133/2003	EPI135686 | A/chicken/Shantou/133/2003	EPI135689 | A/chicken/Shantou/133/2003	EPI135691 | A/chicken/Shantou/133/2003	EPI135693 | A/chicken/Shantou/133/2003	EPI135695 | A/chicken/Shantou/133/2003	EPI135697 | A/chicken/Shantou/133/2003	EPI135700 | A/chicken/Shantou/133/2003			A/chicken/Shantou/133/2003	H5N1			Asia / China	Chicken	2003	Unknown user	Other Database Import					133	2003						Unknown	Unknown	Unknown	Unknown	Unknown	Unknown	Unknown	Unknown	Unknown	Unknown		Y
15634	EPI_ISL_15634	EPI135589 | A/chicken/Shantou/3900/2002	EPI135591 | A/chicken/Shantou/3900/2002	EPI135594 | A/chicken/Shantou/3900/2002	EPI135596 | A/chicken/Shantou/3900/2002	EPI135598 | A/chicken/Shantou/3900/2002	EPI135600 | A/chicken/Shantou/3900/2002	EPI135602 | A/chicken/Shantou/3900/2002	EPI135605 | A/chicken/Shantou/3900/2002			A/chicken/Shantou/3900/2002	H5N1			Asia / China	Chicken	2002	Unknown user	Other Database Import					3900	2002						Unknown	Unknown	Unknown	Unknown	Unknown	Unknown	Unknown	Unknown	Unknown	Unknown		Y
15625	EPI_ISL_15625	EPI135418 | A/chicken/Shantou/28/2002	EPI135420 | A/chicken/Shantou/28/2002	EPI135423 | A/chicken/Shantou/28/2002	EPI135425 | A/chicken/Shantou/28/2002	EPI166058 | A/chicken/Shantou/28/2002	EPI135429 | A/chicken/Shantou/28/2002	EPI135431 | A/chicken/Shantou/28/2002	EPI135434 | A/chicken/Shantou/28/2002			A/chicken/Shantou/28/2002	H5N1			Asia / China	Chicken	2002	Unknown user	Other Database Import					28	2002						Unknown	Unknown	Unknown	Unknown	Unknown	Unknown	Unknown	Unknown	Unknown	Unknown		Y
15278	EPI_ISL_15278	EPI132599 | A/chicken/Kuwait/KISR5/2007	EPI132601 | A/chicken/Kuwait/KISR5/2007	EPI132604 | A/chicken/Kuwait/KISR5/2007	EPI132606 | A/chicken/Kuwait/KISR5/2007	EPI132608 | A/chicken/Kuwait/KISR5/2007	EPI132610 | A/chicken/Kuwait/KISR5/2007	EPI132612 | A/chicken/Kuwait/KISR5/2007	EPI132615 | A/chicken/Kuwait/KISR5/2007			A/chicken/Kuwait/KISR5/2007	H5N1			Asia / Kuwait	Chicken	2007	Unknown user	Other Database Import					KISR5	2007						Unknown	Unknown	Unknown	Unknown	Unknown	Unknown	Unknown	Unknown	Unknown	Unknown		Y
14130	EPI_ISL_14130		EPI390980 | A/chicken/Egypt/06959-NLQP/2006		EPI127768 | A/chicken/Egypt/06959-NLQP/2006		EPI182293 | A/chicken/Egypt/06959-NLQP/2006		EPI447202 | A/chicken/Egypt/06959-NLQP/2006			A/chicken/Egypt/06959-NLQP/2006	H5N1			Africa / Egypt / Gharbia	Chicken	2006	Unknown user	Other Database Import		Arafa,A.; Suarez,D.; Kholosy,S.; Hassan,M.K.; Nasef,S.; Selim,A.; Hagag,N.; Dauphin,G.; Kim,M.; Swayne,D.; Aly,M.; Arafa,A.M.; Adel,A.; Hagag,N.M.; Hussein,H.A.; El-Sanousi,A.A.; Shalaby,M.A.			06959-NLQP	2006-11-27		2013-04-21	2012-05-18			Unknown	Unknown	Unknown	Unknown	Unknown	Unknown	Unknown	Unknown	Unknown	Unknown		Y
14114	EPI_ISL_14114				EPI127736 | A/chicken/Egypt/9386NAMRU3-CLEVB136/2007							A/chicken/Egypt/9386NAMRU3-CLEVB136/2007	H5N1			Africa / Egypt	Chicken	2007	Unknown user	Other Database Import					9386NAMRU3-CLEVB136	2007						Unknown	Unknown	Unknown	Unknown	Unknown	Unknown	Unknown	Unknown	Unknown	Unknown		Y
14109	EPI_ISL_14109				EPI127726 | A/chicken/Egypt/3052NAMRU3-CLEVB104/2007							A/chicken/Egypt/3052NAMRU3-CLEVB104/2007	H5N1			Africa / Egypt	Chicken	2007	Unknown user	Other Database Import					3052NAMRU3-CLEVB104	2007						Unknown	Unknown	Unknown	Unknown	Unknown	Unknown	Unknown	Unknown	Unknown	Unknown		Y
13610	EPI_ISL_13610	EPI165162 | A/chicken/Egypt/R3/2007		EPI165145 | A/chicken/Egypt/R3/2007	EPI165151 | A/chicken/Egypt/R3/2007, EPI125656 | A/chicken/Egypt/R3/2007		EPI165157 | A/chicken/Egypt/R3/2007	EPI165133 | A/chicken/Egypt/R3/2007	EPI165139 | A/chicken/Egypt/R3/2007			A/chicken/Egypt/R3/2007	H5N1			Africa / Egypt	Chicken	2007	Unknown user	Other Database Import					R3	2007-02-01						Unknown	Unknown	Unknown	Unknown	Unknown	Unknown	Unknown	Unknown	Unknown	Unknown		Y
13604	EPI_ISL_13604	EPI165127 | A/chicken/Egypt/F3/2006		EPI165109 | A/chicken/Egypt/F3/2006	EPI165115 | A/chicken/Egypt/F3/2006, EPI125644 | A/chicken/Egypt/F3/2006		EPI165121 | A/chicken/Egypt/F3/2006	EPI165097 | A/chicken/Egypt/F3/2006	EPI165103 | A/chicken/Egypt/F3/2006			A/chicken/Egypt/F3/2006	H5N1			Africa / Egypt	Chicken	2006	Unknown user	Other Database Import					F3	2006-06-01						Unknown	Unknown	Unknown	Unknown	Unknown	Unknown	Unknown	Unknown	Unknown	Unknown		Y
13577	EPI_ISL_13577	EPI125421 | A/chicken/Krasnodar/300/07	EPI125419 | A/chicken/Krasnodar/300/07	EPI125417 | A/chicken/Krasnodar/300/07	EPI125411 | A/chicken/Krasnodar/300/07	EPI125413 | A/chicken/Krasnodar/300/07	EPI125415 | A/chicken/Krasnodar/300/07	EPI125405 | A/chicken/Krasnodar/300/07	EPI125408 | A/chicken/Krasnodar/300/07			A/chicken/Krasnodar/300/07	H5N1			Europe / Russian Federation	Chicken	2007	Unknown user	Other Database Import					300	2007-09-05						Unknown	Unknown	Unknown	Unknown	Unknown	Unknown	Unknown	Unknown	Unknown	Unknown		Y
13544	EPI_ISL_13544				EPI165823 | A/chicken/Sukhothai/NIAH6-3-0005/2005				EPI125148 | A/chicken/Sukhothai/NIAH6-3-0005/2005			A/chicken/Sukhothai/NIAH6-3-0005/2005	H5N1			Asia / Thailand / Sukhothai	Chicken	2005	Unknown user	Other Database Import					NIAH6-3-0005	2005						Unknown	Unknown	Unknown	Unknown	Unknown	Unknown	Unknown	Unknown	Unknown	Unknown		Y
13524	EPI_ISL_13524	EPI124915 | A/chicken/Nigeria/1071-23/2007	EPI124913 | A/chicken/Nigeria/1071-23/2007	EPI124911 | A/chicken/Nigeria/1071-23/2007	EPI124899 | A/chicken/Nigeria/1071-23/2007	EPI124906 | A/chicken/Nigeria/1071-23/2007	EPI124904 | A/chicken/Nigeria/1071-23/2007	EPI124901 | A/chicken/Nigeria/1071-23/2007	EPI124908 | A/chicken/Nigeria/1071-23/2007			A/chicken/Nigeria/1071-23/2007	H5N1			Africa / Nigeria	Chicken	2007	Unknown user	Other Database Import					1071-23	2007						Unknown	Unknown	Unknown	Unknown	Unknown	Unknown	Unknown	Unknown	Unknown	Unknown		Y
13513	EPI_ISL_13513				EPI124636 | A/chicken/Egypt/2/2006		EPI124660 | A/chicken/Egypt/2/2006					A/chicken/Egypt/2/2006	H5N1			Africa / Egypt	Chicken	2006	Unknown user	Other Database Import					2	2006						Unknown	Unknown	Unknown	Unknown	Unknown	Unknown	Unknown	Unknown	Unknown	Unknown		Y
13388	EPI_ISL_13388				EPI123840 | A/Chicken/Indonesia/Magelang1631-57/2007		EPI123876 | A/Chicken/Indonesia/Magelang1631-57/2007					A/Chicken/Indonesia/Magelang1631-57/2007	H5N1		E2	Asia / Indonesia	Chicken	2007	Unknown user	Other Database Import					Magelang1631-57	2007-01-01						Unknown	Unknown	Unknown	Unknown	Unknown	Unknown	Unknown	Unknown	Unknown	Unknown		Y
13385	EPI_ISL_13385				EPI123837 | A/Chicken/Indonesia/Kulon1631-47/2006		EPI123870 | A/Chicken/Indonesia/Kulon1631-47/2006					A/Chicken/Indonesia/Kulon1631-47/2006	H5N1		E2	Asia / Indonesia	Chicken	2006	Unknown user	Other Database Import					Kulon1631-47	2006-10-01						Unknown	Unknown	Unknown	Unknown	Unknown	Unknown	Unknown	Unknown	Unknown	Unknown		Y
13372	EPI_ISL_13372				EPI123822 | A/Chicken/Indonesia/Padang1631-1/2006		EPI123844 | A/Chicken/Indonesia/Padang1631-1/2006					A/Chicken/Indonesia/Padang1631-1/2006	H5N1		E2	Asia / Indonesia	Chicken	2006	Unknown user	Other Database Import					Padang1631-1	2006						Unknown	Unknown	Unknown	Unknown	Unknown	Unknown	Unknown	Unknown	Unknown	Unknown		Y
13349	EPI_ISL_13349				EPI123748 | A/Chicken/West_Java/SMI-ENDRI1/2006							A/Chicken/West Java/SMI-ENDRI1/2006	H5N1			Asia / Indonesia / West Java	Chicken	2006	Unknown user	Other Database Import					SMI-ENDRI1	2006-05-01						Unknown	Unknown	Unknown	Unknown	Unknown	Unknown	Unknown	Unknown	Unknown	Unknown		Y
13341	EPI_ISL_13341				EPI123732 | A/Chicken/West_Java/TASIK2/2006							A/Chicken/West Java/TASIK2/2006	H5N1			Asia / Indonesia / West Java	Chicken	2006	Unknown user	Other Database Import					TASIK2	2006-07-01						Unknown	Unknown	Unknown	Unknown	Unknown	Unknown	Unknown	Unknown	Unknown	Unknown		Y
13226	EPI_ISL_13226				EPI123402 | A/chicken/Vietnam/TY25/2005		EPI123420 | A/chicken/Vietnam/TY25/2005					A/chicken/Vietnam/TY25/2005	H5N1			Asia / Vietnam	Chicken	2005	Unknown user	Other Database Import					TY25	2005						Unknown	Unknown	Unknown	Unknown	Unknown	Unknown	Unknown	Unknown	Unknown	Unknown		Y
12614	EPI_ISL_12614				EPI118968 | A/chicken/Ghana/3160-NAMRU3/2007		EPI118962 | A/chicken/Ghana/3160-NAMRU3/2007					A/chicken/Ghana/3160-NAMRU3/2007	H5N1			Africa / Ghana	Chicken	2007	Unknown user	Other Database Import					3160-NAMRU3	2007						Unknown	Unknown	Unknown	Unknown	Unknown	Unknown	Unknown	Unknown	Unknown	Unknown		Y
12316	EPI_ISL_12316				EPI117670 | A/chicken/Kamphaengphet/NIAH6-3-0015/2005							A/chicken/Kamphaengphet/NIAH6-3-0015/2005	H5N1			Asia / Thailand / Kamphaeng Phet	Chicken	2005	Unknown user	Other Database Import					NIAH6-3-0015	2005						Unknown	Unknown	Unknown	Unknown	Unknown	Unknown	Unknown	Unknown	Unknown	Unknown		Y
12314	EPI_ISL_12314				EPI117666 | A/chicken/Kamphaengphet/NIAH6-3-0013/2005							A/chicken/Kamphaengphet/NIAH6-3-0013/2005	H5N1			Asia / Thailand / Kamphaeng Phet	Chicken	2005	Unknown user	Other Database Import					NIAH6-3-0013	2005						Unknown	Unknown	Unknown	Unknown	Unknown	Unknown	Unknown	Unknown	Unknown	Unknown		Y
11510	EPI_ISL_11510				EPI115463 | A/chicken/Cambodia/022LC3b/2005							A/chicken/Cambodia/022LC3b/2005	H5N1		C1	Asia / Cambodia	Chicken	2005	Unknown user	Other Database Import					022LC3b	2005						Unknown	Unknown	Unknown	Unknown	Unknown	Unknown	Unknown	Unknown	Unknown	Unknown		Y
11507	EPI_ISL_11507				EPI115452 | A/chicken/Cambodia/7/2004							A/chicken/Cambodia/7/2004	H5N1		MDCK-1	Asia / Cambodia	Chicken	2004	Unknown user	Other Database Import					7	2004-01-12						Unknown	Unknown	Unknown	Unknown	Unknown	Unknown	Unknown	Unknown	Unknown	Unknown		Y
11494	EPI_ISL_11494				EPI115424 | A/chicken/Egypt/12379N3-CLEVB/2006		EPI116142 | A/chicken/Egypt/12379N3-CLEVB/2006					A/chicken/Egypt/12379N3-CLEVB/2006	H5N1			Africa / Egypt	Chicken	2006	Unknown user	Other Database Import					12379N3-CLEVB	2006						Unknown	Unknown	Unknown	Unknown	Unknown	Unknown	Unknown	Unknown	Unknown	Unknown		Y
11417	EPI_ISL_11417				EPI115075 | A/chicken/Egypt/1078-NAMRU3/2006							A/chicken/Egypt/1078-NAMRU3/2006	H5N1			Africa / Egypt	Chicken	2006	Unknown user	Other Database Import					1078-NAMRU3	2006						Unknown	Unknown	Unknown	Unknown	Unknown	Unknown	Unknown	Unknown	Unknown	Unknown		Y
11414	EPI_ISL_11414				EPI115053 | A/chicken/Nakhonphanom/NIAH113718/2006							A/chicken/Nakhonphanom/NIAH113718/2006	H5N1			Asia / Thailand	Chicken	2006	Unknown user	Other Database Import					NIAH113718	2006						Unknown	Unknown	Unknown	Unknown	Unknown	Unknown	Unknown	Unknown	Unknown	Unknown		Y
11362	EPI_ISL_11362	EPI168680 | A/chicken/Hebei/102/2005	EPI168679 | A/chicken/Hebei/102/2005	EPI168678 | A/chicken/Hebei/102/2005	EPI168674 | A/chicken/Hebei/102/2005	EPI168676 | A/chicken/Hebei/102/2005	EPI168675 | A/chicken/Hebei/102/2005	EPI114662 | A/chicken/Hebei/102/2005	EPI168677 | A/chicken/Hebei/102/2005			A/chicken/Hebei/102/2005	H5N1			Asia / China / Hebei Province	Chicken	2005	Unknown user	Other Database Import					102	2005						Unknown	Unknown	Unknown	Unknown	Unknown	Unknown	Unknown	Unknown	Unknown	Unknown		Y
11191	EPI_ISL_11191				EPI110454 | A/chicken/Burkina_Faso/5346-11/2006							A/chicken/Burkina Faso/5346-11/2006	H5N1			Africa / Burkina Faso	Chicken	2006	Unknown user	Other Database Import					5346-11	2006						Unknown	Unknown	Unknown	Unknown	Unknown	Unknown	Unknown	Unknown	Unknown	Unknown		Y
11068	EPI_ISL_11068	EPI108735 | A/chicken/Jiangsu/cz1/2002	EPI108733 | A/chicken/Jiangsu/cz1/2002	EPI108746 | A/chicken/Jiangsu/cz1/2002	EPI108737 | A/chicken/Jiangsu/cz1/2002	EPI108741 | A/chicken/Jiangsu/cz1/2002	EPI108739 | A/chicken/Jiangsu/cz1/2002	EPI108730 | A/chicken/Jiangsu/cz1/2002	EPI108743 | A/chicken/Jiangsu/cz1/2002			A/chicken/Jiangsu/cz1/2002	H5N1			Asia / China / Jiangsu Provice / Jiangsu Sheng	Chicken	2002	Unknown user	Other Database Import					cz1	2002						Unknown	Unknown	Unknown	Unknown	Unknown	Unknown	Unknown	Unknown	Unknown	Unknown		Y
10765	EPI_ISL_10765	EPI107635 | A/chicken/Guiyang/3055/2005	EPI111416 | A/chicken/Guiyang/3055/2005	EPI113228 | A/chicken/Guiyang/3055/2005	EPI107791 | A/chicken/Guiyang/3055/2005	EPI112473 | A/chicken/Guiyang/3055/2005	EPI112171 | A/chicken/Guiyang/3055/2005	EPI111833 | A/chicken/Guiyang/3055/2005	EPI112890 | A/chicken/Guiyang/3055/2005			A/chicken/Guiyang/3055/2005	H5N1			Asia / China	Chicken	2005	Unknown user	Other Database Import					3055	2005						Unknown	Unknown	Unknown	Unknown	Unknown	Unknown	Unknown	Unknown	Unknown	Unknown		Y
10721	EPI_ISL_10721	EPI107547 | A/chicken/Fujian/10313/2005	EPI111328 | A/chicken/Fujian/10313/2005	EPI113140 | A/chicken/Fujian/10313/2005	EPI107927 | A/chicken/Fujian/10313/2005	EPI112385 | A/chicken/Fujian/10313/2005	EPI112083 | A/chicken/Fujian/10313/2005	EPI111701 | A/chicken/Fujian/10313/2005	EPI112758 | A/chicken/Fujian/10313/2005			A/chicken/Fujian/10313/2005	H5N1			Asia / China / Fujian Province	Chicken	2005	Unknown user	Other Database Import					10313	2005						Unknown	Unknown	Unknown	Unknown	Unknown	Unknown	Unknown	Unknown	Unknown	Unknown		Y
10671	EPI_ISL_10671	EPI107447 | A/chicken/Guiyang/2173/2005	EPI111228 | A/chicken/Guiyang/2173/2005	EPI113040 | A/chicken/Guiyang/2173/2005	EPI107785 | A/chicken/Guiyang/2173/2005	EPI112285 | A/chicken/Guiyang/2173/2005	EPI111983 | A/chicken/Guiyang/2173/2005	EPI111551 | A/chicken/Guiyang/2173/2005	EPI112608 | A/chicken/Guiyang/2173/2005			A/chicken/Guiyang/2173/2005	H5N1			Asia / China	Chicken	2005	Unknown user	Other Database Import					2173	2005						Unknown	Unknown	Unknown	Unknown	Unknown	Unknown	Unknown	Unknown	Unknown	Unknown		Y
10446	EPI_ISL_10446				EPI106412 | A/chicken/Krasnodar/199/06							A/chicken/Krasnodar/199/06	H5N1			Europe / Russian Federation	Chicken	2006	Unknown user	Other Database Import					199	2006						Unknown	Unknown	Unknown	Unknown	Unknown	Unknown	Unknown	Unknown	Unknown	Unknown		Y
10302	EPI_ISL_10302	EPI105396 | A/chicken/Zhejiang/24/2005	EPI105392 | A/chicken/Zhejiang/24/2005	EPI105388 | A/chicken/Zhejiang/24/2005	EPI105404 | A/chicken/Zhejiang/24/2005	EPI105384 | A/chicken/Zhejiang/24/2005	EPI105400 | A/chicken/Zhejiang/24/2005	EPI105378 | A/chicken/Zhejiang/24/2005	EPI105374 | A/chicken/Zhejiang/24/2005			A/chicken/Zhejiang/24/2005	H5N1			Asia / China / Zhejiang Province	Chicken	2005	Unknown user	Other Database Import					24	2005						Unknown	Unknown	Unknown	Unknown	Unknown	Unknown	Unknown	Unknown	Unknown	Unknown		Y
10204	EPI_ISL_10204	EPI103433 | A/chicken/Vietnam/19/2003	EPI104657 | A/chicken/Vietnam/19/2003	EPI104483 | A/chicken/Vietnam/19/2003	EPI104834 | A/chicken/Vietnam/19/2003	EPI104045 | A/chicken/Vietnam/19/2003	EPI103867 | A/chicken/Vietnam/19/2003	EPI103639 | A/chicken/Vietnam/19/2003	EPI104255 | A/chicken/Vietnam/19/2003			A/chicken/Vietnam/19/2003	H5N1			Asia / Vietnam	Chicken	2003	Unknown user	Other Database Import					19	2003						Unknown	Unknown	Unknown	Unknown	Unknown	Unknown	Unknown	Unknown	Unknown	Unknown		Y
229539	EPI_ISL_229539				EPI808978 | A/chicken/Egypt/Q10646A/2015		EPI808966 | A/chicken/Egypt/Q10646A/2015	EPI809013 | A/chicken/Egypt/Q10646A/2015				A/chicken/Egypt/Q10646A/2015	H5N1			Africa / Egypt	Gallus gallus	2015	Initial import	Other Database Import		Kayali,G.K.; El-Shesheny,R.E.; Kandeil,A.K.; Webby,R.W.; Ali,M.A.				2015-02-16		2016-07-12	2016-02-11			Unknown	Unknown	Unknown	Unknown	Unknown	Unknown	Unknown	Unknown	Unknown	Unknown
229523	EPI_ISL_229523				EPI809000 | A/chicken/Egypt/D10566C/2015		EPI808924 | A/chicken/Egypt/D10566C/2015					A/chicken/Egypt/D10566C/2015	H5N1			Africa / Egypt	Gallus gallus	2015	Initial import	Other Database Import		Kayali,G.K.; El-Shesheny,R.E.; Kandeil,A.K.; Webby,R.W.; Ali,M.A.				2015-01-27		2016-07-12	2016-02-11			Unknown	Unknown	Unknown	Unknown	Unknown	Unknown	Unknown	Unknown	Unknown	Unknown
229516	EPI_ISL_229516				EPI808915 | A/chicken/Egypt/S10937B/2015		EPI809025 | A/chicken/Egypt/S10937B/2015	EPI808936 | A/chicken/Egypt/S10937B/2015				A/chicken/Egypt/S10937B/2015	H5N1			Africa / Egypt	Gallus gallus	2015	Initial import	Other Database Import		Kayali,G.K.; El-Shesheny,R.E.; Kandeil,A.K.; Webby,R.W.; Ali,M.A.				2015-02-20		2016-07-12	2016-02-11			Unknown	Unknown	Unknown	Unknown	Unknown	Unknown	Unknown	Unknown	Unknown	Unknown
229511	EPI_ISL_229511				EPI808939 | A/chicken/Egypt/D10547C/2015		EPI808934 | A/chicken/Egypt/D10547C/2015	EPI808910 | A/chicken/Egypt/D10547C/2015				A/chicken/Egypt/D10547C/2015	H5N1			Africa / Egypt	Gallus gallus	2015	Initial import	Other Database Import		Kayali,G.K.; El-Shesheny,R.E.; Kandeil,A.K.; Webby,R.W.; Ali,M.A.				2015-01-27		2016-07-12	2016-02-11			Unknown	Unknown	Unknown	Unknown	Unknown	Unknown	Unknown	Unknown	Unknown	Unknown
199148	EPI_ISL_199148	EPI662626 | A/chicken/Okayama/1-2/2015	EPI662629 | A/chicken/Okayama/1-2/2015	EPI662628 | A/chicken/Okayama/1-2/2015	EPI662632 | A/chicken/Okayama/1-2/2015	EPI662630 | A/chicken/Okayama/1-2/2015	EPI662631 | A/chicken/Okayama/1-2/2015	EPI662625 | A/chicken/Okayama/1-2/2015	EPI662627 | A/chicken/Okayama/1-2/2015			A/chicken/Okayama/1-2/2015	H5N8		E1	Asia / Japan / Okayama	Gallus gallus	2015	Takehiko Saito (National Institute of Animal Health)	National Institute of Animal Health				National Institute of Animal Health		2015-01-15		2015-10-13	2015-10-13			Unknown	Unknown	Unknown	Unknown	Unknown	Unknown	Unknown	Unknown	Unknown	Unknown		Y
190632	EPI_ISL_190632	EPI620950 | A/chicken/Vietnam/NCVD-421/2010	EPI620913 | A/chicken/Vietnam/NCVD-421/2010	EPI620844 | A/chicken/Vietnam/NCVD-421/2010	EPI620966 | A/chicken/Vietnam/NCVD-421/2010	EPI620983 | A/chicken/Vietnam/NCVD-421/2010	EPI622523 | A/chicken/Vietnam/NCVD-421/2010	EPI620941 | A/chicken/Vietnam/NCVD-421/2010	EPI620914 | A/chicken/Vietnam/NCVD-421/2010			A/chicken/Vietnam/NCVD-421/2010	H5N1			Asia / Vietnam	Gallus gallus	2010	Initial import	Other Database Import		Pantin-Jackwood,M.J.; Spackman,E.; Suarez,D.L.; Wasilenko,J.; Sarmento,L.; Shepherd,E.; Smith,D.; Lee,S.; Lone,N.A.				2010		2015-06-02	2015-05-04			Unknown	Unknown	Unknown	Unknown	Unknown	Unknown	Unknown	Unknown	Unknown	Unknown
190629	EPI_ISL_190629	EPI620915 | A/chicken/Vietnam/NCVD-398/2010	EPI622527 | A/chicken/Vietnam/NCVD-398/2010	EPI620868 | A/chicken/Vietnam/NCVD-398/2010	EPI620828 | A/chicken/Vietnam/NCVD-398/2010	EPI620990 | A/chicken/Vietnam/NCVD-398/2010	EPI620830 | A/chicken/Vietnam/NCVD-398/2010	EPI622528 | A/chicken/Vietnam/NCVD-398/2010	EPI620986 | A/chicken/Vietnam/NCVD-398/2010			A/chicken/Vietnam/NCVD-398/2010	H5N1			Asia / Vietnam	Gallus gallus	2010	Initial import	Other Database Import		Pantin-Jackwood,M.J.; Spackman,E.; Suarez,D.L.; Wasilenko,J.; Sarmento,L.; Shepherd,E.; Smith,D.; Lee,S.; Lone,N.A.				2010	YR32_HA	2015-06-02	2015-05-01			Unknown	Unknown	Unknown	Unknown	Unknown	Unknown	Unknown	Unknown	Unknown	Unknown
190619	EPI_ISL_190619	EPI622534 | A/chicken/Garut/BBVW-223/2007	EPI620832 | A/chicken/Garut/BBVW-223/2007	EPI620883 | A/chicken/Garut/BBVW-223/2007	EPI620809 | A/chicken/Garut/BBVW-223/2007	EPI620970 | A/chicken/Garut/BBVW-223/2007	EPI620934 | A/chicken/Garut/BBVW-223/2007	EPI620840 | A/chicken/Garut/BBVW-223/2007	EPI620979 | A/chicken/Garut/BBVW-223/2007			A/chicken/Garut/BBVW-223/2007	H5N1			Asia / Indonesia	Gallus gallus	2007	Initial import	Other Database Import		Pantin-Jackwood,M.J.; Spackman,E.; Suarez,D.L.; Wasilenko,J.; Sarmento,L.; Shepherd,E.; Smith,D.; Lee,S.; Lone,N.A.				2007	YR32_HA	2015-06-02	2015-05-01			Unknown	Unknown	Unknown	Unknown	Unknown	Unknown	Unknown	Unknown	Unknown	Unknown
163457	EPI_ISL_163457				EPI533459 | A/chicken/North Sumatra/072/2010							A/chicken/North Sumatra/072/2010	H5N1		Egg	Asia / Indonesia / North Sumatra / Medan	Gallus gallus	2010	Ron A.M. Fouchier (Erasmus Medical Center / Department of Virology)	Erasmus Medical Center		Koel,B.F.; van der Vliet,S.; Burke,D.F.; Bestebroer,T.M.; Bharoto,E.E.; Yasa,I.W.; Herliana,I.; Laksono,B.M.; Xu,K.; Skepner,E.; Russell,C.A.; Rimmelzwaan,G.F.; Perez,D.R.; Osterhaus,A.D.; Smith,D.J.; Prajitno,T.Y.; Fouchier,R.A.; Yasa,I.W.W.; Osterhaus,A	Björn F Koel,Stefan van der Vliet,David F Burke,Theo M Bestebroer,Eny E Bharoto,I Wayan W Yasa,Inna Herliana,Brigitta M Laksono,Kemin Xu,Eugene Skepner,Colin A Russell,Guus F Rimmelzwaan,Daniel R Perez,Albert D M E Osterhaus,Derek J Smith,Teguh Y Prajitno	Dr. Teguh Y. Prajitno		2010	2.1.3.3	2014-07-15	2014-06-27			Unknown	Unknown	Unknown	Unknown	Unknown	Unknown	Unknown	Unknown	Unknown	Unknown		Y
163452	EPI_ISL_163452				EPI533454 | A/chicken/Lampung/7/2008							A/chicken/Lampung/7/2008	H5N1		Egg	Asia / Indonesia / Lampung	Gallus gallus	2008	Ron A.M. Fouchier (Erasmus Medical Center / Department of Virology)	Erasmus Medical Center		Koel,B.F.; van der Vliet,S.; Burke,D.F.; Bestebroer,T.M.; Bharoto,E.E.; Yasa,I.W.; Herliana,I.; Laksono,B.M.; Xu,K.; Skepner,E.; Russell,C.A.; Rimmelzwaan,G.F.; Perez,D.R.; Osterhaus,A.D.; Smith,D.J.; Prajitno,T.Y.; Fouchier,R.A.; Yasa,I.W.W.; Osterhaus,A	Björn F Koel,Stefan van der Vliet,David F Burke,Theo M Bestebroer,Eny E Bharoto,I Wayan W Yasa,Inna Herliana,Brigitta M Laksono,Kemin Xu,Eugene Skepner,Colin A Russell,Guus F Rimmelzwaan,Daniel R Perez,Albert D M E Osterhaus,Derek J Smith,Teguh Y Prajitno	Dr. Teguh Y. Prajitno		2008	2.1.3.2	2014-07-15	2014-06-27			Unknown	Unknown	Unknown	Unknown	Unknown	Unknown	Unknown	Unknown	Unknown	Unknown		Y
163450	EPI_ISL_163450				EPI533452 | A/chicken/Lampung/153/2011							A/chicken/Lampung/153/2011	H5N1		Egg	Asia / Indonesia / Lampung / Lampung	Gallus gallus	2011	Ron A.M. Fouchier (Erasmus Medical Center / Department of Virology)	Erasmus Medical Center		Koel,B.F.; van der Vliet,S.; Burke,D.F.; Bestebroer,T.M.; Bharoto,E.E.; Yasa,I.W.; Herliana,I.; Laksono,B.M.; Xu,K.; Skepner,E.; Russell,C.A.; Rimmelzwaan,G.F.; Perez,D.R.; Osterhaus,A.D.; Smith,D.J.; Prajitno,T.Y.; Fouchier,R.A.; Yasa,I.W.W.; Osterhaus,A	Björn F Koel,Stefan van der Vliet,David F Burke,Theo M Bestebroer,Eny E Bharoto,I Wayan W Yasa,Inna Herliana,Brigitta M Laksono,Kemin Xu,Eugene Skepner,Colin A Russell,Guus F Rimmelzwaan,Daniel R Perez,Albert D M E Osterhaus,Derek J Smith,Teguh Y Prajitno	Dr. Teguh Y. Prajitno		2011	2.1.3.2a	2014-07-15	2014-06-27			Unknown	Unknown	Unknown	Unknown	Unknown	Unknown	Unknown	Unknown	Unknown	Unknown		Y
163428	EPI_ISL_163428				EPI533430 | A/chicken/West Java/145/2010							A/chicken/West Java/145/2010	H5N1		Egg	Asia / Indonesia / West Java / Subang	Gallus gallus	2010	Ron A.M. Fouchier (Erasmus Medical Center / Department of Virology)	Erasmus Medical Center		Koel,B.F.; van der Vliet,S.; Burke,D.F.; Bestebroer,T.M.; Bharoto,E.E.; Yasa,I.W.; Herliana,I.; Laksono,B.M.; Xu,K.; Skepner,E.; Russell,C.A.; Rimmelzwaan,G.F.; Perez,D.R.; Osterhaus,A.D.; Smith,D.J.; Prajitno,T.Y.; Fouchier,R.A.; Yasa,I.W.W.; Osterhaus,A	Björn F Koel,Stefan van der Vliet,David F Burke,Theo M Bestebroer,Eny E Bharoto,I Wayan W Yasa,Inna Herliana,Brigitta M Laksono,Kemin Xu,Eugene Skepner,Colin A Russell,Guus F Rimmelzwaan,Daniel R Perez,Albert D M E Osterhaus,Derek J Smith,Teguh Y Prajitno	Dr. Teguh Y. Prajitno		2010	2.1.3.2a	2014-07-16	2014-06-27			Unknown	Unknown	Unknown	Unknown	Unknown	Unknown	Unknown	Unknown	Unknown	Unknown		Y
163414	EPI_ISL_163414				EPI533416 | A/chicken/West Java/131/2010							A/chicken/West Java/131/2010	H5N1		Egg	Asia / Indonesia / West Java / Cianjur	Gallus gallus	2010	Ron A.M. Fouchier (Erasmus Medical Center / Department of Virology)	Erasmus Medical Center		Koel,B.F.; van der Vliet,S.; Burke,D.F.; Bestebroer,T.M.; Bharoto,E.E.; Yasa,I.W.; Herliana,I.; Laksono,B.M.; Xu,K.; Skepner,E.; Russell,C.A.; Rimmelzwaan,G.F.; Perez,D.R.; Osterhaus,A.D.; Smith,D.J.; Prajitno,T.Y.; Fouchier,R.A.; Yasa,I.W.W.; Osterhaus,A	Björn F Koel,Stefan van der Vliet,David F Burke,Theo M Bestebroer,Eny E Bharoto,I Wayan W Yasa,Inna Herliana,Brigitta M Laksono,Kemin Xu,Eugene Skepner,Colin A Russell,Guus F Rimmelzwaan,Daniel R Perez,Albert D M E Osterhaus,Derek J Smith,Teguh Y Prajitno	Dr. Teguh Y. Prajitno		2010	2.1.3.2a	2014-07-16	2014-06-27			Unknown	Unknown	Unknown	Unknown	Unknown	Unknown	Unknown	Unknown	Unknown	Unknown		Y
163407	EPI_ISL_163407				EPI533409 | A/chicken/West Java/084/2010							A/chicken/West Java/084/2010	H5N1		Egg	Asia / Indonesia / West Java / Purwakarta	Gallus gallus	2010	Ron A.M. Fouchier (Erasmus Medical Center / Department of Virology)	Erasmus Medical Center		Koel,B.F.; van der Vliet,S.; Burke,D.F.; Bestebroer,T.M.; Bharoto,E.E.; Yasa,I.W.; Herliana,I.; Laksono,B.M.; Xu,K.; Skepner,E.; Russell,C.A.; Rimmelzwaan,G.F.; Perez,D.R.; Osterhaus,A.D.; Smith,D.J.; Prajitno,T.Y.; Fouchier,R.A.; Yasa,I.W.W.; Osterhaus,A	Björn F Koel,Stefan van der Vliet,David F Burke,Theo M Bestebroer,Eny E Bharoto,I Wayan W Yasa,Inna Herliana,Brigitta M Laksono,Kemin Xu,Eugene Skepner,Colin A Russell,Guus F Rimmelzwaan,Daniel R Perez,Albert D M E Osterhaus,Derek J Smith,Teguh Y Prajitno	Dr. Teguh Y. Prajitno		2010	2.1.3.2a	2014-07-16	2014-06-27			Unknown	Unknown	Unknown	Unknown	Unknown	Unknown	Unknown	Unknown	Unknown	Unknown		Y
163400	EPI_ISL_163400				EPI533402 | A/chicken/West Java/097/2010							A/chicken/West Java/097/2010	H5N1		Egg	Asia / Indonesia / West Java / Karawang	Gallus gallus	2010	Ron A.M. Fouchier (Erasmus Medical Center / Department of Virology)	Erasmus Medical Center		Koel,B.F.; van der Vliet,S.; Burke,D.F.; Bestebroer,T.M.; Bharoto,E.E.; Yasa,I.W.; Herliana,I.; Laksono,B.M.; Xu,K.; Skepner,E.; Russell,C.A.; Rimmelzwaan,G.F.; Perez,D.R.; Osterhaus,A.D.; Smith,D.J.; Prajitno,T.Y.; Fouchier,R.A.; Yasa,I.W.W.; Osterhaus,A	Björn F Koel,Stefan van der Vliet,David F Burke,Theo M Bestebroer,Eny E Bharoto,I Wayan W Yasa,Inna Herliana,Brigitta M Laksono,Kemin Xu,Eugene Skepner,Colin A Russell,Guus F Rimmelzwaan,Daniel R Perez,Albert D M E Osterhaus,Derek J Smith,Teguh Y Prajitno	Dr. Teguh Y. Prajitno		2010	2.1.3.2a	2014-07-16	2014-06-27			Unknown	Unknown	Unknown	Unknown	Unknown	Unknown	Unknown	Unknown	Unknown	Unknown		Y
10186	EPI_ISL_10186	EPI103399 | A/chicken/Mangarai-NTT/BPPV6/2004, EPI103397 | A/chicken/Mangarai-NTT/BPPV6/2004, EPI103395 | A/chicken/Mangarai-NTT/BPPV6/2004, EPI103391 | A/chicken/Mangarai-NTT/BPPV6/2004	EPI104625 | A/chicken/Mangarai-NTT/BPPV6/2004, EPI104623 | A/chicken/Mangarai-NTT/BPPV6/2004, EPI104621 | A/chicken/Mangarai-NTT/BPPV6/2004, EPI104617 | A/chicken/Mangarai-NTT/BPPV6/2004	EPI104451 | A/chicken/Mangarai-NTT/BPPV6/2004, EPI104449 | A/chicken/Mangarai-NTT/BPPV6/2004, EPI104447 | A/chicken/Mangarai-NTT/BPPV6/2004, EPI104443 | A/chicken/Mangarai-NTT/BPPV6/2004	EPI104802 | A/chicken/Mangarai-NTT/BPPV6/2004, EPI104800 | A/chicken/Mangarai-NTT/BPPV6/2004, EPI104798 | A/chicken/Mangarai-NTT/BPPV6/2004, EPI104794 | A/chicken/Mangarai-NTT/BPPV6/2004	EPI104011 | A/chicken/Mangarai-NTT/BPPV6/2004, EPI104009 | A/chicken/Mangarai-NTT/BPPV6/2004, EPI104007 | A/chicken/Mangarai-NTT/BPPV6/2004, EPI104003 | A/chicken/Mangarai-NTT/BPPV6/2004	EPI103835 | A/chicken/Mangarai-NTT/BPPV6/2004, EPI103833 | A/chicken/Mangarai-NTT/BPPV6/2004, EPI103831 | A/chicken/Mangarai-NTT/BPPV6/2004, EPI103827 | A/chicken/Mangarai-NTT/BPPV6/2004	EPI103588 | A/chicken/Mangarai-NTT/BPPV6/2004, EPI103585 | A/chicken/Mangarai-NTT/BPPV6/2004, EPI103582 | A/chicken/Mangarai-NTT/BPPV6/2004, EPI103576 | A/chicken/Mangarai-NTT/BPPV6/2004	EPI104201 | A/chicken/Mangarai-NTT/BPPV6/2004, EPI104195 | A/chicken/Mangarai-NTT/BPPV6/2004, EPI104207 | A/chicken/Mangarai-NTT/BPPV6/2004, EPI104204 | A/chicken/Mangarai-NTT/BPPV6/2004			A/chicken/Mangarai-NTT/BPPV6/2004	H5N1			Asia / Indonesia	Chicken	2004	Unknown user	Other Database Import					BPPV6	2004						Unknown	Unknown	Unknown	Unknown	Unknown	Unknown	Unknown	Unknown	Unknown	Unknown		Y
10185	EPI_ISL_10185	EPI103389 | A/chicken/Jembrana/BPPV6/2004	EPI104615 | A/chicken/Jembrana/BPPV6/2004	EPI104441 | A/chicken/Jembrana/BPPV6/2004	EPI104792 | A/chicken/Jembrana/BPPV6/2004	EPI104001 | A/chicken/Jembrana/BPPV6/2004	EPI103825 | A/chicken/Jembrana/BPPV6/2004	EPI103573 | A/chicken/Jembrana/BPPV6/2004	EPI104192 | A/chicken/Jembrana/BPPV6/2004			A/chicken/Jembrana/BPPV6/2004	H5N1			Asia / Indonesia / Jembrana	Chicken	2004	Unknown user	Other Database Import					BPPV6	2004						Unknown	Unknown	Unknown	Unknown	Unknown	Unknown	Unknown	Unknown	Unknown	Unknown		Y
10175	EPI_ISL_10175	EPI103369 | A/chicken/Sragen/BPPV4/2003	EPI104593 | A/chicken/Sragen/BPPV4/2003	EPI104419 | A/chicken/Sragen/BPPV4/2003	EPI104770 | A/chicken/Sragen/BPPV4/2003	EPI103979 | A/chicken/Sragen/BPPV4/2003	EPI103803 | A/chicken/Sragen/BPPV4/2003	EPI103543 | A/chicken/Sragen/BPPV4/2003	EPI104159 | A/chicken/Sragen/BPPV4/2003			A/chicken/Sragen/BPPV4/2003	H5N1			Asia / Indonesia / Central Java / Kecamatan Sragen	Chicken	2003	Unknown user	Other Database Import					BPPV4	2003						Unknown	Unknown	Unknown	Unknown	Unknown	Unknown	Unknown	Unknown	Unknown	Unknown		Y
10137	EPI_ISL_10137	EPI103036 | A/chicken/Kurgan/05/2005	EPI103034 | A/chicken/Kurgan/05/2005	EPI103032 | A/chicken/Kurgan/05/2005	EPI103022 | A/chicken/Kurgan/05/2005	EPI103028 | A/chicken/Kurgan/05/2005	EPI103026 | A/chicken/Kurgan/05/2005	EPI103024 | A/chicken/Kurgan/05/2005	EPI103030 | A/chicken/Kurgan/05/2005			A/chicken/Kurgan/05/2005	H5N1			Europe / Russian Federation / Kurgan Oblast	Chicken	2005	Unknown user	Other Database Import					5	2005						Unknown	Unknown	Unknown	Unknown	Unknown	Unknown	Unknown	Unknown	Unknown	Unknown		Y
9946	EPI_ISL_9946	EPI100374 | A/chicken/Malaysia/5858/2004	EPI101305 | A/chicken/Malaysia/5858/2004	EPI101175 | A/chicken/Malaysia/5858/2004	EPI100518 | A/chicken/Malaysia/5858/2004	EPI100914 | A/chicken/Malaysia/5858/2004	EPI100782 | A/chicken/Malaysia/5858/2004	EPI100650 | A/chicken/Malaysia/5858/2004	EPI101044 | A/chicken/Malaysia/5858/2004			A/chicken/Malaysia/5858/2004	H5N1			Asia / Malaysia	Chicken	2004	Unknown user	Other Database Import					5858	2004						Unknown	Unknown	Unknown	Unknown	Unknown	Unknown	Unknown	Unknown	Unknown	Unknown		Y
9914	EPI_ISL_9914	EPI100308 | A/chicken/Guangxi/2461/2004	EPI101227 | A/chicken/Guangxi/2461/2004	EPI101098 | A/chicken/Guangxi/2461/2004	EPI100440 | A/chicken/Guangxi/2461/2004	EPI100834 | A/chicken/Guangxi/2461/2004	EPI100704 | A/chicken/Guangxi/2461/2004	EPI100572 | A/chicken/Guangxi/2461/2004	EPI100966 | A/chicken/Guangxi/2461/2004			A/chicken/Guangxi/2461/2004	H5N1			Asia / China / Guangxi Zhuang Autonomous Region	Chicken	2004	Unknown user	Other Database Import					2461	2004						Unknown	Unknown	Unknown	Unknown	Unknown	Unknown	Unknown	Unknown	Unknown	Unknown		Y
9324	EPI_ISL_9324	EPI97519 | A/Chicken/Yunnan/447/05	EPI97479 | A/Chicken/Yunnan/447/05	EPI97439 | A/Chicken/Yunnan/447/05	EPI97199 | A/Chicken/Yunnan/447/05	EPI97339 | A/Chicken/Yunnan/447/05	EPI97299 | A/Chicken/Yunnan/447/05	EPI97251 | A/Chicken/Yunnan/447/05	EPI97391 | A/Chicken/Yunnan/447/05			A/Chicken/Yunnan/447/05	H5N1			Asia / China / Yunnan Province	Chicken	2005	Unknown user	Other Database Import					447	2005						Unknown	Unknown	Unknown	Unknown	Unknown	Unknown	Unknown	Unknown	Unknown	Unknown		Y
7028	EPI_ISL_7028	EPI60669 | A/chicken/Ivory_Coast/1787-35/2006	EPI60666 | A/chicken/Ivory_Coast/1787-35/2006	EPI60664 | A/chicken/Ivory_Coast/1787-35/2006	EPI60652 | A/chicken/Ivory_Coast/1787-35/2006	EPI60659 | A/chicken/Ivory_Coast/1787-35/2006	EPI60657 | A/chicken/Ivory_Coast/1787-35/2006	EPI60654 | A/chicken/Ivory_Coast/1787-35/2006	EPI60661 | A/chicken/Ivory_Coast/1787-35/2006			A/chicken/Ivory Coast/1787-35/2006	H5N1		Egg 1	Africa / Cote d'Ivoire	Chicken	2006	Unknown user	Other Database Import					1787-35	2006						Unknown	Unknown	Unknown	Unknown	Unknown	Unknown	Unknown	Unknown	Unknown	Unknown		Y
6416	EPI_ISL_6416	EPI47787 | A/chicken/Viet_Nam/17/2005	EPI47784 | A/chicken/Viet_Nam/17/2005	EPI47782 | A/chicken/Viet_Nam/17/2005	EPI47770 | A/chicken/Viet_Nam/17/2005	EPI47777 | A/chicken/Viet_Nam/17/2005	EPI47775 | A/chicken/Viet_Nam/17/2005	EPI47772 | A/chicken/Viet_Nam/17/2005	EPI47779 | A/chicken/Viet_Nam/17/2005			A/chicken/Viet Nam/17/2005	H5N1		Egg 1	Asia / Vietnam	Chicken	2005	Unknown user	Other Database Import					17	2005						Unknown	Unknown	Unknown	Unknown	Unknown	Unknown	Unknown	Unknown	Unknown	Unknown		Y
6388	EPI_ISL_6388	EPI47255 | A/chicken/Viet_Nam/2/2005	EPI47252 | A/chicken/Viet_Nam/2/2005	EPI47250 | A/chicken/Viet_Nam/2/2005	EPI47238 | A/chicken/Viet_Nam/2/2005	EPI47245 | A/chicken/Viet_Nam/2/2005	EPI47243 | A/chicken/Viet_Nam/2/2005	EPI47240 | A/chicken/Viet_Nam/2/2005	EPI47247 | A/chicken/Viet_Nam/2/2005			A/chicken/Viet Nam/2/2005	H5N1		Egg 1	Asia / Vietnam	Chicken	2005	Unknown user	Other Database Import					2	2005						Unknown	Unknown	Unknown	Unknown	Unknown	Unknown	Unknown	Unknown	Unknown	Unknown		Y
4855	EPI_ISL_4855	EPI26496 | A/Chicken/Henan/13/2004	EPI26483 | A/Chicken/Henan/13/2004	EPI26470 | A/Chicken/Henan/13/2004	EPI26387 | A/Chicken/Henan/13/2004	EPI26435 | A/Chicken/Henan/13/2004	EPI26422 | A/Chicken/Henan/13/2004	EPI26404 | A/Chicken/Henan/13/2004	EPI26452 | A/Chicken/Henan/13/2004			A/Chicken/Henan/13/2004	H5N1			Asia / China / Henan Province	Chicken	2004	Unknown user	Other Database Import					13	2004						Unknown	Unknown	Unknown	Unknown	Unknown	Unknown	Unknown	Unknown	Unknown	Unknown		Y
4854	EPI_ISL_4854	EPI26494 | A/Chicken/Henan/12/2004	EPI26481 | A/Chicken/Henan/12/2004	EPI26468 | A/Chicken/Henan/12/2004	EPI26385 | A/Chicken/Henan/12/2004	EPI26433 | A/Chicken/Henan/12/2004	EPI26420 | A/Chicken/Henan/12/2004	EPI26401 | A/Chicken/Henan/12/2004	EPI26449 | A/Chicken/Henan/12/2004			A/Chicken/Henan/12/2004	H5N1			Asia / China / Henan Province	Chicken	2004	Unknown user	Other Database Import					12	2004						Unknown	Unknown	Unknown	Unknown	Unknown	Unknown	Unknown	Unknown	Unknown	Unknown		Y
4178	EPI_ISL_4178	EPI23692 | A/Ck/HK/SSP141/2003	EPI23584 | A/Ck/HK/SSP141/2003	EPI23476 | A/Ck/HK/SSP141/2003	EPI22807 | A/Ck/HK/SSP141/2003	EPI23187 | A/Ck/HK/SSP141/2003	EPI23089 | A/Ck/HK/SSP141/2003	EPI22951 | A/Ck/HK/SSP141/2003	EPI23338 | A/Ck/HK/SSP141/2003			A/Ck/HK/SSP141/2003	H5N1			Asia / China	Chicken	2003	Unknown user	Other Database Import					SSP141	2003						Unknown	Unknown	Unknown	Unknown	Unknown	Unknown	Unknown	Unknown	Unknown	Unknown		Y
3851	EPI_ISL_3851	EPI20646 | A/Ck/HK/409.1/02	EPI20670 | A/Ck/HK/409.1/02	EPI20694 | A/Ck/HK/409.1/02	EPI20526 | A/Ck/HK/409.1/02	EPI20598 | A/Ck/HK/409.1/02	EPI20550 | A/Ck/HK/409.1/02	EPI20574 | A/Ck/HK/409.1/02	EPI20622 | A/Ck/HK/409.1/02			A/Ck/HK/409.1/02	H5N1			Asia / Hong Kong (SAR)	Chicken	2002	Unknown user	Other Database Import					409,1	2002						Unknown	Unknown	Unknown	Unknown	Unknown	Unknown	Unknown	Unknown	Unknown	Unknown		Y
3000	EPI_ISL_3000	EPI14479 | A/chicken/Nigeria/FA7/2006	EPI14457 | A/chicken/Nigeria/FA7/2006	EPI14441 | A/chicken/Nigeria/FA7/2006	EPI14340 | A/chicken/Nigeria/FA7/2006	EPI14413 | A/chicken/Nigeria/FA7/2006	EPI14379 | A/chicken/Nigeria/FA7/2006	EPI14361 | A/chicken/Nigeria/FA7/2006	EPI14427 | A/chicken/Nigeria/FA7/2006			A/chicken/Nigeria/FA7/2006	H5N1			Africa / Nigeria	Chicken	2006	Unknown user	Other Database Import					FA7	2006						Unknown	Unknown	Unknown	Unknown	Unknown	Unknown	Unknown	Unknown	Unknown	Unknown		Y
2933	EPI_ISL_2933				EPI14034 | A/chicken/Nigeria/BA209/2006							A/chicken/Nigeria/BA209/2006	H5N1			Africa / Nigeria / Lagos State	Chicken	2006	Unknown user	Other Database Import					BA209	2006						Unknown	Unknown	Unknown	Unknown	Unknown	Unknown	Unknown	Unknown	Unknown	Unknown		Y
2930	EPI_ISL_2930	EPI14016 | A/chicken/Nigeria/SO452/2006	EPI14006 | A/chicken/Nigeria/SO452/2006	EPI14030 | A/chicken/Nigeria/SO452/2006	EPI14046 | A/chicken/Nigeria/SO452/2006	EPI14066 | A/chicken/Nigeria/SO452/2006	EPI14074 | A/chicken/Nigeria/SO452/2006	EPI14090 | A/chicken/Nigeria/SO452/2006	EPI14104 | A/chicken/Nigeria/SO452/2006			A/chicken/Nigeria/SO452/2006	H5N1			Africa / Nigeria / Lagos State	Chicken	2006	Unknown user	Other Database Import					SO452	2006						Unknown	Unknown	Unknown	Unknown	Unknown	Unknown	Unknown	Unknown	Unknown	Unknown		Y
2261	EPI_ISL_2261	EPI139530 | A/Chicken/Hong_Kong/873.3/01	EPI139534 | A/Chicken/Hong_Kong/873.3/01	EPI139538 | A/Chicken/Hong_Kong/873.3/01	EPI10299 | A/Chicken/Hong_Kong/873.3/01	EPI139526 | A/Chicken/Hong_Kong/873.3/01	EPI139522 | A/Chicken/Hong_Kong/873.3/01	EPI10351 | A/Chicken/Hong_Kong/873.3/01	EPI10403 | A/Chicken/Hong_Kong/873.3/01			A/Chicken/Hong Kong/873.3/01	H5N1			Asia / Hong Kong (SAR)	Chicken	2001	Unknown user	Other Database Import					873,3	2001						Unknown	Unknown	Unknown	Unknown	Unknown	Unknown	Unknown	Unknown	Unknown	Unknown		Y
1153	EPI_ISL_1153				EPI4985 | A/Silky_Chicken/Hong_Kong/p17/97							A/Silky Chicken/Hong Kong/p17/97	H5N1			Asia / Hong Kong (SAR)	Chicken	1997	Unknown user	Other Database Import					p17	1997						Unknown	Unknown	Unknown	Unknown	Unknown	Unknown	Unknown	Unknown	Unknown	Unknown		Y
278200	EPI_ISL_278200				EPI1061370 | A/Brahma chicken/Belgium/6153/2017							A/Brahma chicken/Belgium/6153/2017	H5N8		passage details: egg passage 1	Europe / Belgium	Gallus gallus	2017	Initial import	Other Database Import		Steensels,M.; Lambrecht,B.; Vandenbussche,F.; Van Borm,S.				2017-06-15	passage details: egg passage 1	2017-07-26	2017-07-03			Unknown	Unknown	Unknown	Unknown	Unknown	Unknown	Unknown	Unknown	Unknown	Unknown
268625	EPI_ISL_268625	EPI1019419 | A/chicken/Neth/16016112-001-005/2016_(H5N8)PB2	EPI1019420 | A/chicken/Neth/16016112-001-005/2016_(H5N8)PB1	EPI1019418 | A/chicken/Neth/16016112-001-005/2016_(H5N8)PA	EPI1019422 | A/chicken/Neth/16016112-001-005/2016_(H5N8)HA_H5	EPI1019415 | A/chicken/Neth/16016112-001-005/2016_(H5N8)NP	EPI1019421 | A/chicken/Neth/16016112-001-005/2016_(H5N8)NA_N8	EPI1019417 | A/chicken/Neth/16016112-001-005/2016_(H5N8)MP	EPI1019416 | A/chicken/Neth/16016112-001-005/2016_(H5N8)NS			A/Ch/NL-Hiaure/16016112-001-005/2016	H5N8		Original	Europe / Netherlands / Provincie Friesland / Hiaure	Gallus gallus	2016	Saskia Bergervoet (Wageningen Bioveterinary Research)	Wageningen Bioveterinary Research		Beerens, Nancy; Heutink, Rene; Harders, Frank; Verschuren-Pritz, Sylvia; Bossers, Alex; Koch, Guus; Bergervoet, Saskia		Wageningen Bioveterinary Research	16016112-001-005	2016-12-17		2017-07-04	2017-07-04			Unknown	Unknown	Unknown	Unknown	Unknown	Unknown	Unknown	Unknown	Unknown	Unknown		Y
257021	EPI_ISL_257021				EPI965071 | A/chicken/Bangladesh/22159/2014		EPI964974 | A/chicken/Bangladesh/22159/2014					A/chicken/Bangladesh/22159/2014	H5N1			Asia / Bangladesh	Gallus gallus	2014	Initial import	Other Database Import		Marinova-Petkova,A.; Shanmuganatham,K.; Feeroz,M.M.; Jones-Engel,L.; Hasan,M.K.; Akhtar,S.; Turner,J.; Walker,D.; Seiler,P.; Franks,J.; McKenzie,P.; Krauss,S.; Webby,R.J.; Webster,R.G.; Hasan,K.; Seiler,J.				2014-03-18		2017-03-11	2017-02-15			Unknown	Unknown	Unknown	Unknown	Unknown	Unknown	Unknown	Unknown	Unknown	Unknown
248879	EPI_ISL_248879				EPI917277 | A/chicken/Croatia/70/2017		EPI917279 | A/chicken/Croatia/70/2017					A/chicken/Croatia/70/2017	H5N8		0	Europe / Croatia / Vukovarsko-Srijemska Zupanija / Mlaka Antinska	Gallus gallus	2017	Vladimir Savić (Croatian Veterinary Institute / Poultry Centre)	Croatian Veterinary Institute		Savić, Vladimir				2017-02-08		2017-02-16	2017-02-16			Unknown	Unknown	Unknown	Unknown	Unknown	Unknown	Unknown	Unknown	Unknown	Unknown		Y
243800	EPI_ISL_243800				EPI891881 | A/chicken/Egypt/ZU108/2016							A/chicken/Egypt/ZU108/2016	H5N1			Africa / Egypt	Gallus gallus	2016	Initial import	Other Database Import		Hussein,A.; Orabi,A.; Saleh,A.A.; Abu El-Magd,M.; Iqbal,M.				2016-02-20		2016-11-20	2016-10-24			Unknown	Unknown	Unknown	Unknown	Unknown	Unknown	Unknown	Unknown	Unknown	Unknown
243799	EPI_ISL_243799				EPI891880 | A/chicken/Egypt/ZU105/2016							A/chicken/Egypt/ZU105/2016	H5N1			Africa / Egypt	Gallus gallus	2016	Initial import	Other Database Import		Hussein,A.; Orabi,A.; Saleh,A.A.; Abu El-Magd,M.; Iqbal,M.				2016-02-20		2016-11-20	2016-10-24			Unknown	Unknown	Unknown	Unknown	Unknown	Unknown	Unknown	Unknown	Unknown	Unknown
243793	EPI_ISL_243793				EPI891874 | A/chicken/Egypt/ZU30/2016							A/chicken/Egypt/ZU30/2016	H5N1			Africa / Egypt	Gallus gallus	2016	Initial import	Other Database Import		Hussein,A.; Orabi,A.; Saleh,A.A.; Abu El-Magd,M.; Iqbal,M.				2016-02-15		2016-11-20	2016-10-24			Unknown	Unknown	Unknown	Unknown	Unknown	Unknown	Unknown	Unknown	Unknown	Unknown
243790	EPI_ISL_243790				EPI891871 | A/chicken/Egypt/ZU3/2016							A/chicken/Egypt/ZU3/2016	H5N1			Africa / Egypt	Gallus gallus	2016	Initial import	Other Database Import		Hussein,A.; Orabi,A.; Saleh,A.A.; Abu El-Magd,M.; Iqbal,M.				2016-02-15		2016-11-20	2016-10-24			Unknown	Unknown	Unknown	Unknown	Unknown	Unknown	Unknown	Unknown	Unknown	Unknown
240110	EPI_ISL_240110	EPI909465 | A/chicken/Astrakhan/3131/2016	EPI909466 | A/chicken/Astrakhan/3131/2016	EPI909467 | A/chicken/Astrakhan/3131/2016	EPI869938 | A/chicken/Astrakhan/3131/2016	EPI909468 | A/chicken/Astrakhan/3131/2016	EPI869939 | A/chicken/Astrakhan/3131/2016	EPI909469 | A/chicken/Astrakhan/3131/2016	EPI909470 | A/chicken/Astrakhan/3131/2016			A/chicken/Astrakhan/3131/2016	H5N8		E2	Europe / Russian Federation / Astrakhan Oblast	Gallus gallus	2016	Ivan Susloparov (State Research Center of Virology and Biotechnology (VECTOR) / Emerging Zoonotic Diseases and Influenza)	State Research Center of Virology and Biotechnology (VECTOR)		Ivan,Susloparov; Vasily,Marchenko; Natalya,Goncharova; Alexander,Durymanov; Tatyana,Ilyicheva; Alexander,Ryzhikov				2016-12-13		2017-02-12	2017-01-03			Unknown	Unknown	Unknown	Unknown	Unknown	Unknown	Unknown	Unknown	Unknown	Unknown		Y
240105	EPI_ISL_240105				EPI869928 | A/chicken/Poland/85A/2016		EPI869934 | A/chicken/Poland/85A/2016					A/chicken/Poland/85A/2016	H5N8		organ sample	Europe / Poland / Lesser Poland Voivodeship	Gallus gallus	2016	Edyta Świętoń (National Veterinary Research Institut Poland, PIWet-PIB)	National Veterinary Research Institut Poland, PIWet-PIB		E. Swieton, K. Smietanka				2016-12-19		2017-01-02	2017-01-02			Unknown	Unknown	Unknown	Unknown	Unknown	Unknown	Unknown	Unknown	Unknown	Unknown		Y
234349	EPI_ISL_234349				EPI837561 | A/korean native chicken/Korea/H2598/2015							A/korean native chicken/Korea/H2598/2015	H5N8		c1	Asia / Korea, Republic of / Gyeonggi-do	Gallus gallus	2015	Eun-Kyoung Lee (Animal and Plant Quarantine Agency (S-2026))	Animal and Plant Quarantine Agency (S-2026)						2015-04-22		2016-09-20	2016-09-20			Unknown	Unknown	Unknown	Unknown	Unknown	Unknown	Unknown	Unknown	Unknown	Unknown		Y
234347	EPI_ISL_234347				EPI837559 | A/breeder chicken/Korea/H2565/2015							A/chicken/Korea/H2565/2015	H5N8		c1	Asia / Korea, Republic of / Jeollabuk-do	Gallus gallus	2015	Eun-Kyoung Lee (Animal and Plant Quarantine Agency (S-2026))	Animal and Plant Quarantine Agency (S-2026)						2015-04-03		2017-01-26	2016-09-20			Unknown	Unknown	Unknown	Unknown	Unknown	Unknown	Unknown	Unknown	Unknown	Unknown		Y
229541	EPI_ISL_229541				EPI808989 | A/chicken/Egypt/D10551D/2015		EPI808969 | A/chicken/Egypt/D10551D/2015	EPI808976 | A/chicken/Egypt/D10551D/2015				A/chicken/Egypt/D10551D/2015	H5N1			Africa / Egypt	Gallus gallus	2015	Initial import	Other Database Import		Kayali,G.K.; El-Shesheny,R.E.; Kandeil,A.K.; Webby,R.W.; Ali,M.A.				2015-01-27		2016-07-12	2016-02-11			Unknown	Unknown	Unknown	Unknown	Unknown	Unknown	Unknown	Unknown	Unknown	Unknown
163399	EPI_ISL_163399				EPI533401 | A/chicken/West Java/97/2010							A/chicken/West Java/97/2010	H5N1		Egg	Asia / Indonesia / West Java / Karawang	Gallus gallus	2010	Ron A.M. Fouchier (Erasmus Medical Center / Department of Virology)	Erasmus Medical Center		Koel,B.F.; van der Vliet,S.; Burke,D.F.; Bestebroer,T.M.; Bharoto,E.E.; Yasa,I.W.; Herliana,I.; Laksono,B.M.; Xu,K.; Skepner,E.; Russell,C.A.; Rimmelzwaan,G.F.; Perez,D.R.; Osterhaus,A.D.; Smith,D.J.; Prajitno,T.Y.; Fouchier,R.A.; Yasa,I.W.W.; Osterhaus,A	Björn F Koel,Stefan van der Vliet,David F Burke,Theo M Bestebroer,Eny E Bharoto,I Wayan W Yasa,Inna Herliana,Brigitta M Laksono,Kemin Xu,Eugene Skepner,Colin A Russell,Guus F Rimmelzwaan,Daniel R Perez,Albert D M E Osterhaus,Derek J Smith,Teguh Y Prajitno	Dr. Teguh Y. Prajitno		2010	2.1.3.2a	2014-07-16	2014-06-27			Unknown	Unknown	Unknown	Unknown	Unknown	Unknown	Unknown	Unknown	Unknown	Unknown		Y
163397	EPI_ISL_163397				EPI533399 | A/chicken/West Java/127/2009							A/chicken/West Java/127/2009	H5N1		Egg	Asia / Indonesia / West Java / Bogor	Gallus gallus	2009	Ron A.M. Fouchier (Erasmus Medical Center / Department of Virology)	Erasmus Medical Center		Koel,B.F.; van der Vliet,S.; Burke,D.F.; Bestebroer,T.M.; Bharoto,E.E.; Yasa,I.W.; Herliana,I.; Laksono,B.M.; Xu,K.; Skepner,E.; Russell,C.A.; Rimmelzwaan,G.F.; Perez,D.R.; Osterhaus,A.D.; Smith,D.J.; Prajitno,T.Y.; Fouchier,R.A.; Yasa,I.W.W.; Osterhaus,A	Björn F Koel,Stefan van der Vliet,David F Burke,Theo M Bestebroer,Eny E Bharoto,I Wayan W Yasa,Inna Herliana,Brigitta M Laksono,Kemin Xu,Eugene Skepner,Colin A Russell,Guus F Rimmelzwaan,Daniel R Perez,Albert D M E Osterhaus,Derek J Smith,Teguh Y Prajitno	Dr. Teguh Y. Prajitno		2009	2.1.3.2a	2014-07-16	2014-06-27			Unknown	Unknown	Unknown	Unknown	Unknown	Unknown	Unknown	Unknown	Unknown	Unknown		Y
163393	EPI_ISL_163393				EPI533395 | A/chicken/Central Java/52/2009							A/chicken/Central Java/52/2009	H5N1		Egg	Asia / Indonesia / Central Java / Pemalang	Gallus gallus	2009	Ron A.M. Fouchier (Erasmus Medical Center / Department of Virology)	Erasmus Medical Center		Koel,B.F.; van der Vliet,S.; Burke,D.F.; Bestebroer,T.M.; Bharoto,E.E.; Yasa,I.W.; Herliana,I.; Laksono,B.M.; Xu,K.; Skepner,E.; Russell,C.A.; Rimmelzwaan,G.F.; Perez,D.R.; Osterhaus,A.D.; Smith,D.J.; Prajitno,T.Y.; Fouchier,R.A.; Yasa,I.W.W.; Osterhaus,A	Björn F Koel,Stefan van der Vliet,David F Burke,Theo M Bestebroer,Eny E Bharoto,I Wayan W Yasa,Inna Herliana,Brigitta M Laksono,Kemin Xu,Eugene Skepner,Colin A Russell,Guus F Rimmelzwaan,Daniel R Perez,Albert D M E Osterhaus,Derek J Smith,Teguh Y Prajitno	Dr. Teguh Y. Prajitno		2009	2.1.3.2a	2014-07-15	2014-06-27	A/chicken/East Java/121/2010-like		Unknown	Unknown	Unknown	Unknown	Unknown	Unknown	Unknown	Unknown	Unknown	Unknown		Y
163392	EPI_ISL_163392				EPI533394 | A/chicken/Central Java/053/2009							A/chicken/Central Java/053/2009	H5N1		Egg	Asia / Indonesia / Central Java / Pemalang	Gallus gallus	2009	Ron A.M. Fouchier (Erasmus Medical Center / Department of Virology)	Erasmus Medical Center		Koel,B.F.; van der Vliet,S.; Burke,D.F.; Bestebroer,T.M.; Bharoto,E.E.; Yasa,I.W.; Herliana,I.; Laksono,B.M.; Xu,K.; Skepner,E.; Russell,C.A.; Rimmelzwaan,G.F.; Perez,D.R.; Osterhaus,A.D.; Smith,D.J.; Prajitno,T.Y.; Fouchier,R.A.; Yasa,I.W.W.; Osterhaus,A	Björn F Koel,Stefan van der Vliet,David F Burke,Theo M Bestebroer,Eny E Bharoto,I Wayan W Yasa,Inna Herliana,Brigitta M Laksono,Kemin Xu,Eugene Skepner,Colin A Russell,Guus F Rimmelzwaan,Daniel R Perez,Albert D M E Osterhaus,Derek J Smith,Teguh Y Prajitno	Dr. Teguh Y. Prajitno		2009	2.1.3.2a	2014-07-15	2014-06-27			Unknown	Unknown	Unknown	Unknown	Unknown	Unknown	Unknown	Unknown	Unknown	Unknown		Y
163391	EPI_ISL_163391				EPI533393 | A/chicken/Central Java/123/2010							A/chicken/Central Java/123/2010	H5N1		Egg	Asia / Indonesia / Central Java / Salatiga	Gallus gallus	2010	Ron A.M. Fouchier (Erasmus Medical Center / Department of Virology)	Erasmus Medical Center		Koel,B.F.; van der Vliet,S.; Burke,D.F.; Bestebroer,T.M.; Bharoto,E.E.; Yasa,I.W.; Herliana,I.; Laksono,B.M.; Xu,K.; Skepner,E.; Russell,C.A.; Rimmelzwaan,G.F.; Perez,D.R.; Osterhaus,A.D.; Smith,D.J.; Prajitno,T.Y.; Fouchier,R.A.; Yasa,I.W.W.; Osterhaus,A	Björn F Koel,Stefan van der Vliet,David F Burke,Theo M Bestebroer,Eny E Bharoto,I Wayan W Yasa,Inna Herliana,Brigitta M Laksono,Kemin Xu,Eugene Skepner,Colin A Russell,Guus F Rimmelzwaan,Daniel R Perez,Albert D M E Osterhaus,Derek J Smith,Teguh Y Prajitno	Dr. Teguh Y. Prajitno		2010	2.1.3.2a	2014-07-15	2014-06-27			Unknown	Unknown	Unknown	Unknown	Unknown	Unknown	Unknown	Unknown	Unknown	Unknown		Y
163390	EPI_ISL_163390				EPI533392 | A/chicken/Central Java/139/2010							A/chicken/Central Java/139/2010	H5N1		Egg	Asia / Indonesia / Central Java / Salatiga	Gallus gallus	2010	Ron A.M. Fouchier (Erasmus Medical Center / Department of Virology)	Erasmus Medical Center		Koel,B.F.; van der Vliet,S.; Burke,D.F.; Bestebroer,T.M.; Bharoto,E.E.; Yasa,I.W.; Herliana,I.; Laksono,B.M.; Xu,K.; Skepner,E.; Russell,C.A.; Rimmelzwaan,G.F.; Perez,D.R.; Osterhaus,A.D.; Smith,D.J.; Prajitno,T.Y.; Fouchier,R.A.; Yasa,I.W.W.; Osterhaus,A	Björn F Koel,Stefan van der Vliet,David F Burke,Theo M Bestebroer,Eny E Bharoto,I Wayan W Yasa,Inna Herliana,Brigitta M Laksono,Kemin Xu,Eugene Skepner,Colin A Russell,Guus F Rimmelzwaan,Daniel R Perez,Albert D M E Osterhaus,Derek J Smith,Teguh Y Prajitno	Dr. Teguh Y. Prajitno		2010	2.1.3.2a	2014-07-15	2014-06-27			Unknown	Unknown	Unknown	Unknown	Unknown	Unknown	Unknown	Unknown	Unknown	Unknown		Y
163386	EPI_ISL_163386				EPI533388 | A/chicken/Central Java/099/2010							A/chicken/Central Java/099/2010	H5N1		Egg	Asia / Indonesia / Central Java / Sukorejo	Gallus gallus	2010	Ron A.M. Fouchier (Erasmus Medical Center / Department of Virology)	Erasmus Medical Center		Koel,B.F.; van der Vliet,S.; Burke,D.F.; Bestebroer,T.M.; Bharoto,E.E.; Yasa,I.W.; Herliana,I.; Laksono,B.M.; Xu,K.; Skepner,E.; Russell,C.A.; Rimmelzwaan,G.F.; Perez,D.R.; Osterhaus,A.D.; Smith,D.J.; Prajitno,T.Y.; Fouchier,R.A.; Yasa,I.W.W.; Osterhaus,A	Björn F Koel,Stefan van der Vliet,David F Burke,Theo M Bestebroer,Eny E Bharoto,I Wayan W Yasa,Inna Herliana,Brigitta M Laksono,Kemin Xu,Eugene Skepner,Colin A Russell,Guus F Rimmelzwaan,Daniel R Perez,Albert D M E Osterhaus,Derek J Smith,Teguh Y Prajitno	Dr. Teguh Y. Prajitno		2010	2.1.3.2a	2014-07-15	2014-06-27			Unknown	Unknown	Unknown	Unknown	Unknown	Unknown	Unknown	Unknown	Unknown	Unknown		Y
163384	EPI_ISL_163384				EPI533386 | A/chicken/Central Java/146/2011							A/chicken/Central Java/146/2011	H5N1		Egg	Asia / Indonesia / Central Java / Solo	Gallus gallus	2011	Ron A.M. Fouchier (Erasmus Medical Center / Department of Virology)	Erasmus Medical Center		Koel,B.F.; van der Vliet,S.; Burke,D.F.; Bestebroer,T.M.; Bharoto,E.E.; Yasa,I.W.; Herliana,I.; Laksono,B.M.; Xu,K.; Skepner,E.; Russell,C.A.; Rimmelzwaan,G.F.; Perez,D.R.; Osterhaus,A.D.; Smith,D.J.; Prajitno,T.Y.; Fouchier,R.A.; Yasa,I.W.W.; Osterhaus,A	Björn F Koel,Stefan van der Vliet,David F Burke,Theo M Bestebroer,Eny E Bharoto,I Wayan W Yasa,Inna Herliana,Brigitta M Laksono,Kemin Xu,Eugene Skepner,Colin A Russell,Guus F Rimmelzwaan,Daniel R Perez,Albert D M E Osterhaus,Derek J Smith,Teguh Y Prajitno	Dr. Teguh Y. Prajitno		2011	2.1.3.2a	2014-07-15	2014-06-27			Unknown	Unknown	Unknown	Unknown	Unknown	Unknown	Unknown	Unknown	Unknown	Unknown		Y
163379	EPI_ISL_163379				EPI533381 | A/chicken/East Java/013/2009							A/chicken/East Java/013/2009	H5N1		Egg	Asia / Indonesia / East Java / Lampang	Gallus gallus	2009	Ron A.M. Fouchier (Erasmus Medical Center / Department of Virology)	Erasmus Medical Center		Koel,B.F.; van der Vliet,S.; Burke,D.F.; Bestebroer,T.M.; Bharoto,E.E.; Yasa,I.W.; Herliana,I.; Laksono,B.M.; Xu,K.; Skepner,E.; Russell,C.A.; Rimmelzwaan,G.F.; Perez,D.R.; Osterhaus,A.D.; Smith,D.J.; Prajitno,T.Y.; Fouchier,R.A.; Yasa,I.W.W.; Osterhaus,A	Björn F Koel,Stefan van der Vliet,David F Burke,Theo M Bestebroer,Eny E Bharoto,I Wayan W Yasa,Inna Herliana,Brigitta M Laksono,Kemin Xu,Eugene Skepner,Colin A Russell,Guus F Rimmelzwaan,Daniel R Perez,Albert D M E Osterhaus,Derek J Smith,Teguh Y Prajitno	Dr. Teguh Y. Prajitno		2009	2.1.3.2a	2014-07-15	2014-06-27			Unknown	Unknown	Unknown	Unknown	Unknown	Unknown	Unknown	Unknown	Unknown	Unknown		Y
159719	EPI_ISL_159719	EPI517158 | A/Chicken/Kumamoto/1-7/2014	EPI517159 | A/Chicken/Kumamoto/1-7/2014	EPI517160 | A/Chicken/Kumamoto/1-7/2014	EPI517161 | A/Chicken/Kumamoto/1-7/2014	EPI517162 | A/Chicken/Kumamoto/1-7/2014	EPI517163 | A/Chicken/Kumamoto/1-7/2014	EPI517164 | A/Chicken/Kumamoto/1-7/2014	EPI517165 | A/Chicken/Kumamoto/1-7/2014			A/Chicken/Kumamoto/1-7/2014	H5N8			Asia / Japan / Kumamoto	Gallus gallus	2014	Michiyo Yoshizawa Harada (National Agriculture and Food Research Organization / National Institute of Animal Health)	National Agriculture and Food Research Organization		Kanehira,K.; Takemae,N.; Uchida,Y.; Tunekuni,R.; Hikono,H.; Saito,T.		National Institute of Animal Health		2014-04-13		2014-05-07	2014-05-07			Unknown	Unknown	Unknown	Unknown	Unknown	Unknown	Unknown	Unknown	Unknown	Unknown		Y
104850	EPI_ISL_104850				EPI355181 | A/chicken/Riau/UT531/2010		EPI355189 | A/chicken/Riau/UT531/2010					A/chicken/Riau/UT531/2010	H5N1			Asia / Indonesia	Gallus gallus	2010	Initial import	Other Database Import		Nidom,C.A.; Yamada,S.; Nidom,R.V.; Rahmawati,K.; Alamudi,M.Y.; Kholik; Indrasari,S.; Hayati,R.S.; Iwatsuki-Horimoto,K.; Kawaoka,Y.				2010-07		2012-02-16	2011-11-29			Unknown	Unknown	Unknown	Unknown	Unknown	Unknown	Unknown	Unknown	Unknown	Unknown
104849	EPI_ISL_104849				EPI355180 | A/chicken/SouthKalimantan/UT521/2010		EPI355188 | A/chicken/SouthKalimantan/UT521/2010					A/chicken/SouthKalimantan/UT521/2010	H5N1			Asia / Indonesia / South Kalimantan	Gallus gallus	2010	Initial import	Other Database Import		Nidom,C.A.; Yamada,S.; Nidom,R.V.; Rahmawati,K.; Alamudi,M.Y.; Kholik; Indrasari,S.; Hayati,R.S.; Iwatsuki-Horimoto,K.; Kawaoka,Y.				2010-07		2012-02-16	2011-11-29			Unknown	Unknown	Unknown	Unknown	Unknown	Unknown	Unknown	Unknown	Unknown	Unknown
93253	EPI_ISL_93253				EPI324341 | A/chicken/Indonesia/D10015/2010							A/chicken/Indonesia/D10015/2010	H5N1			Asia / Indonesia	Gallus gallus	2010	Initial import	Other Database Import		Shinya,K.; Poetranto,E.D.; Yamaoka,M.				2010-06		2011-06-30	2011-03-23			Unknown	Unknown	Unknown	Unknown	Unknown	Unknown	Unknown	Unknown	Unknown	Unknown		Y
93252	EPI_ISL_93252				EPI324340 | A/chicken/Indonesia/D10014/2010							A/chicken/Indonesia/D10014/2010	H5N1			Asia / Indonesia	Gallus gallus	2010	Initial import	Other Database Import		Shinya,K.; Poetranto,E.D.; Yamaoka,M.				2010-06		2011-06-30	2011-03-23			Unknown	Unknown	Unknown	Unknown	Unknown	Unknown	Unknown	Unknown	Unknown	Unknown		Y
90409	EPI_ISL_90409				EPI318230 | A/chicken/Egypt/RIMD28-1/2009							A/chicken/Egypt/RIMD28-1/2009	H5N1			Africa / Egypt / Alexandria	Gallus gallus	2009	Initial import	Other Database Import		Watanabe,Y.; Ikuta,K.				2009-02		2011-05-31	2010-11-17			Unknown	Unknown	Unknown	Unknown	Unknown	Unknown	Unknown	Unknown	Unknown	Unknown
90390	EPI_ISL_90390				EPI318207 | A/chicken/Egypt/RIMD10-6/2008							A/chicken/Egypt/RIMD10-6/2008	H5N1		passaged once in allantoic fluid	Africa / Egypt / Beheira	Gallus gallus	2008	Initial import	Other Database Import		Watanabe,Y.; Ikuta,K.				2008-08		2011-05-31	2010-11-17			Unknown	Unknown	Unknown	Unknown	Unknown	Unknown	Unknown	Unknown	Unknown	Unknown
90383	EPI_ISL_90383				EPI318200 | A/chicken/Egypt/RIMD2-6/2008							A/chicken/Egypt/RIMD2-6/2008	H5N1		passaged once in allantoic fluid	Africa / Egypt / Alexandria	Gallus gallus	2008	Initial import	Other Database Import		Watanabe,Y.; Ikuta,K.				2008-01		2011-05-31	2010-11-17			Unknown	Unknown	Unknown	Unknown	Unknown	Unknown	Unknown	Unknown	Unknown	Unknown
90382	EPI_ISL_90382				EPI318199 | A/chicken/Egypt/RIMD1-5/2008							A/chicken/Egypt/RIMD1-5/2008	H5N1		passaged once in allantoic fluid	Africa / Egypt / Beheira	Gallus gallus	2008	Initial import	Other Database Import		Watanabe,Y.; Ikuta,K.				2008-08		2011-05-31	2010-11-17			Unknown	Unknown	Unknown	Unknown	Unknown	Unknown	Unknown	Unknown	Unknown	Unknown
268631	EPI_ISL_268631	EPI1019467 | A/duck/Neth/16015145-021-025/2016_(H5N8)PB2	EPI1019468 | A/duck/Neth/16015145-021-025/2016_(H5N8)PB1	EPI1019466 | A/duck/Neth/16015145-021-025/2016_(H5N8)PA	EPI1019470 | A/duck/Neth/16015145-021-025/2016_(H5N8)HA_H5	EPI1019463 | A/duck/Neth/16015145-021-025/2016_(H5N8)NP	EPI1019469 | A/duck/Neth/16015145-021-025/2016_(H5N8)NA_N8	EPI1019465 | A/duck/Neth/16015145-021-025/2016_(H5N8)MP	EPI1019464 | A/duck/Neth/16015145-021-025/2016_(H5N8)NS			A/Dk/NL-Biddinghuizen/16015145-021-025/2016	H5N8		Original	Europe / Netherlands / Provincie Flevoland / Biddinghuizen	Duck	2016	Saskia Bergervoet (Wageningen Bioveterinary Research)	Wageningen Bioveterinary Research		Beerens, Nancy; Heutink, Rene; Harders, Frank; Verschuren-Pritz, Sylvia; Bossers, Alex; Koch, Guus; Bergervoet, Saskia		Wageningen Bioveterinary Research	16015145-021-025	2016-12-01		2017-07-04	2017-07-04			Unknown	Unknown	Unknown	Unknown	Unknown	Unknown	Unknown	Unknown	Unknown	Unknown		Y
266803	EPI_ISL_266803	EPI1009372 | A/duck/Sukoharjo/04160290/2016	EPI1009373 | A/duck/Sukoharjo/04160290/2016	EPI1009374 | A/duck/Sukoharjo/04160290/2016	EPI1009375 | A/duck/Sukoharjo/04160290/2016	EPI1009376 | A/duck/Sukoharjo/04160290/2016	EPI1009377 | A/duck/Sukoharjo/04160290/2016	EPI1009378 | A/duck/Sukoharjo/04160290/2016	EPI1009379 | A/duck/Sukoharjo/04160290/2016			A/duck/Sukoharjo/04160290/2016	H5N1		passage details: none (original sample)	Asia / Indonesia / Central Java	Duck	2016	Initial import	Other Database Import		Wibawa,H.; Poermadjaja,B.; Mulyawan,H.; Dharmawan,R.; Mahawan,T.; Hutagaol,N.M.; Miswati,Y.; Srihanto,E.A.; Hartawan,D.H.W.; Hendrawati,F.; Riyadi,A.; Deswarni; Tri Harsono,A.; Hartaningsih,N.; Azhar,M.; Stegemen,A.; Mc Grane,J.; Rasa,F.S.T.				2016-03-03	passage details: none (original sample)	2017-06-09	2017-02-08			Unknown	Unknown	Unknown	Unknown	Unknown	Unknown	Unknown	Unknown	Unknown	Unknown
247724	EPI_ISL_247724	EPI909449 | A/wild duck/Tatarstan/3059/2016	EPI909450 | A/wild duck/Tatarstan/3059/2016	EPI909451 | A/wild duck/Tatarstan/3059/2016	EPI909452 | A/wild duck/Tatarstan/3059/2016	EPI909453 | A/wild duck/Tatarstan/3059/2016	EPI909454 | A/wild duck/Tatarstan/3059/2016	EPI909455 | A/wild duck/Tatarstan/3059/2016	EPI909456 | A/wild duck/Tatarstan/3059/2016			A/wild duck/Tatarstan/3059/2016	H5N8		e2	Europe / Russian Federation / Republic of Tatarstan	Duck	2016	Ivan Susloparov (State Research Center of Virology and Biotechnology (VECTOR) / Emerging Zoonotic Diseases and Influenza)	State Research Center of Virology and Biotechnology (VECTOR)		Ivan,Susloparov; Natalya,Goncharova; Natalya,Kolosova; Vasiliy,Marchenko; Alexander,Ryzhikov				2016-10-02		2017-02-12	2017-02-12			Unknown	Unknown	Unknown	Unknown	Unknown	Unknown	Unknown	Unknown	Unknown	Unknown		Y
245297	EPI_ISL_245297	EPI899020 | A/duck/Vietnam/NCVD-0033/2013	EPI899021 | A/duck/Vietnam/NCVD-0033/2013	EPI899022 | A/duck/Vietnam/NCVD-0033/2013	EPI899023 | A/duck/Vietnam/NCVD-0033/2013	EPI899024 | A/duck/Vietnam/NCVD-0033/2013	EPI899025 | A/duck/Vietnam/NCVD-0033/2013	EPI899026 | A/duck/Vietnam/NCVD-0033/2013	EPI899027 | A/duck/Vietnam/NCVD-0033/2013			A/duck/Vietnam/NCVD-0033/2013	H5N1			Asia / Vietnam	Duck	2013	Initial import	Other Database Import		Davis,T.; Jang,Y.				2013-02-05		2016-12-07	2016-11-16			Unknown	Unknown	Unknown	Unknown	Unknown	Unknown	Unknown	Unknown	Unknown	Unknown
245274	EPI_ISL_245274	EPI898838 | A/duck/Vietnam/NCVD-0145/2012	EPI898839 | A/duck/Vietnam/NCVD-0145/2012	EPI898840 | A/duck/Vietnam/NCVD-0145/2012	EPI898841 | A/duck/Vietnam/NCVD-0145/2012	EPI898842 | A/duck/Vietnam/NCVD-0145/2012	EPI898843 | A/duck/Vietnam/NCVD-0145/2012	EPI898844 | A/duck/Vietnam/NCVD-0145/2012	EPI898845 | A/duck/Vietnam/NCVD-0145/2012			A/duck/Vietnam/NCVD-0145/2012	H5N1			Asia / Vietnam	Duck	2012	Initial import	Other Database Import		Davis,T.; Jang,Y.				2012-12-07		2016-12-07	2016-11-16			Unknown	Unknown	Unknown	Unknown	Unknown	Unknown	Unknown	Unknown	Unknown	Unknown
245270	EPI_ISL_245270	EPI898806 | A/duck/Vietnam/NCVD-2848/2013	EPI898807 | A/duck/Vietnam/NCVD-2848/2013	EPI898808 | A/duck/Vietnam/NCVD-2848/2013	EPI898809 | A/duck/Vietnam/NCVD-2848/2013, EPI898804 | A/duck/Vietnam/NCVD-2848/2013, EPI898802 | A/duck/Vietnam/NCVD-2848/2013, EPI898800 | A/duck/Vietnam/NCVD-2848/2013	EPI898810 | A/duck/Vietnam/NCVD-2848/2013	EPI898811 | A/duck/Vietnam/NCVD-2848/2013, EPI898805 | A/duck/Vietnam/NCVD-2848/2013, EPI898803 | A/duck/Vietnam/NCVD-2848/2013, EPI898801 | A/duck/Vietnam/NCVD-2848/2013	EPI898812 | A/duck/Vietnam/NCVD-2848/2013	EPI898813 | A/duck/Vietnam/NCVD-2848/2013			A/duck/Vietnam/NCVD-2848/2013	H5N1			Asia / Vietnam	Duck	2013	Initial import	Other Database Import		Davis,T.; Jang,Y.				2013-03-01		2016-12-07	2016-11-16			Unknown	Unknown	Unknown	Unknown	Unknown	Unknown	Unknown	Unknown	Unknown	Unknown
245249	EPI_ISL_245249	EPI898642 | A/duck/Vietnam/NCVD-2153/2012	EPI898643 | A/duck/Vietnam/NCVD-2153/2012	EPI898644 | A/duck/Vietnam/NCVD-2153/2012	EPI898645 | A/duck/Vietnam/NCVD-2153/2012	EPI898646 | A/duck/Vietnam/NCVD-2153/2012	EPI898647 | A/duck/Vietnam/NCVD-2153/2012	EPI898648 | A/duck/Vietnam/NCVD-2153/2012	EPI898649 | A/duck/Vietnam/NCVD-2153/2012			A/duck/Vietnam/NCVD-2153/2012	H5N1			Asia / Vietnam	Duck	2012	Initial import	Other Database Import		Davis,T.; Jang,Y.				2012-10-09		2016-12-07	2016-11-16			Unknown	Unknown	Unknown	Unknown	Unknown	Unknown	Unknown	Unknown	Unknown	Unknown
245236	EPI_ISL_245236	EPI898552 | A/duck/Vietnam/R2-5-1428-17/2013	EPI898553 | A/duck/Vietnam/R2-5-1428-17/2013	EPI898554 | A/duck/Vietnam/R2-5-1428-17/2013	EPI898555 | A/duck/Vietnam/R2-5-1428-17/2013	EPI898556 | A/duck/Vietnam/R2-5-1428-17/2013	EPI898557 | A/duck/Vietnam/R2-5-1428-17/2013	EPI898558 | A/duck/Vietnam/R2-5-1428-17/2013	EPI898559 | A/duck/Vietnam/R2-5-1428-17/2013			A/duck/Vietnam/R2-5-1428-17/2013	H5N1			Asia / Vietnam	Duck	2013	Initial import	Other Database Import		Davis,T.; Jang,Y.				2013-05-06		2016-12-07	2016-11-16			Unknown	Unknown	Unknown	Unknown	Unknown	Unknown	Unknown	Unknown	Unknown	Unknown
245213	EPI_ISL_245213	EPI898396 | A/duck/Vietnam/NCVD14-A389/2014	EPI898397 | A/duck/Vietnam/NCVD14-A389/2014	EPI898398 | A/duck/Vietnam/NCVD14-A389/2014	EPI898399 | A/duck/Vietnam/NCVD14-A389/2014	EPI898400 | A/duck/Vietnam/NCVD14-A389/2014	EPI898401 | A/duck/Vietnam/NCVD14-A389/2014	EPI898402 | A/duck/Vietnam/NCVD14-A389/2014	EPI898403 | A/duck/Vietnam/NCVD14-A389/2014			A/duck/Vietnam/NCVD14-A389/2014	H5N1			Asia / Vietnam	Duck	2014	Initial import	Other Database Import		Davis,T.; Jang,Y.				2014-07-23		2016-12-07	2016-11-16			Unknown	Unknown	Unknown	Unknown	Unknown	Unknown	Unknown	Unknown	Unknown	Unknown
208828	EPI_ISL_208828	EPI703527 | A/duck/Eastern China/L1021/2012	EPI703547 | A/duck/Eastern China/L1021/2012	EPI703567 | A/duck/Eastern China/L1021/2012	EPI703595 | A/duck/Eastern China/L1021/2012	EPI703615 | A/duck/Eastern China/L1021/2012	EPI703635 | A/duck/Eastern China/L1021/2012	EPI703655 | A/duck/Eastern China/L1021/2012	EPI703675 | A/duck/Eastern China/L1021/2012			A/duck/Eastern China/L1021/2012	H5N8		passage details: E1	Asia / China	Duck	2012	Initial import	Other Database Import		Sun,H.; Sun,Y.; Pu,J.; Liu,L.; Li,C.; Xu,G.; Qin,M.; Zhang,Y.; Zhao,H.; Wei,K.; Liu,J.				2012-10-21	passage details: E1	2016-01-30	2015-01-30			Unknown	Unknown	Unknown	Unknown	Unknown	Unknown	Unknown	Unknown	Unknown	Unknown
190516	EPI_ISL_190516				EPI620572 | A/duck/Badung/03/2005		EPI620585 | A/duck/Badung/03/2005					A/duck/Badung/03/2005	H5N1		passage details: E1	Asia / Indonesia	Duck	2005	Initial import	Other Database Import		Mahardika,G.N.				2005-08-31	passage details: E1	2015-06-28	2015-05-29			Unknown	Unknown	Unknown	Unknown	Unknown	Unknown	Unknown	Unknown	Unknown	Unknown
182924	EPI_ISL_182924				EPI603904 | A/duck/Egypt/14164FAOS/2014							A/duck/Egypt/14164FAOS/2014	H5N1			Africa / Egypt	Duck	2014	Initial import	Other Database Import		Arafa,A.; Hagag,N.; Yehia,N.; ElHusseiny,M.; Kamal,M.; Samy,A.; Azab,A.; Hassan,M.K.				2014-06-28		2015-05-31	2015-03-23			Unknown	Unknown	Unknown	Unknown	Unknown	Unknown	Unknown	Unknown	Unknown	Unknown
182425	EPI_ISL_182425				EPI600746 | A/duck/Egypt/N05818-CLEVB608/2010		EPI600758 | A/duck/Egypt/N05818-CLEVB608/2010					A/duck/Egypt/N05818-CLEVB608/2010	H5N1		passage details: SPF egg passage 1	Africa / Egypt	Duck	2010	Initial import	Other Database Import		Younan,M.; Asem,S.R.; Ali,A.M.; Nassif,S.A.; Defang,G.				2010-02-05	passage details: SPF egg passage 1	2015-01-25	2014-12-29			Unknown	Unknown	Unknown	Unknown	Unknown	Unknown	Unknown	Unknown	Unknown	Unknown
181308	EPI_ISL_181308				EPI597822 | A/duck/Egypt/1471SG/2014							A/duck/Egypt/1471SG/2014	H5N1			Africa / Egypt	Duck	2014	Initial import	Other Database Import		Arafa,A.; Hagag,N.; Abdelbasit,A.; Yehia,N.; AbdelHalim,A.; Samy,M.; Dauphin,G.; Hassan,M.				2014-03-27		2015-01-07	2014-11-23			Unknown	Unknown	Unknown	Unknown	Unknown	Unknown	Unknown	Unknown	Unknown	Unknown
176727	EPI_ISL_176727				EPI579781 | A/duck/Egypt/CLEVB-25_N00239/2015							A/duck/Egypt/CLEVB-25_N00239/2015	H5N1		Egg+1	Africa / Egypt / Monufia	Duck	2015	Mary Younan Azer (U.S. Naval Medical Research Unit No. 3)	U.S. Naval Medical Research Unit No. 3	2015900239	Younan, M.; Defang, G.; Mohareb, E.; Ali, A.M.; Nassif, S.A.; Mourad,A.A.; Fouad, E.M.; Ragab, A.S.; Khelfa, D.G.; Madian , K.	Mary Younan, Todd Davis, Ehab Amir, Gabriel Defang, Emad Mohareb, Ali A.M., Nassif S.A., Mourad A.A., Fouad E.M., Ragab A.S., Khelfa D.G., Magdy A.A, Yassin A., Amel Naguib, Manal Labib, Samir Refaey, Amr Kandeel Molecular investigation of an unprecedent	The Central Laboratory for Evaluation of Veterinary Biologics (CLEVB)	CLEVB-25	2015-01-18		2016-03-07	2015-04-08			Unknown	Unknown	Unknown	Unknown	Unknown	Unknown	Unknown	Unknown	Unknown	Unknown		Y
174429	EPI_ISL_174429				EPI573323 | 144_HA							A/duck/Egypt/144/2014	H5N1			Africa / Egypt	Duck	2014	Mahmoud Mohamed Naguib (Friedrich-Loeffler-Institut)	Friedrich-Loeffler-Institut		Arafa,A.M; Hagag, N; Elhusseiny, M.H; Yehia, N; Selim, A.A; Abdelhalim, A; Kilany, W.H; Samy, A; Hassan, M.K; Abdelwhab,E.M; Beer,M; Naguib, M.M; Harder,TC				2014-12-04		2015-03-20	2015-03-20			Unknown	Unknown	Unknown	Unknown	Unknown	Unknown	Unknown	Unknown	Unknown	Unknown		Y
174422	EPI_ISL_174422				EPI573315 | BS-146RS-f6_HA							A/duck/Egypt/BS-146RS-f6/2014	H5N1			Africa / Egypt	Duck	2014	Mahmoud Mohamed Naguib (Friedrich-Loeffler-Institut)	Friedrich-Loeffler-Institut		Arafa,A.M; Hagag, N; Elhusseiny, M.H; Yehia, N; Selim, A.A; Abdelhalim, A; Kilany, W.H; Samy, A; Hassan, M.K; Abdelwhab,E.M; Beer,M; Naguib, M.M; Harder,TC				2014-12-14		2015-03-20	2015-03-20			Unknown	Unknown	Unknown	Unknown	Unknown	Unknown	Unknown	Unknown	Unknown	Unknown		Y
174391	EPI_ISL_174391				EPI573232 | A/broiler duck/Korea/H1840/2014							A/broiler duck/Korea/H1840/2014	H5N8			Asia / Korea, Republic of / Jeollabuk-do	Duck	2014	Eun-Kyoung Lee (Animal and Plant Quarantine Agency (S-2026))	Animal and Plant Quarantine Agency (S-2026)						2014-11-07		2015-03-19	2015-03-19			Unknown	Unknown	Unknown	Unknown	Unknown	Unknown	Unknown	Unknown	Unknown	Unknown		Y
174382	EPI_ISL_174382				EPI573223 | A/broiler duck/Korea/H1734/2014							A/broiler duck/Korea/H1734/2014	H5N8			Asia / Korea, Republic of / Jeollanam-do	Duck	2014	Eun-Kyoung Lee (Animal and Plant Quarantine Agency (S-2026))	Animal and Plant Quarantine Agency (S-2026)						2014-09-25		2015-03-19	2015-03-19			Unknown	Unknown	Unknown	Unknown	Unknown	Unknown	Unknown	Unknown	Unknown	Unknown		Y
174374	EPI_ISL_174374				EPI573215 | A/breeder duck/Korea/H1596/2014							A/breeder duck/Korea/H1596/2014	H5N8			Asia / Korea, Republic of / Jeollanam-do	Duck	2014	Eun-Kyoung Lee (Animal and Plant Quarantine Agency (S-2026))	Animal and Plant Quarantine Agency (S-2026)						2014-06-26		2015-03-19	2015-03-19			Unknown	Unknown	Unknown	Unknown	Unknown	Unknown	Unknown	Unknown	Unknown	Unknown		Y
174365	EPI_ISL_174365				EPI573206 | A/breeder duck/Korea/H1343/2014							A/breeder duck/Korea/H1343/2014	H5N8			Asia / Korea, Republic of / Jeollanam-do	Duck	2014	Eun-Kyoung Lee (Animal and Plant Quarantine Agency (S-2026))	Animal and Plant Quarantine Agency (S-2026)						2014-05-04		2015-03-19	2015-03-19			Unknown	Unknown	Unknown	Unknown	Unknown	Unknown	Unknown	Unknown	Unknown	Unknown		Y
170539	EPI_ISL_170539	EPI559033 | A/duck/Vietnam/NCVD-KA260/2012	EPI559054 | A/duck/Vietnam/NCVD-KA260/2012	EPI557742 | A/duck/Vietnam/NCVD-KA260/2012	EPI559079 | A/duck/Vietnam/NCVD-KA260/2012	EPI559110 | A/duck/Vietnam/NCVD-KA260/2012	EPI559135 | A/duck/Vietnam/NCVD-KA260/2012	EPI559166 | A/duck/Vietnam/NCVD-KA260/2012	EPI764763 | A/duck/Vietnam/NCVD-KA260/2012			A/duck/Vietnam/NCVD-KA260/2012	H5N1		passage details: CE1	Asia / Vietnam	Duck	2012	Initial import	Other Database Import		Lee,E.-K.; Kang,H.-M.; Kim,K.-I.; Choi,J.-G.; Long To,T.; Dang Nguyen,T.; Song,B.-M.; Jeong,J.; Choi,K.-S.; Kim,J.-Y.; Lee,H.-S.; Lee,Y.-J.; Kim,J.-H.				2012-06-06	passage details: CE1	2014-12-13	2014-11-05			Unknown	Unknown	Unknown	Unknown	Unknown	Unknown	Unknown	Unknown	Unknown	Unknown
170534	EPI_ISL_170534	EPI559028 | A/duck/Vietnam/NCVD-KA25/2011	EPI559049 | A/duck/Vietnam/NCVD-KA25/2011	EPI557737 | A/duck/Vietnam/NCVD-KA25/2011	EPI559070 | A/duck/Vietnam/NCVD-KA25/2011	EPI559103 | A/duck/Vietnam/NCVD-KA25/2011	EPI559126 | A/duck/Vietnam/NCVD-KA25/2011	EPI559161 | A/duck/Vietnam/NCVD-KA25/2011	EPI764752 | A/duck/Vietnam/NCVD-KA25/2011			A/duck/Vietnam/NCVD-KA25/2011	H5N1		passage details: CE1	Asia / Vietnam	Duck	2011	Initial import	Other Database Import		Lee,E.-K.; Kang,H.-M.; Kim,K.-I.; Choi,J.-G.; Long To,T.; Dang Nguyen,T.; Song,B.-M.; Jeong,J.; Choi,K.-S.; Kim,J.-Y.; Lee,H.-S.; Lee,Y.-J.; Kim,J.-H.				2011-12-30	passage details: CE1	2014-12-13	2014-11-05			Unknown	Unknown	Unknown	Unknown	Unknown	Unknown	Unknown	Unknown	Unknown	Unknown
168503	EPI_ISL_168503				EPI550507 | A/duck/Egypt/14VIR784-8-1339S/2013		EPI550508 | A/duck/Egypt/14VIR784-8-1339S/2013					A/duck/Egypt/14VIR784-8-1339S/2013	H5N1		passage details: E1	Africa / Egypt	Duck	2013	Initial import	Other Database Import		Tassoni,L.; Arafa,A.; Hagag,N.; Azab,A.; Selim,A.; Hassan,M.K.; Ormelli,S.; Schivo,A.; Fusaro,A.; Monne,I.; Cattoli,G.				2013	passage details: E1	2014-11-23	2014-10-27			Unknown	Unknown	Unknown	Unknown	Unknown	Unknown	Unknown	Unknown	Unknown	Unknown
167374	EPI_ISL_167374				EPI545458 | A/duck/Khanhhoa/CVVI-33/2014		EPI545505 | A/duck/Khanhhoa/CVVI-33/2014	EPI545552 | A/duck/Khanhhoa/CVVI-33/2014				A/duck/Khanhhoa/CVVI-33/2014	H5N1			Asia / Vietnam	Duck	2014	Initial import	Other Database Import		Nguyen,H.T.; Than,V.T.; Kim,W.				2014-02-10		2014-11-01	2014-10-02			Unknown	Unknown	Unknown	Unknown	Unknown	Unknown	Unknown	Unknown	Unknown	Unknown
167370	EPI_ISL_167370				EPI545454 | A/duck/Khanhhoa/CVVI-29/2014		EPI545501 | A/duck/Khanhhoa/CVVI-29/2014	EPI545548 | A/duck/Khanhhoa/CVVI-29/2014				A/duck/Khanhhoa/CVVI-29/2014	H5N1			Asia / Vietnam	Duck	2014	Initial import	Other Database Import		Nguyen,H.T.; Than,V.T.; Kim,W.				2014-02-05		2014-11-01	2014-10-02			Unknown	Unknown	Unknown	Unknown	Unknown	Unknown	Unknown	Unknown	Unknown	Unknown
167365	EPI_ISL_167365				EPI545449 | A/duck/Khanhhoa/CVVI-24/2013		EPI545496 | A/duck/Khanhhoa/CVVI-24/2013	EPI545543 | A/duck/Khanhhoa/CVVI-24/2013				A/duck/Khanhhoa/CVVI-24/2013	H5N1			Asia / Vietnam	Duck	2013	Initial import	Other Database Import		Nguyen,H.T.; Than,V.T.; Kim,W.				2013-04-01		2014-11-01	2014-10-02			Unknown	Unknown	Unknown	Unknown	Unknown	Unknown	Unknown	Unknown	Unknown	Unknown
166649	EPI_ISL_166649				EPI542878 | A/duck/Cambodia/X0124311/2013		EPI542879 | A/duck/Cambodia/X0124311/2013					A/duck/Cambodia/X0124311/2013	H5N1			Asia / Cambodia	Duck	2013	Initial import	Other Database Import		Buchy,P.				2013-01-23		2014-10-01	2013-04-30			Unknown	Unknown	Unknown	Unknown	Unknown	Unknown	Unknown	Unknown	Unknown	Unknown
157902	EPI_ISL_157902	EPI510262 | A/duck/Bangladesh/19099/2013	EPI510263 | A/duck/Bangladesh/19099/2013	EPI510296 | A/duck/Bangladesh/19099/2013	EPI510265 | A/duck/Bangladesh/19099/2013	EPI510266 | A/duck/Bangladesh/19099/2013	EPI510267 | A/duck/Bangladesh/19099/2013	EPI510268 | A/duck/Bangladesh/19099/2013	EPI510269 | A/duck/Bangladesh/19099/2013			A/duck/Bangladesh/19099/2013	H5N1			Asia / Bangladesh	Duck	2013	Initial import	Other Database Import		Marinova-Petkova,A.; Feeroz,M.M.; Alam,S.M.R.; Hasan,M.K.; Akhtar,S.; Jones-Engel,L.; Walker,D.; McClenaghan,L.; Rubrum,A.; Franks,J.; Seiler,P.; Jeevan,T.; McKenzie,P.; Krauss,S.; Webby,R.J.; Webster,R.G.				2013-02-14		2014-03-21	2013-11-19			Unknown	Unknown	Unknown	Unknown	Unknown	Unknown	Unknown	Unknown	Unknown	Unknown
150018	EPI_ISL_150018				EPI485596 | A/duck/Cambodia/261W7M2/2013	EPI485597 | A/duck/Cambodia/261W7M2/2013						A/duck/Cambodia/261W7M2/2013	H5N1			Asia / Cambodia / Khett Prey Veng	Duck	2013	Philippe Buchy (Institut Pasteur in Cambodia)	Institut Pasteur in Cambodia	261W7M2	Rith, S.; Horm, SV.; Buchy, P.		Institut Pasteur in Cambodia		2013-02-12		2013-11-07	2013-11-07			Unknown	Unknown	Unknown	Unknown	Unknown	Unknown	Unknown	Unknown	Unknown	Unknown		Y
148127	EPI_ISL_148127	EPI475584 | A/wild duck/Jilin/HF/2011	EPI475585 | A/wild duck/Jilin/HF/2011	EPI475586 | A/wild duck/Jilin/HF/2011	EPI475587 | A/wild duck/Jilin/HF/2011	EPI475588 | A/wild duck/Jilin/HF/2011	EPI475589 | A/wild duck/Jilin/HF/2011	EPI475590 | A/wild duck/Jilin/HF/2011	EPI475591 | A/wild duck/Jilin/HF/2011			A/wild duck/Jilin/HF/2011	H5N1		passage details: E1	Asia / China	Duck	2011	Initial import	Other Database Import		Liu,Y.; Liu,M.; Liu,C.				2011-04-25	passage details: E1	2013-09-17	2012-08-27			Unknown	Unknown	Unknown	Unknown	Unknown	Unknown	Unknown	Unknown	Unknown	Unknown
134257	EPI_ISL_134257				EPI416763 | A/duck/Sukoharjo/BBVW-1428-9/2012							A/duck/Sukoharjo/BBVW-1428-9/2012	H5N1		passage details: E1	Asia / Indonesia	Duck	2012	Initial import	Other Database Import		Wibawa,H.; Prijono,W.B.; Dharmayanti,N.L.P.I.; Irianingsih,S.H.; Miswati,Y.; Rohmah,A.; Andesyha,E.; Romlah; Daulay,R.S.D.; Safitria,K.				2012-09-25	passage details: E1	2013-01-30	2012-12-25			Unknown	Unknown	Unknown	Unknown	Unknown	Unknown	Unknown	Unknown	Unknown	Unknown
121540	EPI_ISL_121540				EPI376533 | A/duck/Egypt/1709-10/2008							A/duck/Egypt/1709-10/2008	H5N1		E1	Africa	Duck	2008	Alice Fusaro (Istituto Zooprofilattico Sperimentale Delle Venezie)	Istituto Zooprofilattico Sperimentale Delle Venezie						2008		2012-06-25	2012-06-25			Unknown	Unknown	Unknown	Unknown	Unknown	Unknown	Unknown	Unknown	Unknown	Unknown		Y
121439	EPI_ISL_121439	EPI376350 | A/muscovy duck/Vietnam/OIE-0043/2012	EPI381888 | A/muscovy duck/Vietnam/OIE-0043/2012	EPI381889 | A/muscovy duck/Vietnam/OIE-0043/2012	EPI381890 | A/muscovy duck/Vietnam/OIE-0043/2012	EPI381891 | A/muscovy duck/Vietnam/OIE-0043/2012	EPI381892 | A/muscovy duck/Vietnam/OIE-0043/2012	EPI381893 | A/muscovy duck/Vietnam/OIE-0043/2012	EPI381894 | A/muscovy duck/Vietnam/OIE-0043/2012			A/muscovy duck/Vietnam/OIE-0043/2012	H5N1			Asia / Vietnam	Duck	2012	Initial import	Other Database Import		Kida,H.; Sakoda,Y.; Okamatsu,M.; Nam,H.V.; Long,N.V.; Huy,C.D.; Tien,T.N.; Hatamachi,J.				2012-02-18		2012-06-19	2012-06-13			Unknown	Unknown	Unknown	Unknown	Unknown	Unknown	Unknown	Unknown	Unknown	Unknown
116140	EPI_ISL_116140				EPI367602 | A/duck/Iran/VIR-5316-1/2011							A/duck/Iran/VIR-5316-1/2011	H5N1			Asia / Iran, Islamic Republic of	Duck	2011	Initial import	Other Database Import		Heidari,A.; Ghafouri,A.; Farshad Tehrani,F.; Maghsudloo,H.; Monne,I.; Fusaro,A.; Cattoli,G.; Capua,I.				2011-08		2012-04-14	2012-03-05			Unknown	Unknown	Unknown	Unknown	Unknown	Unknown	Unknown	Unknown	Unknown	Unknown
108418	EPI_ISL_108418	EPI359705 | A/mandarin duck/Korea/Q2/2011	EPI359820 | A/mandarin duck/Korea/Q2/2011	EPI359753 | A/mandarin duck/Korea/Q2/2011	EPI359883 | A/mandarin duck/Korea/Q2/2011	EPI359775 | A/mandarin duck/Korea/Q2/2011	EPI359916 | A/mandarin duck/Korea/Q2/2011	EPI359804 | A/mandarin duck/Korea/Q2/2011	EPI359946 | A/mandarin duck/Korea/Q2/2011			A/mandarin duck/Korea/Q2/2011	H5N1			Asia / Korea, Republic of	Duck	2011	Initial import	Other Database Import		Kim,H.R.; Lee,Y.J.; Park,C.K.; Oem,J.K.; Lee,O.S.; Kang,H.M.; Choi,J.G.; Bae,Y.C.				2011-01		2012-03-24	2011-10-04			Unknown	Unknown	Unknown	Unknown	Unknown	Unknown	Unknown	Unknown	Unknown	Unknown
98902	EPI_ISL_98902	EPI341859 | A/mandarin duck/Nagasaki/4202A023/2011	EPI341858 | A/mandarin duck/Nagasaki/4202A023/2011	EPI341857 | A/mandarin duck/Nagasaki/4202A023/2011	EPI341913 | A/mandarin duck/Nagasaki/4202A023/2011	EPI341856 | A/mandarin duck/Nagasaki/4202A023/2011	EPI341855 | A/mandarin duck/Nagasaki/4202A023/2011	EPI341854 | A/mandarin duck/Nagasaki/4202A023/2011	EPI341853 | A/mandarin duck/Nagasaki/4202A023/2011			A/mandarin duck/Nagasaki/4202A023/2011	H5N1			Asia / Japan	Duck	2011	Initial import	Other Database Import		Mimura,W.; Soda,K.; Usui,T.; Ito,H.; Ito,T.				2011-02-04		2011-11-22	2011-10-25			Unknown	Unknown	Unknown	Unknown	Unknown	Unknown	Unknown	Unknown	Unknown	Unknown
98899	EPI_ISL_98899	EPI341837 | A/mandarin duck/Kochi/3901C005/2011	EPI341836 | A/mandarin duck/Kochi/3901C005/2011	EPI341835 | A/mandarin duck/Kochi/3901C005/2011	EPI341911 | A/mandarin duck/Kochi/3901C005/2011	EPI341834 | A/mandarin duck/Kochi/3901C005/2011	EPI341833 | A/mandarin duck/Kochi/3901C005/2011	EPI341832 | A/mandarin duck/Kochi/3901C005/2011	EPI341831 | A/mandarin duck/Kochi/3901C005/2011			A/mandarin duck/Kochi/3901C005/2011	H5N1			Asia / Japan	Duck	2011	Initial import	Other Database Import		Mimura,W.; Soda,K.; Usui,T.; Ito,H.; Ito,T.				2011-01-26		2011-11-22	2011-10-25			Unknown	Unknown	Unknown	Unknown	Unknown	Unknown	Unknown	Unknown	Unknown	Unknown
98592	EPI_ISL_98592	EPI340857 | A/tufted duck/Fukushima/4/2011	EPI340856 | A/tufted duck/Fukushima/4/2011	EPI340855 | A/tufted duck/Fukushima/4/2011	EPI340854 | A/tufted duck/Fukushima/4/2011	EPI340853 | A/tufted duck/Fukushima/4/2011	EPI340852 | A/tufted duck/Fukushima/4/2011	EPI340851 | A/tufted duck/Fukushima/4/2011	EPI340850 | A/tufted duck/Fukushima/4/2011			A/tufted duck/Fukushima/4/2011	H5N1			Asia / Japan / Fukushima	Duck	2011	Initial import	Other Database Import		Kida,H.; Sakoda,Y.; Okamatsu,M.; Hatamachi,J.				2011-01		2011-11-02	2011-10-14			Unknown	Unknown	Unknown	Unknown	Unknown	Unknown	Unknown	Unknown	Unknown	Unknown
98212	EPI_ISL_98212				EPI340174 | A/duck/Egypt/1046SF/2010							A/duck/Egypt/1046SF/2010	H5N1			Africa / Egypt	Duck	2010	Initial import	Other Database Import		Arafa,A.; Hagag,N.; Yehia,N.; Adel,A.; Elhusseiny,M.; Mehana,O.; Mady,W.; Samir,A.; Nageeb,M.; Selim,A.; Hassan,M.; Hussein,H.; Suarez,D.; Spackman,E.; Swayne,D.; Aly,M.				2010-02-24		2011-10-24	2011-10-04			Unknown	Unknown	Unknown	Unknown	Unknown	Unknown	Unknown	Unknown	Unknown	Unknown		Y
98200	EPI_ISL_98200				EPI340162 | A/duck/Egypt/10255AG/2010							A/duck/Egypt/10255AG/2010	H5N1			Africa / Egypt	Duck	2010	Initial import	Other Database Import		Arafa,A.; Hagag,N.; Yehia,N.; Adel,A.; Elhusseiny,M.; Mehana,O.; Mady,W.; Samir,A.; Nageeb,M.; Selim,A.; Hassan,M.; Hussein,H.; Suarez,D.; Spackman,E.; Swayne,D.; Aly,M.				2010-07-20		2011-10-24	2011-10-04			Unknown	Unknown	Unknown	Unknown	Unknown	Unknown	Unknown	Unknown	Unknown	Unknown		Y
98190	EPI_ISL_98190				EPI340152 | A/duck/Egypt/10290SF/2010							A/duck/Egypt/10290SF/2010	H5N1			Africa / Egypt	Duck	2010	Initial import	Other Database Import		Arafa,A.; Hagag,N.; Yehia,N.; Adel,A.; Elhusseiny,M.; Mehana,O.; Mady,W.; Samir,A.; Nageeb,M.; Selim,A.; Hassan,M.; Hussein,H.; Suarez,D.; Spackman,E.; Swayne,D.; Aly,M.				2010-09-22		2011-10-24	2011-10-04			Unknown	Unknown	Unknown	Unknown	Unknown	Unknown	Unknown	Unknown	Unknown	Unknown		Y
98157	EPI_ISL_98157				EPI340119 | A/duck/Egypt/1148SF/2011		EPI387570 | A/duck/Egypt/1148SF/2011					A/duck/Egypt/1148SF/2011	H5N1			Africa / Egypt	Duck	2011	Initial import	Other Database Import		Arafa,A.; Hagag,N.; Yehia,N.; Adel,A.; Elhusseiny,M.; Mehana,O.; Mady,W.; Samir,A.; Nageeb,M.; Selim,A.; Hassan,M.; Hussein,H.; Suarez,D.; Spackman,E.; Swayne,D.; Aly,M.				2011-01-24		2012-05-26	2011-10-04			Unknown	Unknown	Unknown	Unknown	Unknown	Unknown	Unknown	Unknown	Unknown	Unknown		Y
97214	EPI_ISL_97214	EPI493190 | A/duck/Egypt/M2583B/2010	EPI493191 | A/duck/Egypt/M2583B/2010	EPI493192 | A/duck/Egypt/M2583B/2010	EPI338733 | A/duck/Egypt/M2583B/2010	EPI493193 | A/duck/Egypt/M2583B/2010	EPI493194 | A/duck/Egypt/M2583B/2010	EPI493195 | A/duck/Egypt/M2583B/2010	EPI493196 | A/duck/Egypt/M2583B/2010			A/duck/Egypt/M2583B/2010	H5N1			Africa / Egypt	Duck	2010	Initial import	Other Database Import		Kayali,G.; El-Shesheny,R.; Ahmed,K.A.; Rubrum,A.; Ali,M.A.; Webby,R.J.; Kandeil,A.M.; Kutkat,M.A.				2010-12-22		2013-12-14	2011-10-04			Unknown	Unknown	Unknown	Unknown	Unknown	Unknown	Unknown	Unknown	Unknown	Unknown		Y
97151	EPI_ISL_97151	EPI493528 | A/duck/Egypt/Q2645C/2010	EPI493537 | A/duck/Egypt/Q2645C/2010	EPI493529 | A/duck/Egypt/Q2645C/2010	EPI338615 | A/duck/Egypt/Q2645C/2010	EPI493530 | A/duck/Egypt/Q2645C/2010	EPI493531 | A/duck/Egypt/Q2645C/2010	EPI493532 | A/duck/Egypt/Q2645C/2010	EPI493533 | A/duck/Egypt/Q2645C/2010			A/duck/Egypt/Q2645C/2010	H5N1			Africa / Egypt	Duck	2010	Initial import	Other Database Import		Kayali,G.; El-Shesheny,R.; Ahmed,K.A.; Rubrum,A.; Ali,M.A.; Kandeil,A.M.; Kutkat,M.A.				2010-12-26		2013-12-14	2011-09-28			Unknown	Unknown	Unknown	Unknown	Unknown	Unknown	Unknown	Unknown	Unknown	Unknown		Y
97146	EPI_ISL_97146	EPI493122 | A/duck/Egypt/M3075B/2011	EPI493123 | A/duck/Egypt/M3075B/2011	EPI493125 | A/duck/Egypt/M3075B/2011	EPI338610 | A/duck/Egypt/M3075B/2011	EPI493126 | A/duck/Egypt/M3075B/2011	EPI493127 | A/duck/Egypt/M3075B/2011		EPI493128 | A/duck/Egypt/M3075B/2011			A/duck/Egypt/M3075B/2011	H5N1			Africa / Egypt	Duck	2011	Initial import	Other Database Import		Kayali,G.; El-Shesheny,R.; Ahmed,K.A.; Rubrum,A.; Ali,M.A.; Kandeil,A.M.; Webby,R.J.; Kutkat,M.A.				2011-03-22		2013-12-14	2011-09-28			Unknown	Unknown	Unknown	Unknown	Unknown	Unknown	Unknown	Unknown	Unknown	Unknown		Y
96860	EPI_ISL_96860	EPI336977 | A/duck/Zhejiang/2242/2011	EPI336984 | A/duck/Zhejiang/2242/2011	EPI336991 | A/duck/Zhejiang/2242/2011	EPI336998 | A/duck/Zhejiang/2242/2011	EPI337005 | A/duck/Zhejiang/2242/2011	EPI337012 | A/duck/Zhejiang/2242/2011	EPI337019 | A/duck/Zhejiang/2242/2011	EPI337026 | A/duck/Zhejiang/2242/2011			A/duck/Zhejiang/2242/2011	H5N1			Asia / China	Duck	2011	Initial import	Other Database Import		Wu,H.; Wu,N.				2011-02		2011-09-21	2011-09-06			Unknown	Unknown	Unknown	Unknown	Unknown	Unknown	Unknown	Unknown	Unknown	Unknown		Y
95819	EPI_ISL_95819	EPI335150 | A/duck/Lao/962/2010	EPI335149 | A/duck/Lao/962/2010	EPI335148 | A/duck/Lao/962/2010	EPI335147 | A/duck/Lao/962/2010	EPI335146 | A/duck/Lao/962/2010	EPI335145 | A/duck/Lao/962/2010	EPI335144 | A/duck/Lao/962/2010	EPI335143 | A/duck/Lao/962/2010			A/duck/Lao/962/2010	H5N1		E2	Asia / Lao, People's Democratic Republic	Duck	2010	Initial import	Other Database Import		Sonnberg,S.; Phommachanh,P.; Naipospos,T.S.P.; McKenzie,J.; Chanthavisouk,C.; Pathammavong,S.; Darnell,D.; Meeduangchanh,P.; Rubrum,A.M.; Souriya,M.; Khambounheuang,B.; Webby,R.J.; Douangngeun,B.; Webster,R.G.				2010-03		2011-09-09	2011-09-02			Unknown	Unknown	Unknown	Unknown	Unknown	Unknown	Unknown	Unknown	Unknown	Unknown
95813	EPI_ISL_95813	EPI335104 | A/duck/Lao/980/2010	EPI335103 | A/duck/Lao/980/2010	EPI335102 | A/duck/Lao/980/2010	EPI335101 | A/duck/Lao/980/2010	EPI335100 | A/duck/Lao/980/2010	EPI335099 | A/duck/Lao/980/2010	EPI335098 | A/duck/Lao/980/2010	EPI335097 | A/duck/Lao/980/2010			A/duck/Lao/980/2010	H5N1			Asia / Lao, People's Democratic Republic	Duck	2010	Initial import	Other Database Import		Sonnberg,S.; Phommachanh,P.; Naipospos,T.S.P.; McKenzie,J.; Chanthavisouk,C.; Pathammavong,S.; Darnell,D.; Meeduangchanh,P.; Rubrum,A.M.; Souriya,M.; Khambounheuang,B.; Webby,R.J.; Douangngeun,B.; Webster,R.G.				2010-03		2011-09-09	2011-09-02			Unknown	Unknown	Unknown	Unknown	Unknown	Unknown	Unknown	Unknown	Unknown	Unknown
91556	EPI_ISL_91556				EPI321590 | A/duck/Vietnam/27339/2009							A/duck/Vietnam/27339/2009	H5N1			Asia / Vietnam	Duck	2009	Initial import	Other Database Import		Hanna,A.; To,T.L.; Tong,H.; Shell,W.; Coward,V.J.; Banks,J.; Brown,I.H.; Slomka,M.J.				2009-06-22		2011-06-21	2011-06-01			Unknown	Unknown	Unknown	Unknown	Unknown	Unknown	Unknown	Unknown	Unknown	Unknown		Y
91555	EPI_ISL_91555				EPI321589 | A/duck/Vietnam/27329/2009							A/duck/Vietnam/27329/2009	H5N1			Asia / Vietnam	Duck	2009	Initial import	Other Database Import		Hanna,A.; To,T.L.; Tong,H.; Shell,W.; Coward,V.J.; Banks,J.; Brown,I.H.; Slomka,M.J.				2009-06-22		2011-06-21	2011-06-01			Unknown	Unknown	Unknown	Unknown	Unknown	Unknown	Unknown	Unknown	Unknown	Unknown		Y
91540	EPI_ISL_91540				EPI321554 | A/duck/Magelang/BBVW-680-41052/2007							A/duck/Magelang/BBVW-680-41052/2007	H5N1		E3	Asia / Indonesia	Duck	2007	Initial import	Other Database Import		Wibawa,H.; Usman,T.B.; Junaidi,A.; Poermadjaja,B.; Suatmodjo,M.; Davies,K.R.; Stevens,V.; Selleck,P.; Daniels,P.; Wong,F.Y.K.				2007-09-21		2011-06-10	2011-06-10			Unknown	Unknown	Unknown	Unknown	Unknown	Unknown	Unknown	Unknown	Unknown	Unknown		Y
91538	EPI_ISL_91538				EPI321551 | A/duck/Magelang/BBVW-680-41050/2007							A/duck/Magelang/BBVW-680-41050/2007	H5N1		E3	Asia / Indonesia	Duck	2007	Initial import	Other Database Import		Wibawa,H.; Usman,T.B.; Junaidi,A.; Poermadjaja,B.; Suatmodjo,M.; Davies,K.R.; Stevens,V.; Selleck,P.; Daniels,P.; Wong,F.Y.K.				2007-09-21		2011-06-10	2011-06-10			Unknown	Unknown	Unknown	Unknown	Unknown	Unknown	Unknown	Unknown	Unknown	Unknown		Y
91534	EPI_ISL_91534				EPI321545 | A/duck/Magelang/BBVW-680-41042/2007							A/duck/Magelang/BBVW-680-41042/2007	H5N1		E3	Asia / Indonesia	Duck	2007	Initial import	Other Database Import		Wibawa,H.; Usman,T.B.; Junaidi,A.; Poermadjaja,B.; Suatmodjo,M.; Davies,K.R.; Stevens,V.; Selleck,P.; Daniels,P.; Wong,F.Y.K.				2007-09-21		2011-06-10	2011-06-10			Unknown	Unknown	Unknown	Unknown	Unknown	Unknown	Unknown	Unknown	Unknown	Unknown		Y
91532	EPI_ISL_91532				EPI321543 | A/duck/Magelang/BBVW-604-44402/2007							A/duck/Magelang/BBVW-604-44402/2007	H5N1		E3	Asia / Indonesia	Duck	2007	Initial import	Other Database Import		Wibawa,H.; Usman,T.B.; Junaidi,A.; Poermadjaja,B.; Suatmodjo,M.; Davies,K.R.; Stevens,V.; Selleck,P.; Daniels,P.; Wong,F.Y.K.				2007-05-28		2011-06-10	2011-06-10			Unknown	Unknown	Unknown	Unknown	Unknown	Unknown	Unknown	Unknown	Unknown	Unknown		Y
91531	EPI_ISL_91531				EPI321541 | A/duck/Magelang/BBVW-604-44401/2007		EPI321542 | A/duck/Magelang/BBVW-604-44401/2007					A/duck/Magelang/BBVW-604-44401/2007	H5N1		E3	Asia / Indonesia	Duck	2007	Initial import	Other Database Import		Wibawa,H.; Usman,T.B.; Junaidi,A.; Poermadjaja,B.; Suatmodjo,M.; Davies,K.R.; Stevens,V.; Selleck,P.; Daniels,P.; Wong,F.Y.K.				2007-05-28		2011-06-10	2011-06-10			Unknown	Unknown	Unknown	Unknown	Unknown	Unknown	Unknown	Unknown	Unknown	Unknown		Y
91515	EPI_ISL_91515				EPI321517 | A/duck/Bantul/BBVW-1005-24442/2007		EPI321518 | A/duck/Bantul/BBVW-1005-24442/2007					A/duck/Bantul/BBVW-1005-24442/2007	H5N1		E3	Asia / Indonesia	Duck	2007	Initial import	Other Database Import		Wibawa,H.; Usman,T.B.; Junaidi,A.; Poermadjaja,B.; Suatmodjo,M.; Davies,K.R.; Stevens,V.; Selleck,P.; Daniels,P.; Wong,F.Y.K.				2007-12-17		2011-06-10	2011-06-10			Unknown	Unknown	Unknown	Unknown	Unknown	Unknown	Unknown	Unknown	Unknown	Unknown		Y
89378	EPI_ISL_89378				EPI314813 | A/mandarin duck/Korea/K10-515/2011		EPI314817 | A/mandarin duck/Korea/K10-515/2011					A/mandarin duck/Korea/K10-515/2011	H5N1			Asia / Korea, Republic of	Duck	2011	Initial import	Other Database Import		Lee,D.-H.; Park,J.-K.; Youn,H.-N.; Lee,Y.-N.; Lim,T.-H.; Kim,M.-S.; Lee,J.-B.; Park,S.-Y.; Choi,I.-S.; Song,C.-S.				2011-01-06		2011-04-19	2011-03-17			Unknown	Unknown	Unknown	Unknown	Unknown	Unknown	Unknown	Unknown	Unknown	Unknown
89138	EPI_ISL_89138				EPI314028 | A/duck/Vietnam/3/2010							A/duck/Vietnam/3/2010	H5N1			Asia / Vietnam	Duck	2010	Initial import	Other Database Import		Long,N.T.; Thanh,T.T.; van Doorn,H.R.; Vu,P.P.; Dung,P.T.; Dung,T.T.K.; Tien,T.N.; Thao,D.T.T.; Hung,P.; Quang,N.V.; Hoa,N.T.; Bryant,J.E.; Boni,M.F.				2010-01-17		2011-03-16	2011-01-27			Unknown	Unknown	Unknown	Unknown	Unknown	Unknown	Unknown	Unknown	Unknown	Unknown		Y
81016	EPI_ISL_81016	EPI286450 | A/muscovy duck/Bac Ninh/07-69/2007	EPI286479 | A/muscovy duck/Bac Ninh/07-69/2007	EPI286508 | A/muscovy duck/Bac Ninh/07-69/2007	EPI286615 | A/muscovy duck/Bac Ninh/07-69/2007	EPI286563 | A/muscovy duck/Bac Ninh/07-69/2007	EPI286427 | A/muscovy duck/Bac Ninh/07-69/2007	EPI286589 | A/muscovy duck/Bac Ninh/07-69/2007	EPI286537 | A/muscovy duck/Bac Ninh/07-69/2007			A/muscovy duck/Bac Ninh/07-69/2007	H5N1			Asia / Vietnam	Duck	2007	Initial import	Other Database Import		Kim,L.M.; Scott,M.A.; Suarez,D.L.; Spackman,E.; Swayne,D.E.; Afonso,C.L.				2007		2010-09-30	2009-09-25			Unknown	Unknown	Unknown	Unknown	Unknown	Unknown	Unknown	Unknown	Unknown	Unknown		Y
80493	EPI_ISL_80493	EPI300787 | A/duck/Cambodia/D1KC/2006	EPI300786 | A/duck/Cambodia/D1KC/2006		EPI284000 | A/duck/Cambodia/D1KC/2006	EPI300784 | A/duck/Cambodia/D1KC/2006	EPI283999 | A/duck/Cambodia/D1KC/2006		EPI300785 | A/duck/Cambodia/D1KC/2006			A/duck/Cambodia/D1KC/2006	H5N1			Asia / Cambodia	Duck	2006	Initial import	Other Database Import		Buchy,P.; Mardy,S.				2006		2010-09-14	2010-08-30			Unknown	Unknown	Unknown	Unknown	Unknown	Unknown	Unknown	Unknown	Unknown	Unknown		Y
80476	EPI_ISL_80476	EPI283898 | A/duck/Cambodia/D2KC167/2006	EPI283899 | A/duck/Cambodia/D2KC167/2006	EPI283900 | A/duck/Cambodia/D2KC167/2006	EPI283895 | A/duck/Cambodia/D2KC167/2006	EPI283902 | A/duck/Cambodia/D2KC167/2006	EPI283896 | A/duck/Cambodia/D2KC167/2006	EPI283897 | A/duck/Cambodia/D2KC167/2006	EPI283901 | A/duck/Cambodia/D2KC167/2006			A/duck/Cambodia/D2KC167/2006	H5N1			Asia / Cambodia	Duck	2006	Initial import	Other Database Import		Buchy,P.; Mardy,S.; San,S.				2006-08		2010-09-14	2010-08-30			Unknown	Unknown	Unknown	Unknown	Unknown	Unknown	Unknown	Unknown	Unknown	Unknown		Y
80474	EPI_ISL_80474	EPI283884 | A/duck/Cambodia/D3PV/2006	EPI283883 | A/duck/Cambodia/D3PV/2006	EPI283885 | A/duck/Cambodia/D3PV/2006	EPI283880 | A/duck/Cambodia/D3PV/2006	EPI283886 | A/duck/Cambodia/D3PV/2006	EPI283881 | A/duck/Cambodia/D3PV/2006	EPI283882 | A/duck/Cambodia/D3PV/2006	EPI283887 | A/duck/Cambodia/D3PV/2006			A/duck/Cambodia/D3PV/2006	H5N1		egg innoculation	Asia / Cambodia	Duck	2006	Initial import	Other Database Import		Buchy,P.; Mardy,S.; San,S.				2006-08-07		2010-09-14	2010-08-30			Unknown	Unknown	Unknown	Unknown	Unknown	Unknown	Unknown	Unknown	Unknown	Unknown		Y
80470	EPI_ISL_80470	EPI283866 | A/duck/Cambodia/D14AL/2006	EPI283865 | A/duck/Cambodia/D14AL/2006	EPI283864 | A/duck/Cambodia/D14AL/2006	EPI283859 | A/duck/Cambodia/D14AL/2006	EPI283862 | A/duck/Cambodia/D14AL/2006	EPI283860 | A/duck/Cambodia/D14AL/2006	EPI283861 | A/duck/Cambodia/D14AL/2006	EPI283863 | A/duck/Cambodia/D14AL/2006			A/duck/Cambodia/D14AL/2006	H5N1			Asia / Cambodia	Duck	2006	Initial import	Other Database Import		Buchy,P.; Mardy,S.; Vong,S.; San,S.				2006-02-04		2010-09-14	2010-08-30			Unknown	Unknown	Unknown	Unknown	Unknown	Unknown	Unknown	Unknown	Unknown	Unknown		Y
80449	EPI_ISL_80449				EPI283810 | A/duck/Egypt/1097s/2010							A/duck/Egypt/1097s/2010	H5N1			Africa / Egypt	Duck	2010	Initial import	Other Database Import		Arafa,A.M.; Hagag,N.M.; Abdullah,M.H.; Yehia,N.; Hassan,M.K.; Aly,M.M.				2010-02		2010-09-12	2010-08-30			Unknown	Unknown	Unknown	Unknown	Unknown	Unknown	Unknown	Unknown	Unknown	Unknown		Y
78019	EPI_ISL_78019	EPI276019 | A/duck/Jiangxi/80/2005	EPI276020 | A/duck/Jiangxi/80/2005	EPI276021 | A/duck/Jiangxi/80/2005	EPI276022 | A/duck/Jiangxi/80/2005	EPI276023 | A/duck/Jiangxi/80/2005	EPI276024 | A/duck/Jiangxi/80/2005	EPI276025 | A/duck/Jiangxi/80/2005	EPI276026 | A/duck/Jiangxi/80/2005			A/duck/Jiangxi/80/2005	H5N1			Asia / China / Jiangxi Province	Duck	2005	Initial import	Other Database Import		Li,Y.; Shi,J.; Zhong,G.; Deng,G.; Tian,G.; Ge,J.; Zeng,X.; Song,J.; Zhao,D.; Liu,L.; Jiang,Y.; Guan,Y.; Bu,Z.; Chen,H.				2005		2010-08-10	2010-04-29			Unknown	Unknown	Unknown	Unknown	Unknown	Unknown	Unknown	Unknown	Unknown	Unknown		Y
78013	EPI_ISL_78013	EPI275971 | A/duck/Guangdong/23/2004	EPI275972 | A/duck/Guangdong/23/2004	EPI275973 | A/duck/Guangdong/23/2004	EPI275974 | A/duck/Guangdong/23/2004	EPI275975 | A/duck/Guangdong/23/2004	EPI275976 | A/duck/Guangdong/23/2004	EPI275977 | A/duck/Guangdong/23/2004	EPI275978 | A/duck/Guangdong/23/2004			A/duck/Guangdong/23/2004	H5N1			Asia / China / Guangdong Province	Duck	2004	Initial import	Other Database Import		Li,Y.; Shi,J.; Zhong,G.; Deng,G.; Tian,G.; Ge,J.; Zeng,X.; Song,J.; Zhao,D.; Liu,L.; Jiang,Y.; Guan,Y.; Bu,Z.; Chen,H.				2004		2010-08-10	2010-04-29			Unknown	Unknown	Unknown	Unknown	Unknown	Unknown	Unknown	Unknown	Unknown	Unknown		Y
78012	EPI_ISL_78012	EPI275963 | A/duck/Anhui/56/2005	EPI275964 | A/duck/Anhui/56/2005	EPI275965 | A/duck/Anhui/56/2005	EPI275966 | A/duck/Anhui/56/2005	EPI275967 | A/duck/Anhui/56/2005	EPI275968 | A/duck/Anhui/56/2005	EPI275969 | A/duck/Anhui/56/2005	EPI275970 | A/duck/Anhui/56/2005			A/duck/Anhui/56/2005	H5N1			Asia / China / Anhui Province	Duck	2005	Initial import	Other Database Import		Li,Y.; Shi,J.; Zhong,G.; Deng,G.; Tian,G.; Ge,J.; Zeng,X.; Song,J.; Zhao,D.; Liu,L.; Jiang,Y.; Guan,Y.; Bu,Z.; Chen,H.				2005		2010-08-10	2010-04-29			Unknown	Unknown	Unknown	Unknown	Unknown	Unknown	Unknown	Unknown	Unknown	Unknown		Y
78011	EPI_ISL_78011	EPI275955 | A/duck/Anhui/1/06	EPI275956 | A/duck/Anhui/1/06	EPI275957 | A/duck/Anhui/1/06	EPI275958 | A/duck/Anhui/1/06	EPI275959 | A/duck/Anhui/1/06	EPI275960 | A/duck/Anhui/1/06	EPI275961 | A/duck/Anhui/1/06	EPI275962 | A/duck/Anhui/1/06			A/duck/Anhui/1/06	H5N1			Asia / China / Anhui Province	Duck	2006	Initial import	Other Database Import		Li,Y.; Shi,J.; Zhong,G.; Deng,G.; Tian,G.; Ge,J.; Zeng,X.; Song,J.; Zhao,D.; Liu,L.; Jiang,Y.; Guan,Y.; Bu,Z.; Chen,H.				2006		2010-08-10	2010-04-29			Unknown	Unknown	Unknown	Unknown	Unknown	Unknown	Unknown	Unknown	Unknown	Unknown		Y
75490	EPI_ISL_75490				EPI259646 | A/duck/Egypt/D1Li4/2007							A/duck/Egypt/D1Li4/2007	H5N1			Africa / Egypt	Duck	2007	Initial import	Other Database Import		Watanabe,Y.; Ibrahim,M.S.; Ikuta,K.				2007-01		2010-05-25	2009-04-16			Unknown	Unknown	Unknown	Unknown	Unknown	Unknown	Unknown	Unknown	Unknown	Unknown		Y
75423	EPI_ISL_75423				EPI259569 | A/duck/Egypt/D3Lu6/2007							A/duck/Egypt/D3Lu6/2007	H5N1			Africa / Egypt	Duck	2007	Initial import	Other Database Import		Watanabe,Y.; Ibrahim,M.S.; Ikuta,K.				2007-01		2010-05-25	2009-04-16			Unknown	Unknown	Unknown	Unknown	Unknown	Unknown	Unknown	Unknown	Unknown	Unknown		Y
71029	EPI_ISL_71029				EPI246012 | A/duck/Egypt/0930smL-NLQP/2009							A/duck/Egypt/0930smL-NLQP/2009	H5N1			Africa / Egypt	Duck	2009	Initial import	Other Database Import		Arafa,A.A.; Hagag,N.M.; Abdullah,M.H.; Yehia,N.M.; Abdel-Halim,A.M.; Kilany,W.H.; Ahmed,M.S.; Zanaty,A.M.; Abdel-Aziz,O.M.; Hassan,M.K.; Aly,M.M.				2009-02		2010-03-07	2010-02-18			Unknown	Unknown	Unknown	Unknown	Unknown	Unknown	Unknown	Unknown	Unknown	Unknown		Y
71009	EPI_ISL_71009				EPI245992 | A/duck/Egypt/0982-NLQP/2009		EPI307132 | A/duck/Egypt/0982-NLQP/2009					A/duck/Egypt/0982-NLQP/2009	H5N1			Africa / Egypt	Duck	2009	Initial import	Other Database Import		Arafa,A.A.; Hagag,N.M.; Abdullah,M.H.; Yehia,N.M.; Abdel-Halim,A.M.; Kilany,W.H.; Ahmed,M.S.; Zanaty,A.M.; Abdel-Aziz,O.M.; Hassan,M.K.; Aly,M.M.; Arafa,A.; Hagag,N.M.; El-Husseiny,M.H.; Yehia,N.; Abdel-Wahab,E.-S.M.; Hassan,M.K.; Aly,M.M.				2009-04		2011-03-15	2010-02-18			Unknown	Unknown	Unknown	Unknown	Unknown	Unknown	Unknown	Unknown	Unknown	Unknown
71003	EPI_ISL_71003				EPI245986 | A/duck/Egypt/0912-NLQP/2009							A/duck/Egypt/0912-NLQP/2009	H5N1			Africa / Egypt	Duck	2009	Initial import	Other Database Import		Arafa,A.A.; Hagag,N.M.; Abdullah,M.H.; Yehia,N.M.; Abdel-Halim,A.M.; Kilany,W.H.; Ahmed,M.S.; Zanaty,A.M.; Abdel-Aziz,O.M.; Hassan,M.K.; Aly,M.M.				2009-02		2010-03-07	2010-02-18			Unknown	Unknown	Unknown	Unknown	Unknown	Unknown	Unknown	Unknown	Unknown	Unknown		Y
71001	EPI_ISL_71001				EPI245984 | A/duck/Egypt/08561S-NLQP/2008							A/duck/Egypt/08561S-NLQP/2008	H5N1			Africa / Egypt	Duck	2008	Initial import	Other Database Import		Arafa,A.A.; Hagag,N.M.; Abdullah,M.H.; Yehia,N.M.; Abdel-Halim,A.M.; Kilany,W.H.; Ahmed,M.S.; Zanaty,A.M.; Abdel-Aziz,O.M.; Hassan,M.K.; Aly,M.M.				2008-04		2010-03-07	2010-02-18			Unknown	Unknown	Unknown	Unknown	Unknown	Unknown	Unknown	Unknown	Unknown	Unknown		Y
71000	EPI_ISL_71000				EPI245983 | A/duck/Egypt/08355S-NLQP/2008							A/duck/Egypt/08355S-NLQP/2008	H5N1			Africa / Egypt	Duck	2008	Initial import	Other Database Import		Arafa,A.A.; Hagag,N.M.; Abdullah,M.H.; Yehia,N.M.; Abdel-Halim,A.M.; Kilany,W.H.; Ahmed,M.S.; Zanaty,A.M.; Abdel-Aziz,O.M.; Hassan,M.K.; Aly,M.M.				2008-02		2010-03-07	2010-02-18			Unknown	Unknown	Unknown	Unknown	Unknown	Unknown	Unknown	Unknown	Unknown	Unknown		Y
68380	EPI_ISL_68380	EPI237967 | A/duck/Hong Kong/2986.1-2/2000	EPI237966 | A/duck/Hong Kong/2986.1-2/2000	EPI237965 | A/duck/Hong Kong/2986.1-2/2000	EPI237960 | A/duck/Hong Kong/2986.1-2/2000	EPI237963 | A/duck/Hong Kong/2986.1-2/2000	EPI237962 | A/duck/Hong Kong/2986.1-2/2000	EPI237961 | A/duck/Hong Kong/2986.1-2/2000	EPI237964 | A/duck/Hong Kong/2986.1-2/2000			A/duck/Hong Kong/2986.1-2/2000	H5N1			Asia / Hong Kong (SAR)	Duck	2000	Initial import	Other Database Import		Kim,L.M.; Scott,M.A.; Suarez,D.L.; Spackman,E.; Swayne,D.E.; Afonso,C.L.				2000		2009-11-28	2009-10-01			Unknown	Unknown	Unknown	Unknown	Unknown	Unknown	Unknown	Unknown	Unknown	Unknown		Y
67393	EPI_ISL_67393	EPI235134 | A/duck/Hubei/wp/2003	EPI235133 | A/duck/Hubei/wp/2003	EPI235132 | A/duck/Hubei/wp/2003	EPI235128 | A/duck/Hubei/wp/2003	EPI235130 | A/duck/Hubei/wp/2003	EPI235129 | A/duck/Hubei/wp/2003	EPI235135 | A/duck/Hubei/wp/2003	EPI235131 | A/duck/Hubei/wp/2003			A/duck/Hubei/wp/2003	H5N1			Asia / China	Duck	2003	Initial import	Other Database Import		Liao,X.; Zhang,X.; Wang,J.; Yu,J.; Li,T.				2003		2008-12-01	2006-09-14			Unknown	Unknown	Unknown	Unknown	Unknown	Unknown	Unknown	Unknown	Unknown	Unknown		Y
65312	EPI_ISL_65312	EPI228789 | A/duck/Vietnam/N-XX/2004	EPI228824 | A/duck/Vietnam/N-XX/2004	EPI228819 | A/duck/Vietnam/N-XX/2004	EPI228830 | A/duck/Vietnam/N-XX/2004	EPI228807 | A/duck/Vietnam/N-XX/2004	EPI228801 | A/duck/Vietnam/N-XX/2004	EPI228795 | A/duck/Vietnam/N-XX/2004	EPI228813 | A/duck/Vietnam/N-XX/2004			A/duck/Vietnam/N-XX/2004	H5N1			Asia / Vietnam	Duck	2004	Initial import	Other Database Import		Smith,G.; Naipospos,T.S.; Usman,T.; Nguyen,T.; de Jong,M.; Peiris,J.; Guan,Y.				2004		2006-06-27	2006-04-12			Unknown	Unknown	Unknown	Unknown	Unknown	Unknown	Unknown	Unknown	Unknown	Unknown		Y
64867	EPI_ISL_64867	EPI227154 | A/duck/Parepare/BBVM/2005	EPI227160 | A/duck/Parepare/BBVM/2005	EPI227159 | A/duck/Parepare/BBVM/2005	EPI227161 | A/duck/Parepare/BBVM/2005	EPI227157 | A/duck/Parepare/BBVM/2005	EPI227156 | A/duck/Parepare/BBVM/2005	EPI227155 | A/duck/Parepare/BBVM/2005	EPI227158 | A/duck/Parepare/BBVM/2005			A/duck/Parepare/BBVM/2005	H5N1			Asia / Indonesia	Duck	2005	Initial import	Other Database Import		Smith,G.; Naipospos,T.S.; Usman,T.; Nguyen,T.; de Jong,M.; Peiris,J.; Guan,Y.				2005		2006-06-27	2006-04-12			Unknown	Unknown	Unknown	Unknown	Unknown	Unknown	Unknown	Unknown	Unknown	Unknown		Y
62732	EPI_ISL_62732				EPI219355 | A/rubby shelduck/Mongolia/X63/2009		EPI219356 | A/rubby shelduck/Mongolia/X63/2009					A/rubby shelduck/Mongolia/X63/2009	H5N1			Asia / Mongolia	Duck	2009	Initial import	Other Database Import		Jizou,M.; Kida,H.; Sakoda,Y.; Okamatsu,M.				2009		2009-12-01	2009-09-24			Unknown	Unknown	Unknown	Unknown	Unknown	Unknown	Unknown	Unknown	Unknown	Unknown		Y						0
62724	EPI_ISL_62724				EPI300764 | A/common goldeneye/Mongolia/X59/2009, EPI219321 | A/common goldeneye/Mongolia/X59/2009		EPI219322 | A/common goldeneye/Mongolia/X59/2009					A/common goldeneye/Mongolia/X59/2009	H5N1			Asia / Mongolia	Duck	2009	Initial import	Other Database Import		Jizou,M.; Kida,H.; Sakoda,Y.; Okamatsu,M.				2009		2009-12-01	2009-09-16			Unknown	Unknown	Unknown	Unknown	Unknown	Unknown	Unknown	Unknown	Unknown	Unknown		Y						0
30853	EPI_ISL_30853				EPI182354 | A/duck/Egypt/0891-NLQP/2008		EPI182318 | A/duck/Egypt/0891-NLQP/2008		EPI447210 | A/duck/Egypt/0891-NLQP/2008			A/duck/Egypt/0891-NLQP/2008	H5N1			Africa / Egypt / Faiyum	Duck	2008	Unknown user	Other Database Import		Arafa,A.M.; Selim,A.A.; Hassan,M.K.; Aly,M.M.; Arafa,A.M.; Adel,A.; Hagag,N.M.; Hussein,H.A.; El-Sanousi,A.A.; Shalaby,M.A.			0891-NLQP	2008-09-26		2013-05-14	2009-05-19			Unknown	Unknown	Unknown	Unknown	Unknown	Unknown	Unknown	Unknown	Unknown	Unknown		Y
25641	EPI_ISL_25641	EPI167630 | A/Muscovy_duck/Vietnam/NCVD-22/2007	EPI167631 | A/Muscovy_duck/Vietnam/NCVD-22/2007	EPI167632 | A/Muscovy_duck/Vietnam/NCVD-22/2007	EPI167633 | A/Muscovy_duck/Vietnam/NCVD-22/2007	EPI167634 | A/Muscovy_duck/Vietnam/NCVD-22/2007	EPI167635 | A/Muscovy_duck/Vietnam/NCVD-22/2007	EPI167636 | A/Muscovy_duck/Vietnam/NCVD-22/2007	EPI167637 | A/Muscovy_duck/Vietnam/NCVD-22/2007			A/Muscovy duck/Vietnam/NCVD-22/2007	H5N1			Asia / Vietnam	Duck	2007	Unknown user	Other Database Import					NCVD-22	2007		2010-05-05				Unknown	Unknown	Unknown	Unknown	Unknown	Unknown	Unknown	Unknown	Unknown	Unknown		Y
25411	EPI_ISL_25411				EPI116509 | A/duck/Viet_Nam/Ncvd1/2003							A/duck/Viet Nam/Ncvd1/2003	H5N1		IR	Asia / Vietnam	Duck	2003	Unknown user	Other Database Import					Ncvd1	2003						Unknown	Unknown	Unknown	Unknown	Unknown	Unknown	Unknown	Unknown	Unknown	Unknown		Y
24695	EPI_ISL_24695	EPI164555 | A/duck/Laos/P0106/2007	EPI164556 | A/duck/Laos/P0106/2007	EPI164557 | A/duck/Laos/P0106/2007	EPI164558 | A/duck/Laos/P0106/2007	EPI164559 | A/duck/Laos/P0106/2007	EPI164560 | A/duck/Laos/P0106/2007	EPI164561 | A/duck/Laos/P0106/2007	EPI164562 | A/duck/Laos/P0106/2007			A/duck/Laos/P0106/2007	H5N1			Asia / Lao, People's Democratic Republic	Duck	2007	Unknown user	Other Database Import					P0106	2007						Unknown	Unknown	Unknown	Unknown	Unknown	Unknown	Unknown	Unknown	Unknown	Unknown		Y
24595	EPI_ISL_24595	EPI164163 | 2007731000_PB2	EPI164160 | 2007731000_PB1	EPI164161 | 2007731000_PA	EPI164165 | 2007731000_HA	EPI164164 | 2007731000_NP	EPI164162 | 2007731000_NA	EPI164159 | 2007731000_M	EPI164166 | 2007731000_NS			A/muscovy duck/Vietnam/NCVD-47/2007	H5N1		Ex/E1	Asia / Vietnam	Duck	2007	Todd Davis (Centers for Disease Control and Prevention / WHO Collaborating Center for Surveillance, Epidemiology and Control of Influenza, Influenza Division)	Centers for Disease Control and Prevention	2007731000				NCVD-47	2007-07		2010-09-24	2008-09-10			Unknown	Unknown	Unknown	Unknown	Unknown	Unknown	Unknown	Unknown	Unknown	Unknown
22901	EPI_ISL_22901	EPI160507 | A/duck/Vietnam/NCVD-68/07_PB2	EPI160509 | A/duck/Vietnam/NCVD-68/07_PB1	EPI160505 | A/duck/Vietnam/NCVD-68/07_PA	EPI160508 | A/duck/Vietnam/NCVD-68/07_HA	EPI160510 | A/duck/Vietnam/NCVD-68/07_NP	EPI160506 | A/duck/Vietnam/NCVD-68/07_NA	EPI160512 | A/duck/Vietnam/NCVD-68/07_M	EPI160511 | A/duck/Vietnam/NCVD-68/07_NS			A/duck/Vietnam/NCVD-68/07	H5N1		Ex/E1	Asia / Vietnam	Duck	2007	Todd Davis (Centers for Disease Control and Prevention / WHO Collaborating Center for Surveillance, Epidemiology and Control of Influenza, Influenza Division)	Centers for Disease Control and Prevention	2007731021				NCVD-68	2007-07		2010-09-24	2008-08-01			Unknown	Unknown	Unknown	Unknown	Unknown	Unknown	Unknown	Unknown	Unknown	Unknown
22892	EPI_ISL_22892	EPI160435 | A/duck/Vietnam/NCVD-57/07_PB2	EPI160437 | A/duck/Vietnam/NCVD-57/07_PB1	EPI160433 | A/duck/Vietnam/NCVD-57/07_PA	EPI160436 | A/duck/Vietnam/NCVD-57/07_HA	EPI160438 | A/duck/Vietnam/NCVD-57/07_NP	EPI160434 | A/duck/Vietnam/NCVD-57/07_NA	EPI160440 | A/duck/Vietnam/NCVD-57/07_M	EPI160439 | A/duck/Vietnam/NCVD-57/07_NS			A/duck/Vietnam/NCVD-57/07	H5N1		Ex/E1	Asia / Vietnam / Tinh Nam Dinh / Nam Dinh	Duck	2007	Todd Davis (Centers for Disease Control and Prevention / WHO Collaborating Center for Surveillance, Epidemiology and Control of Influenza, Influenza Division)	Centers for Disease Control and Prevention	2007731010				NCVD-57	2007-07		2010-09-24	2008-08-01			Unknown	Unknown	Unknown	Unknown	Unknown	Unknown	Unknown	Unknown	Unknown	Unknown
22890	EPI_ISL_22890	EPI160419 | A/duck/Vietnam/NCVD-55/07_PB2	EPI160421 | A/duck/Vietnam/NCVD-55/07_PB1	EPI160417 | A/duck/Vietnam/NCVD-55/07_PA	EPI160420 | A/duck/Vietnam/NCVD-55/07_HA	EPI160422 | A/duck/Vietnam/NCVD-55/07_NP	EPI160418 | A/duck/Vietnam/NCVD-55/07_NA	EPI160424 | A/duck/Vietnam/NCVD-55/07_M	EPI160423 | A/duck/Vietnam/NCVD-55/07_NS			A/duck/Vietnam/NCVD-55/07	H5N1		Ex/E1	Asia / Vietnam / Tinh Nam Dinh / Nam Dinh	Duck	2007	Todd Davis (Centers for Disease Control and Prevention / WHO Collaborating Center for Surveillance, Epidemiology and Control of Influenza, Influenza Division)	Centers for Disease Control and Prevention	2007731008				NCVD-55	2007-07		2010-09-24	2008-08-01			Unknown	Unknown	Unknown	Unknown	Unknown	Unknown	Unknown	Unknown	Unknown	Unknown
21032	EPI_ISL_21032	EPI101837 | A/duck/Viet_Nam/1/2005	EPI101839 | A/duck/Viet_Nam/1/2005	EPI101841 | A/duck/Viet_Nam/1/2005	EPI101843 | A/duck/Viet_Nam/1/2005	EPI101845 | A/duck/Viet_Nam/1/2005	EPI101847 | A/duck/Viet_Nam/1/2005	EPI101849 | A/duck/Viet_Nam/1/2005	EPI101851 | A/duck/Viet_Nam/1/2005			A/duck/Viet Nam/1/2005	H5N1			Asia / Vietnam	Duck	2005	Unknown user	Other Database Import					1	2005						Unknown	Unknown	Unknown	Unknown	Unknown	Unknown	Unknown	Unknown	Unknown	Unknown		Y
18869	EPI_ISL_18869	EPI152307 | A/duck/Thailand/CU-329/07	EPI152303 | A/duck/Thailand/CU-329/07	EPI152305 | A/duck/Thailand/CU-329/07	EPI152309 | A/duck/Thailand/CU-329/07	EPI152306 | A/duck/Thailand/CU-329/07	EPI152308 | A/duck/Thailand/CU-329/07	EPI152302 | A/duck/Thailand/CU-329/07	EPI152304 | A/duck/Thailand/CU-329/07			A/duck/Thailand/CU-329/07	H5N1			Asia / Thailand	Duck	2007	Unknown user	Other Database Import					CU-329	2007						Unknown	Unknown	Unknown	Unknown	Unknown	Unknown	Unknown	Unknown	Unknown	Unknown		Y
16249	EPI_ISL_16249	EPI140764 | A/duck/Vietnam/53/2007	EPI140765 | A/duck/Vietnam/53/2007	EPI140766 | A/duck/Vietnam/53/2007	EPI140767 | A/duck/Vietnam/53/2007	EPI140768 | A/duck/Vietnam/53/2007	EPI140769 | A/duck/Vietnam/53/2007	EPI140770 | A/duck/Vietnam/53/2007	EPI140771 | A/duck/Vietnam/53/2007			A/duck/Vietnam/53/2007	H5N1			Asia / Vietnam	Duck	2007	Unknown user	Other Database Import					53	2007						Unknown	Unknown	Unknown	Unknown	Unknown	Unknown	Unknown	Unknown	Unknown	Unknown		Y
16248	EPI_ISL_16248	EPI140756 | A/duck/Vietnam/52/2007	EPI140757 | A/duck/Vietnam/52/2007	EPI140758 | A/duck/Vietnam/52/2007	EPI140759 | A/duck/Vietnam/52/2007	EPI140760 | A/duck/Vietnam/52/2007	EPI140761 | A/duck/Vietnam/52/2007	EPI140762 | A/duck/Vietnam/52/2007	EPI140763 | A/duck/Vietnam/52/2007			A/duck/Vietnam/52/2007	H5N1			Asia / Vietnam	Duck	2007	Unknown user	Other Database Import					52	2007						Unknown	Unknown	Unknown	Unknown	Unknown	Unknown	Unknown	Unknown	Unknown	Unknown		Y
16247	EPI_ISL_16247	EPI140748 | A/Muscovy_duck/Vietnam/51/2007	EPI140749 | A/Muscovy_duck/Vietnam/51/2007	EPI140750 | A/Muscovy_duck/Vietnam/51/2007	EPI140751 | A/Muscovy_duck/Vietnam/51/2007	EPI140752 | A/Muscovy_duck/Vietnam/51/2007	EPI140753 | A/Muscovy_duck/Vietnam/51/2007	EPI140754 | A/Muscovy_duck/Vietnam/51/2007	EPI140755 | A/Muscovy_duck/Vietnam/51/2007			A/Muscovy duck/Vietnam/51/2007	H5N1			Asia / Vietnam	Duck	2007	Unknown user	Other Database Import					51	2007		2010-05-05				Unknown	Unknown	Unknown	Unknown	Unknown	Unknown	Unknown	Unknown	Unknown	Unknown		Y
16239	EPI_ISL_16239	EPI140684 | A/duck/Vietnam/37/2007	EPI140685 | A/duck/Vietnam/37/2007	EPI140686 | A/duck/Vietnam/37/2007	EPI140687 | A/duck/Vietnam/37/2007	EPI140688 | A/duck/Vietnam/37/2007	EPI140689 | A/duck/Vietnam/37/2007	EPI140690 | A/duck/Vietnam/37/2007	EPI140691 | A/duck/Vietnam/37/2007			A/duck/Vietnam/37/2007	H5N1			Asia / Vietnam	Duck	2007	Unknown user	Other Database Import					37	2007						Unknown	Unknown	Unknown	Unknown	Unknown	Unknown	Unknown	Unknown	Unknown	Unknown		Y
15681	EPI_ISL_15681	EPI136482 | A/duck/Yunnan/522/2004	EPI136484 | A/duck/Yunnan/522/2004	EPI136487 | A/duck/Yunnan/522/2004	EPI136489 | A/duck/Yunnan/522/2004	EPI136491 | A/duck/Yunnan/522/2004	EPI136493 | A/duck/Yunnan/522/2004	EPI136495 | A/duck/Yunnan/522/2004	EPI136498 | A/duck/Yunnan/522/2004			A/duck/Yunnan/522/2004	H5N1			Asia / China / Yunnan Province	Duck	2004	Unknown user	Other Database Import					522	2004						Unknown	Unknown	Unknown	Unknown	Unknown	Unknown	Unknown	Unknown	Unknown	Unknown		Y
13362	EPI_ISL_13362				EPI123774 | A/Duck/Vietnam/Soc_Trang_680C/2005							A/Duck/Vietnam/Soc Trang 680C/2005	H5N1			Asia / Vietnam	Duck	2005	Unknown user	Other Database Import					Soc Trang 680C	2005-12-17						Unknown	Unknown	Unknown	Unknown	Unknown	Unknown	Unknown	Unknown	Unknown	Unknown		Y
13361	EPI_ISL_13361				EPI123772 | A/Duck/Vietnam/Dong_Thap_680D/2005							A/Duck/Vietnam/Dong Thap 680D/2005	H5N1			Asia / Vietnam	Duck	2005	Unknown user	Other Database Import					Dong Thap 680D	2005-12-17						Unknown	Unknown	Unknown	Unknown	Unknown	Unknown	Unknown	Unknown	Unknown	Unknown		Y
13284	EPI_ISL_13284				EPI123596 | A/Duck/Indramayu/BBPW109/2006							A/Duck/Indramayu/BBPW109/2006	H5N1			Asia / Indonesia / West Java / Kecamatan Indramayu	Duck	2006	Unknown user	Other Database Import					BBPW109	2006						Unknown	Unknown	Unknown	Unknown	Unknown	Unknown	Unknown	Unknown	Unknown	Unknown		Y
13275	EPI_ISL_13275				EPI123637 | A/Duck/IBufeleng/BPPV1/2005		EPI123578 | A/Duck/IBufeleng/BPPV1/2005					A/Duck/IBufeleng/BPPV1/2005	H5N1			Asia / Indonesia	Duck	2005	Unknown user	Other Database Import					BPPV1	2005						Unknown	Unknown	Unknown	Unknown	Unknown	Unknown	Unknown	Unknown	Unknown	Unknown		Y
13219	EPI_ISL_13219				EPI123388 | A/duck/Vietnam/5001/2005		EPI123406 | A/duck/Vietnam/5001/2005					A/duck/Vietnam/5001/2005	H5N1			Asia / Vietnam	Duck	2005	Unknown user	Other Database Import					5001	2005						Unknown	Unknown	Unknown	Unknown	Unknown	Unknown	Unknown	Unknown	Unknown	Unknown		Y
12086	EPI_ISL_12086				EPI117133 | A/Duck/Viet_Nam/NCVD05/2005		EPI117135 | A/Duck/Viet_Nam/NCVD05/2005					A/Duck/Viet Nam/NCVD05/2005	H5N1			Asia / Vietnam / Tinh An Giang	Duck	2005	Unknown user	Other Database Import					NCVD05	2005						Unknown	Unknown	Unknown	Unknown	Unknown	Unknown	Unknown	Unknown	Unknown	Unknown		Y
11357	EPI_ISL_11357				EPI114615 | A/goldeneye_duck/Bavaria/19/2006		EPI114651 | A/goldeneye_duck/Bavaria/19/2006					A/goldeneye duck/Bavaria/19/2006	H5N1			Europe / Germany / Bavaria	Duck	2006	Unknown user	Other Database Import					19	2006		2010-03-29				Unknown	Unknown	Unknown	Unknown	Unknown	Unknown	Unknown	Unknown	Unknown	Unknown		Y						0
10220	EPI_ISL_10220	EPI103465 | A/duck/Vietnam/S640/2005	EPI104689 | A/duck/Vietnam/S640/2005	EPI104515 | A/duck/Vietnam/S640/2005	EPI104866 | A/duck/Vietnam/S640/2005	EPI104077 | A/duck/Vietnam/S640/2005	EPI103899 | A/duck/Vietnam/S640/2005	EPI103687 | A/duck/Vietnam/S640/2005	EPI104303 | A/duck/Vietnam/S640/2005			A/duck/Vietnam/S640/2005	H5N1			Asia / Vietnam	Duck	2005	Unknown user	Other Database Import					S640	2005						Unknown	Unknown	Unknown	Unknown	Unknown	Unknown	Unknown	Unknown	Unknown	Unknown		Y
10215	EPI_ISL_10215	EPI103455 | A/duck/Vietnam/317/2005	EPI104679 | A/duck/Vietnam/317/2005	EPI104505 | A/duck/Vietnam/317/2005	EPI104856 | A/duck/Vietnam/317/2005	EPI104067 | A/duck/Vietnam/317/2005	EPI103889 | A/duck/Vietnam/317/2005	EPI103672 | A/duck/Vietnam/317/2005	EPI104288 | A/duck/Vietnam/317/2005			A/duck/Vietnam/317/2005	H5N1			Asia / Vietnam	Duck	2005	Unknown user	Other Database Import					317	2005						Unknown	Unknown	Unknown	Unknown	Unknown	Unknown	Unknown	Unknown	Unknown	Unknown		Y
9947	EPI_ISL_9947	EPI100376 | A/duck/Vietnam/S654/2005	EPI101317 | A/duck/Vietnam/S654/2005	EPI101185 | A/duck/Vietnam/S654/2005	EPI100522 | A/duck/Vietnam/S654/2005	EPI100924 | A/duck/Vietnam/S654/2005	EPI100784 | A/duck/Vietnam/S654/2005	EPI100654 | A/duck/Vietnam/S654/2005	EPI101056 | A/duck/Vietnam/S654/2005			A/duck/Vietnam/S654/2005	H5N1			Asia / Vietnam	Duck	2005	Unknown user	Other Database Import					S654	2005						Unknown	Unknown	Unknown	Unknown	Unknown	Unknown	Unknown	Unknown	Unknown	Unknown		Y
4533	EPI_ISL_4533	EPI25038 | A/duck/Guangdong/173/04	EPI25040 | A/duck/Guangdong/173/04	EPI25042 | A/duck/Guangdong/173/04	EPI25044 | A/duck/Guangdong/173/04	EPI25046 | A/duck/Guangdong/173/04	EPI25054 | A/duck/Guangdong/173/04	EPI25048 | A/duck/Guangdong/173/04	EPI25051 | A/duck/Guangdong/173/04			A/duck/Guangdong/173/04	H5N1			Asia / China / Guangdong Province	Duck	2004	Unknown user	Other Database Import					173	2004						Unknown	Unknown	Unknown	Unknown	Unknown	Unknown	Unknown	Unknown	Unknown	Unknown		Y
4192	EPI_ISL_4192	EPI23716 | A/Dk/YN/6445/2003	EPI23608 | A/Dk/YN/6445/2003	EPI23506 | A/Dk/YN/6445/2003	EPI22835 | A/Dk/YN/6445/2003	EPI23225 | A/Dk/YN/6445/2003	EPI23121 | A/Dk/YN/6445/2003	EPI22987 | A/Dk/YN/6445/2003	EPI23374 | A/Dk/YN/6445/2003			A/Dk/YN/6445/2003	H5N1			Asia / China / Yunnan Province	Duck	2003	Unknown user	Other Database Import					6445	2003						Unknown	Unknown	Unknown	Unknown	Unknown	Unknown	Unknown	Unknown	Unknown	Unknown		Y
4187	EPI_ISL_4187	EPI23726 | A/Dk/HN/101/2004	EPI23614 | A/Dk/HN/101/2004	EPI23496 | A/Dk/HN/101/2004	EPI22825 | A/Dk/HN/101/2004	EPI23215 | A/Dk/HN/101/2004	EPI23105 | A/Dk/HN/101/2004	EPI22993 | A/Dk/HN/101/2004	EPI23389 | A/Dk/HN/101/2004			A/Dk/HN/101/2004	H5N1			Asia / China	Duck	2004	Unknown user	Other Database Import					101	2004						Unknown	Unknown	Unknown	Unknown	Unknown	Unknown	Unknown	Unknown	Unknown	Unknown		Y
548	EPI_ISL_548	EPI2704 | A/common_goldeneye/Mongolia/12/2006	EPI2706 | A/common_goldeneye/Mongolia/12/2006	EPI2709 | A/common_goldeneye/Mongolia/12/2006	EPI2711 | A/common_goldeneye/Mongolia/12/2006	EPI2713 | A/common_goldeneye/Mongolia/12/2006	EPI2715 | A/common_goldeneye/Mongolia/12/2006	EPI2717 | A/common_goldeneye/Mongolia/12/2006	EPI2720 | A/common_goldeneye/Mongolia/12/2006			A/common goldeneye/Mongolia/12/2006	H5N1			Asia / Mongolia	Duck	2006	Unknown user	Other Database Import					12	2006		2010-03-29				Unknown	Unknown	Unknown	Unknown	Unknown	Unknown	Unknown	Unknown	Unknown	Unknown		Y						0
206442	EPI_ISL_206442	EPI690373 | A/American wigeon/Washington/195198/2014	EPI690411 | A/American wigeon/Washington/195198/2014	EPI690412 | A/American wigeon/Washington/195198/2014	EPI690413 | A/American wigeon/Washington/195198/2014	EPI690414 | A/American wigeon/Washington/195198/2014	EPI690415 | A/American wigeon/Washington/195198/2014	EPI690416 | A/American wigeon/Washington/195198/2014	EPI690417 | A/American wigeon/Washington/195198/2014			A/American wigeon/Washington/195198/2014	H5N8			North America / United States	Anas americana	2014	Initial import	Other Database Import		Killian,M.L.; Ip,H.S.; Griffin,K.; Messer,J.; McMullen,K.; Long,R.; Mansfield,K.				2014-12-16		2015-12-24	2015-11-27			Unknown	Unknown	Unknown	Unknown	Unknown	Unknown	Unknown	Unknown	Unknown	Unknown
206440	EPI_ISL_206440	EPI690371 | A/American wigeon/Washington/196340/2015	EPI690397 | A/American wigeon/Washington/196340/2015	EPI690398 | A/American wigeon/Washington/196340/2015	EPI690399 | A/American wigeon/Washington/196340/2015	EPI690400 | A/American wigeon/Washington/196340/2015	EPI690401 | A/American wigeon/Washington/196340/2015	EPI690402 | A/American wigeon/Washington/196340/2015	EPI690403 | A/American wigeon/Washington/196340/2015			A/American wigeon/Washington/196340/2015	H5N1			North America / United States	Anas americana	2015	Initial import	Other Database Import		Killian,M.L.; Ip,H.S.; Griffin,K.; Messer,J.; McMullen,K.; Dusek,R.; Bodenstein,B.				2015-01-02	NVSL 15-006401-3; EP2; Eurasian origin (EA-H5N8 clade 2.3.4.4)-North American reassortant	2015-12-22	2015-11-27			Unknown	Unknown	Unknown	Unknown	Unknown	Unknown	Unknown	Unknown	Unknown	Unknown
27765	EPI_ISL_27765	EPI171617 | A/Peking_duck/Germany/R1959/2007	EPI171618 | A/Peking_duck/Germany/R1959/2007	EPI171619 | A/Peking_duck/Germany/R1959/2007	EPI171620 | A/Peking_duck/Germany/R1959/2007	EPI171621 | A/Peking_duck/Germany/R1959/2007	EPI171622 | A/Peking_duck/Germany/R1959/2007	EPI171623 | A/Peking_duck/Germany/R1959/2007	EPI171624 | A/Peking_duck/Germany/R1959/2007			A/Peking duck/Germany/R1959/2007	H5N1			Europe / Germany	Anas boschas	2007	Unknown user	Other Database Import					R1959	2007						Unknown	Unknown	Unknown	Unknown	Unknown	Unknown	Unknown	Unknown	Unknown	Unknown		Y
138602	EPI_ISL_138602	EPI439065 | A/domestic green-winged teal/Hunan/3450/2006	EPI439066 | A/domestic green-winged teal/Hunan/3450/2006	EPI439067 | A/domestic green-winged teal/Hunan/3450/2006	EPI439068 | A/domestic green-winged teal/Hunan/3450/2006	EPI439069 | A/domestic green-winged teal/Hunan/3450/2006	EPI439070 | A/domestic green-winged teal/Hunan/3450/2006	EPI439071 | A/domestic green-winged teal/Hunan/3450/2006	EPI439072 | A/domestic green-winged teal/Hunan/3450/2006			A/domestic green-winged teal/Hunan/3450/2006	H5N1		E1	Asia / China / Hunan Province	Anas carolinensis	2006	Initial import	Other Database Import		Xiong,C.; Chen,J.				2006-03-16	passage details: E1	2013-03-25	2013-02-27			Unknown	Unknown	Unknown	Unknown	Unknown	Unknown	Unknown	Unknown	Unknown	Unknown
270356	EPI_ISL_270356				EPI1028064 | A/common teal/Shanghai/PD1108-3/2013		EPI1028049 | A/common teal/Shanghai/PD1108-3/2013	EPI1028030 | A/common teal/Shanghai/PD1108-3/2013				A/common teal/Shanghai/PD1108-3/2013	H5N8		passage details: 0	Asia / China	Anas crecca	2013	Initial import	Other Database Import		Zhou,L.C.; Liu,J.; Pei,E.L.; Xue,W.J.; Lyu,J.M.; Cai,Y.T.; Wu,D.; Wu,W.; Liu,Y.Y.; Jin,H.Y.; Gao,Y.W.; Wang,Z.H.; Wang,T.H.				2013-11-08	passage details: 0	2016-06-01	2015-10-21			Unknown	Unknown	Unknown	Unknown	Unknown	Unknown	Unknown	Unknown	Unknown	Unknown
177743	EPI_ISL_177743	EPI585557 | A/baikal teal/Korea/2417/2014	EPI585576 | A/baikal teal/Korea/2417/2014	EPI585538 | A/baikal teal/Korea/2417/2014	EPI585595 | A/baikal teal/Korea/2417/2014	EPI585614 | A/baikal teal/Korea/2417/2014	EPI585633 | A/baikal teal/Korea/2417/2014	EPI585652 | A/baikal teal/Korea/2417/2014	EPI585671 | A/baikal teal/Korea/2417/2014			A/baikal teal/Korea/2417/2014	H5N8			Asia / Korea, Republic of	Anas formosa	2014	Initial import	Other Database Import		Kim,S.-H.; Hur,M.; Suh,J.-H.; Woo,C.; Wang,S.-J.; Park,E.-R.; Hwang,J.; An,I.-J.; Jo,S.-D.; Yu,S.D.; Choi,K.; Lee,D.-H.; Song,C.-S.				2014-01-20		2015-04-30	2014-04-28			Unknown	Unknown	Unknown	Unknown	Unknown	Unknown	Unknown	Unknown	Unknown	Unknown
177739	EPI_ISL_177739	EPI585553 | A/baikal teal/Korea/2403/2014	EPI585572 | A/baikal teal/Korea/2403/2014	EPI585534 | A/baikal teal/Korea/2403/2014	EPI585591 | A/baikal teal/Korea/2403/2014	EPI585610 | A/baikal teal/Korea/2403/2014	EPI585629 | A/baikal teal/Korea/2403/2014	EPI585648 | A/baikal teal/Korea/2403/2014	EPI585667 | A/baikal teal/Korea/2403/2014			A/baikal teal/Korea/2403/2014	H5N8			Asia / Korea, Republic of	Anas formosa	2014	Initial import	Other Database Import		Kim,S.-H.; Hur,M.; Suh,J.-H.; Woo,C.; Wang,S.-J.; Park,E.-R.; Hwang,J.; An,I.-J.; Jo,S.-D.; Yu,S.D.; Choi,K.; Lee,D.-H.; Song,C.-S.				2014-01-20		2015-04-30	2014-04-28			Unknown	Unknown	Unknown	Unknown	Unknown	Unknown	Unknown	Unknown	Unknown	Unknown
177737	EPI_ISL_177737	EPI585551 | A/baikal teal/Korea/2399/2014	EPI585570 | A/baikal teal/Korea/2399/2014	EPI585532 | A/baikal teal/Korea/2399/2014	EPI585589 | A/baikal teal/Korea/2399/2014	EPI585608 | A/baikal teal/Korea/2399/2014	EPI585627 | A/baikal teal/Korea/2399/2014	EPI585646 | A/baikal teal/Korea/2399/2014	EPI585665 | A/baikal teal/Korea/2399/2014			A/baikal teal/Korea/2399/2014	H5N8			Asia / Korea, Republic of	Anas formosa	2014	Initial import	Other Database Import		Kim,S.-H.; Hur,M.; Suh,J.-H.; Woo,C.; Wang,S.-J.; Park,E.-R.; Hwang,J.; An,I.-J.; Jo,S.-D.; Yu,S.D.; Choi,K.; Lee,D.-H.; Song,C.-S.				2014-01-20		2015-04-30	2014-04-28			Unknown	Unknown	Unknown	Unknown	Unknown	Unknown	Unknown	Unknown	Unknown	Unknown
171703	EPI_ISL_171703	EPI561561 | A/Baikal teal/Korea/H84/2014	EPI561562 | A/Baikal teal/Korea/H84/2014	EPI561537 | A/Baikal teal/Korea/H84/2014	EPI561563 | A/Baikal teal/Korea/H84/2014	EPI561564 | A/Baikal teal/Korea/H84/2014	EPI561565 | A/Baikal teal/Korea/H84/2014	EPI561566 | A/Baikal teal/Korea/H84/2014	EPI561567 | A/Baikal teal/Korea/H84/2014			A/Baikal teal/Korea/H84/2014	H5N8			Asia / Korea, Republic of	Anas formosa	2014	Initial import	Other Database Import		Jeong,J.; Kang,H.M.; Lee,E.K.; Song,B.M.; Kwon,Y.K.; Kim,H.R.; Choi,K.S.; Kim,J.Y.; Lee,H.J.; Moon,O.K.; Jeong,W.; Choi,J.; Baek,J.H.; Joo,Y.S.; Park,Y.H.; Lee,H.S.; Lee,Y.J.; Lee,Y.-J.; Kang,H.-M.; Lee,E.-K.; Song,B.-M.; Lee,K.-J.; Hong,M.-S.				2014-01-22		2014-10-07	2014-02-28			Unknown	Unknown	Unknown	Unknown	Unknown	Unknown	Unknown	Unknown	Unknown	Unknown
171701	EPI_ISL_171701	EPI561547 | A/Baikal teal/Korea/H80/2014	EPI561548 | A/Baikal teal/Korea/H80/2014	EPI561535 | A/Baikal teal/Korea/H80/2014	EPI561549 | A/Baikal teal/Korea/H80/2014	EPI561550 | A/Baikal teal/Korea/H80/2014	EPI561551 | A/Baikal teal/Korea/H80/2014	EPI561552 | A/Baikal teal/Korea/H80/2014	EPI561553 | A/Baikal teal/Korea/H80/2014			A/Baikal teal/Korea/H80/2014	H5N8			Asia / Korea, Republic of	Anas formosa	2014	Initial import	Other Database Import		Jeong,J.; Kang,H.M.; Lee,E.K.; Song,B.M.; Kwon,Y.K.; Kim,H.R.; Choi,K.S.; Kim,J.Y.; Lee,H.J.; Moon,O.K.; Jeong,W.; Choi,J.; Baek,J.H.; Joo,Y.S.; Park,Y.H.; Lee,H.S.; Lee,Y.J.; Lee,Y.-J.; Kang,H.-M.; Lee,E.-K.; Song,B.-M.; Lee,K.-J.; Hong,M.-S.				2014-01-22		2014-10-07	2014-02-28			Unknown	Unknown	Unknown	Unknown	Unknown	Unknown	Unknown	Unknown	Unknown	Unknown
171674	EPI_ISL_171674	EPI561339 | A/Baikal teal/Korea/H41/2014	EPI561340 | A/Baikal teal/Korea/H41/2014	EPI561333 | A/Baikal teal/Korea/H41/2014	EPI561341 | A/Baikal teal/Korea/H41/2014	EPI561342 | A/Baikal teal/Korea/H41/2014	EPI561343 | A/Baikal teal/Korea/H41/2014	EPI561344 | A/Baikal teal/Korea/H41/2014	EPI561345 | A/Baikal teal/Korea/H41/2014			A/Baikal teal/Korea/H41/2014	H5N8			Asia / Korea, Republic of	Anas formosa	2014	Initial import	Other Database Import		Jeong,J.; Kang,H.M.; Lee,E.K.; Song,B.M.; Kwon,Y.K.; Kim,H.R.; Choi,K.S.; Kim,J.Y.; Lee,H.J.; Moon,O.K.; Jeong,W.; Choi,J.; Baek,J.H.; Joo,Y.S.; Park,Y.H.; Lee,H.S.; Lee,Y.J.; Lee,Y.-J.; Kang,H.-M.; Lee,E.-K.; Song,B.-M.; Lee,K.-J.; Hong,M.-S.				2014-01-19		2014-10-07	2014-02-28			Unknown	Unknown	Unknown	Unknown	Unknown	Unknown	Unknown	Unknown	Unknown	Unknown
268653	EPI_ISL_268653	EPI1019643 | A/eurasian_wigeon/16015820-002/2016_(H5N8)PB2	EPI1019644 | A/eurasian_wigeon/16015820-002/2016_(H5N8)PB1	EPI1019642 | A/eurasian_wigeon/16015820-002/2016_(H5N8)PA	EPI1019646 | A/eurasian_wigeon/16015820-002/2016_(H5N8)HA_H5	EPI1019639 | A/eurasian_wigeon/16015820-002/2016_(H5N8)NP	EPI1019645 | A/eurasian_wigeon/16015820-002/2016_(H5N8)NA_N8	EPI1019641 | A/eurasian_wigeon/16015820-002/2016_(H5N8)MP	EPI1019640 | A/eurasian_wigeon/16015820-002/2016_(H5N8)NS			A/Eur_Wig/NL-Zwolle/16015820-002/2016	H5N8		Original	Europe / Netherlands / Provincie Overijssel / Gemeente Zwolle	Anas penelope	2016	Saskia Bergervoet (Wageningen Bioveterinary Research)	Wageningen Bioveterinary Research		Beerens, Nancy; Heutink, Rene; Harders, Frank; Verschuren-Pritz, Sylvia; Bossers, Alex; Koch, Guus; Bergervoet, Saskia		Wageningen Bioveterinary Research	16015820-002	2016-12-13		2017-07-04	2017-07-04			Unknown	Unknown	Unknown	Unknown	Unknown	Unknown	Unknown	Unknown	Unknown	Unknown		Y
268646	EPI_ISL_268646	EPI1019587 | A/eurasian_wigeon/Neth/16015903-003/2016_(H5N8)PB2	EPI1019588 | A/eurasian_wigeon/Neth/16015903-003/2016_(H5N8)PB1	EPI1019586 | A/eurasian_wigeon/Neth/16015903-003/2016_(H5N8)PA	EPI1019590 | A/eurasian_wigeon/Neth/16015903-003/2016_(H5N8)HA_H5	EPI1019583 | A/eurasian_wigeon/Neth/16015903-003/2016_(H5N8)NP	EPI1019589 | A/eurasian_wigeon/Neth/16015903-003/2016_(H5N8)NA_N8	EPI1019585 | A/eurasian_wigeon/Neth/16015903-003/2016_(H5N8)MP	EPI1019584 | A/eurasian_wigeon/Neth/16015903-003/2016_(H5N8)NS			A/Eur_Wig/NL-Reeuwijk/16015903-003/2016	H5N8		Original	Europe / Netherlands / South Holland / Gemeente Reeuwijk	Anas penelope	2016	Saskia Bergervoet (Wageningen Bioveterinary Research)	Wageningen Bioveterinary Research		Beerens, Nancy; Heutink, Rene; Harders, Frank; Verschuren-Pritz, Sylvia; Bossers, Alex; Koch, Guus; Bergervoet, Saskia		Wageningen Bioveterinary Research	16015903-003	2016-12-13		2017-07-04	2017-07-04			Unknown	Unknown	Unknown	Unknown	Unknown	Unknown	Unknown	Unknown	Unknown	Unknown		Y
268640	EPI_ISL_268640	EPI1019539 | A/eurasian_wigeon/Neth/16015273-002/2016_(H5N8)PB2	EPI1019540 | A/eurasian_wigeon/Neth/16015273-002/2016_(H5N8)PB1	EPI1019538 | A/eurasian_wigeon/Neth/16015273-002/2016_(H5N8)PA	EPI1019542 | A/eurasian_wigeon/Neth/16015273-002/2016_(H5N8)HA_H5	EPI1019535 | A/eurasian_wigeon/Neth/16015273-002/2016_(H5N8)NP	EPI1019541 | A/eurasian_wigeon/Neth/16015273-002/2016_(H5N8)NA_N8	EPI1019537 | A/eurasian_wigeon/Neth/16015273-002/2016_(H5N8)MP	EPI1019536 | A/eurasian_wigeon/Neth/16015273-002/2016_(H5N8)NS			A/Eur_Wig/NL-Ferwert/16015273-002/2016	H5N8		Original	Europe / Netherlands / Provincie Friesland / Ferwert	Anas penelope	2016	Saskia Bergervoet (Wageningen Bioveterinary Research)	Wageningen Bioveterinary Research		Beerens, Nancy; Heutink, Rene; Harders, Frank; Verschuren-Pritz, Sylvia; Bossers, Alex; Koch, Guus; Bergervoet, Saskia		Wageningen Bioveterinary Research	16015273-002	2016-12-01		2017-07-04	2017-07-04			Unknown	Unknown	Unknown	Unknown	Unknown	Unknown	Unknown	Unknown	Unknown	Unknown		Y
255911	EPI_ISL_255911				EPI959407 | A/Eurasian Wigeon/Netherlands/2/2016							A/Eurasian Wigeon/Netherlands/2/2016	H5N8		MDCK1	Europe / Netherlands / Provincie Noord-Holland	Anas penelope	2016	Maria Johanna Poen (Erasmus Medical Center / Department of Virology)	Erasmus Medical Center	V16-833P	Poen,M.J.;Van Der Jeugd,H.P.;Vuong,O.;Scheuer,R.D.;Kleyheeg,E.;Lexmond,P.; Eggink,W.D.;Müskens,G.J.D.M;Bestebroer,T.M.;Koopmans,M.P.G.;Kuiken,T.;Fouchier,R.A.M.		Erasmus Medical Center	V16-833P	2016-12-05		2017-03-17	2017-03-17			Unknown	Unknown	Unknown	Unknown	Unknown	Unknown	Unknown	Unknown	Unknown	Unknown		Y
181094	EPI_ISL_181094	EPI596293 | A/eurasian wigeon/Netherlands/2/2014	EPI596294 | A/eurasian wigeon/Netherlands/2/2014	EPI596244 | A/eurasian wigeon/Netherlands/2/2014	EPI596295 | A/eurasian wigeon/Netherlands/2/2014	EPI596296 | A/eurasian wigeon/Netherlands/2/2014	EPI596297 | A/eurasian wigeon/Netherlands/2/2014	EPI596298 | A/eurasian wigeon/Netherlands/2/2014	EPI596307 | A/eurasian wigeon/Netherlands/2/2014			A/eurasian wigeon/Netherlands/2/2014	H5N8		passage details: E1	Europe / Netherlands	Anas penelope	2014	Initial import	Other Database Import		Verhagen,J.H.; Van der Jeugd,H.P.; Nolet,B.A.; Vuong,O.; Majoor,F.; De Vries,P.P.; Kharitonov,S.; Kuiken,T.; Fouchier,R.A.M.				2014-11-24	passage details: E1	2015-05-23	2015-04-23			Unknown	Unknown	Unknown	Unknown	Unknown	Unknown	Unknown	Unknown	Unknown	Unknown
268987	EPI_ISL_268987				EPI1021143 | A/mallard/Czech Republic/2820-17_2/2017 (H5N8)							A/mallard/Czech Republic/2820-17_2/2017 (H5N8)	H5N8			Europe / Czech Republic / Karlovarsky Kraj / Okres Cheb / Poustka	Anas platyrhynchos	2017	Alexander Nagy (State Veterinary Institute Prague)	State Veterinary Institute Prague		Nagy,A		State Veterinary Institute Prague		2017-02-27		2017-07-07	2017-07-07			Unknown	Unknown	Unknown	Unknown	Unknown	Unknown	Unknown	Unknown	Unknown	Unknown		Y
268965	EPI_ISL_268965				EPI1021121 | A/Indian Runner Duck/Czech Republic/1683-17_1/2017 (H5N8)							A/Indian Runner Duck/Czech Republic/1683-17_1/2017 (H5N8)	H5N8			Europe / Czech Republic / Liberecky Kraj / Okres Liberec / Liberec	Anas platyrhynchos	2017	Alexander Nagy (State Veterinary Institute Prague)	State Veterinary Institute Prague				State Veterinary Institute Prague		2017-02-03		2017-07-06	2017-07-06			Unknown	Unknown	Unknown	Unknown	Unknown	Unknown	Unknown	Unknown	Unknown	Unknown		Y
268962	EPI_ISL_268962				EPI1021118 | A/mallard/Czech Republic/1672-17/2017 (H5N8)							A/mallard/Czech Republic/1672-17/2017 (H5N8)	H5N8			Europe / Czech Republic / Jihocesky Kraj / Okres Jindrichuv Hradec / Lásenice, the Nežárka river	Anas platyrhynchos	2017	Alexander Nagy (State Veterinary Institute Prague)	State Veterinary Institute Prague		Nagy,A		State Veterinary Institute Prague		2017-01-30		2017-07-06	2017-07-06			Unknown	Unknown	Unknown	Unknown	Unknown	Unknown	Unknown	Unknown	Unknown	Unknown		Y
268960	EPI_ISL_268960				EPI1021116 | A/mallard/Czech Republic/1577-17/2017 (H5N8)							A/mallard/Czech Republic/1577-17/2017 (H5N8)	H5N8			Europe / Czech Republic / Jihocesky Kraj / Okres Jindrichuv Hradec / Zbuzany, near the bridge accross the Nežárka river	Anas platyrhynchos	2017	Alexander Nagy (State Veterinary Institute Prague)	State Veterinary Institute Prague		Nagy,A		State Veterinary Institute Prague		2017-01-29		2017-07-06	2017-07-06			Unknown	Unknown	Unknown	Unknown	Unknown	Unknown	Unknown	Unknown	Unknown	Unknown		Y
254814	EPI_ISL_254814	EPI953764 | A/mallard/Hungary/57857/2016	EPI953765 | A/mallard/Hungary/57857/2016	EPI953761 | A/mallard/Hungary/57857/2016	EPI953337 | A/mallard/Hungary/57857/2016	EPI953731 | A/mallard/Hungary/57857/2016	EPI953544 | A/mallard/Hungary/57857/2016	EPI953518 | A/mallard/Hungary/57857/2016	EPI953757 | A/mallard/Hungary/57857/2016			A/mallard/Hungary/57857/2016	H5N8		tissues	Europe / Hungary / Hajdu-Bihar	Anas platyrhynchos	2016	Adam Dan (Central Agricultural Office Veterinary Diagnostic Directorate)	Central Agricultural Office Veterinary Diagnostic Directorate	57857	Adam, Dan		Central Agricultural Office Veterinary Diagnostic Directorate	57857	2016-11-21		2017-03-10	2017-03-10			Unknown	Unknown	Unknown	Unknown	Unknown	Unknown	Unknown	Unknown	Unknown	Unknown		Y
234368	EPI_ISL_234368				EPI837580 | A/broiler duck/Korea/H3298/2015							A/broiler duck/Korea/H3298/2015	H5N8		c1	Asia / Korea, Republic of / Jeollanam-do	Anas platyrhynchos	2015	Eun-Kyoung Lee (Animal and Plant Quarantine Agency (S-2026))	Animal and Plant Quarantine Agency (S-2026)						2015-11-13		2016-09-20	2016-09-20			Unknown	Unknown	Unknown	Unknown	Unknown	Unknown	Unknown	Unknown	Unknown	Unknown		Y
234358	EPI_ISL_234358				EPI837570 | A/broiler duck/Korea/H2826/2015							A/broiler duck/Korea/H2826/2015	H5N8		c1	Asia / Korea, Republic of / Jeollanam-do	Anas platyrhynchos	2015	Eun-Kyoung Lee (Animal and Plant Quarantine Agency (S-2026))	Animal and Plant Quarantine Agency (S-2026)						2015-09-14		2016-09-20	2016-09-20			Unknown	Unknown	Unknown	Unknown	Unknown	Unknown	Unknown	Unknown	Unknown	Unknown		Y
234350	EPI_ISL_234350				EPI837562 | A/broiler duck/Korea/H2606/2015							A/broiler duck/Korea/H2606/2015	H5N8		c1	Asia / Korea, Republic of / Jeollabuk-do	Anas platyrhynchos	2015	Eun-Kyoung Lee (Animal and Plant Quarantine Agency (S-2026))	Animal and Plant Quarantine Agency (S-2026)						2015-04-30		2016-09-20	2016-09-20			Unknown	Unknown	Unknown	Unknown	Unknown	Unknown	Unknown	Unknown	Unknown	Unknown		Y
234341	EPI_ISL_234341				EPI837553 | A/broiler duck/Korea/H2400/2015							A/broiler duck/Korea/H2400/2015	H5N8		c1	Asia / Korea, Republic of / Chungcheongbuk-do	Anas platyrhynchos	2015	Eun-Kyoung Lee (Animal and Plant Quarantine Agency (S-2026))	Animal and Plant Quarantine Agency (S-2026)						2015-02-23		2016-09-20	2016-09-20			Unknown	Unknown	Unknown	Unknown	Unknown	Unknown	Unknown	Unknown	Unknown	Unknown		Y
234329	EPI_ISL_234329				EPI837541 | A/breeder duck/Korea/H2086/2015							A/breeder duck/Korea/H2086/2015	H5N8		c1	Asia / Korea, Republic of / Jeollanam-do	Anas platyrhynchos	2015	Eun-Kyoung Lee (Animal and Plant Quarantine Agency (S-2026))	Animal and Plant Quarantine Agency (S-2026)						2015-01-11		2016-09-20	2016-09-20			Unknown	Unknown	Unknown	Unknown	Unknown	Unknown	Unknown	Unknown	Unknown	Unknown		Y
234277	EPI_ISL_234277	EPI840455 | A/duck/Vietnam/QT1456-2/2012	EPI837291 | A/duck/Vietnam/QT1456-2/2012	EPI840509 | A/duck/Vietnam/QT1456-2/2012	EPI840396 | A/duck/Vietnam/QT1456-2/2012	EPI840483 | A/duck/Vietnam/QT1456-2/2012	EPI840305 | A/duck/Vietnam/QT1456-2/2012	EPI840527 | A/duck/Vietnam/QT1456-2/2012	EPI840330 | A/duck/Vietnam/QT1456-2/2012			A/duck/Vietnam/QT1456-2/2012	H5N1			Asia / Vietnam	Anas platyrhynchos	2012	Initial import	Other Database Import						2012-01-25	PCR_primers=fwd_name: fwd1, fwd_seq: gttacgcgccagcaaaagcagg	2016-08-24	2016-08-02			Unknown	Unknown	Unknown	Unknown	Unknown	Unknown	Unknown	Unknown	Unknown	Unknown
234276	EPI_ISL_234276	EPI840350 | A/duck/Vietnam/ST1488-2/2012	EPI837290 | A/duck/Vietnam/ST1488-2/2012	EPI840366 | A/duck/Vietnam/ST1488-2/2012	EPI840369 | A/duck/Vietnam/ST1488-2/2012	EPI840456 | A/duck/Vietnam/ST1488-2/2012	EPI840348 | A/duck/Vietnam/ST1488-2/2012	EPI840331 | A/duck/Vietnam/ST1488-2/2012	EPI840398 | A/duck/Vietnam/ST1488-2/2012			A/duck/Vietnam/ST1488-2/2012	H5N1			Asia / Vietnam	Anas platyrhynchos	2012	Initial import	Other Database Import						2012-06-17	PCR_primers=fwd_name: fwd1, fwd_seq: gttacgcgccagcaaaagcagg	2016-08-24	2016-08-02			Unknown	Unknown	Unknown	Unknown	Unknown	Unknown	Unknown	Unknown	Unknown	Unknown
177584	EPI_ISL_177584	EPI584820 | A/domestic duck/Hungary/7341/2015	EPI584821 | A/domestic duck/Hungary/7341/2015	EPI584822 | A/domestic duck/Hungary/7341/2015	EPI584823 | A/domestic duck/Hungary/7341/2015	EPI584824 | A/domestic duck/Hungary/7341/2015	EPI584825 | A/domestic duck/Hungary/7341/2015	EPI584826 | A/domestic duck/Hungary/7341/2015	EPI584827 | A/domestic duck/Hungary/7341/2015			A/domestic duck/Hungary/7341/2015	H5N8			Europe / Hungary / Bekes megye / Füzesgyarmat	Anas platyrhynchos	2015	Adam Dan (Central Agricultural Office Veterinary Diagnostic Directorate)	Central Agricultural Office Veterinary Diagnostic Directorate	A/domestic duck/Hungary/7341/2015	Krisztian,Banyai; Szilvia,Farkas; Adam,Dan	Bányai, K., Bistyák, T.Á., Thuma, Á., Gyuris, É., Ursu, K., Marton, Sz., Farkas, SZ.L., Hortobágyi, E., Bacsadi & Dán, Á. Neuroinvasive influenza virus A(H5N8) in fattening ducks, Hungary, 2015 http://doi:10.1016/j.meegid.2016.05.027 Infection, Genetics	Central Agricultural Office Veterinary Diagnostic Directorate	A/domestic duck/Hungary/7341/2015	2015-02-23		2015-04-27	2015-04-27			Unknown	Unknown	Unknown	Unknown	Unknown	Unknown	Unknown	Unknown	Unknown	Unknown		Y
166630	EPI_ISL_166630	EPI542630 | A/mallard/Korea/W452/2014	EPI542631 | A/mallard/Korea/W452/2014	EPI542618 | A/mallard/Korea/W452/2014	EPI542628 | A/mallard/Korea/W452/2014	EPI542629 | A/mallard/Korea/W452/2014	EPI542632 | A/mallard/Korea/W452/2014	EPI542633 | A/mallard/Korea/W452/2014	EPI542634 | A/mallard/Korea/W452/2014			A/mallard/Korea/W452/2014	H5N8		passage details: E2	Asia / Korea, Republic of	Anas platyrhynchos	2014	Initial import	Other Database Import		Choi,Y.K.; Kwon,H.I.; Kim,Y.I.; Pascua,P.N.Q.; Kim,E.H.; Park,S.J.; Lim,G.J.; Kim,S.M.; Choi,E.J.; Si,Y.J.				2014-02-05		2014-10-01	2014-04-24			Unknown	Unknown	Unknown	Unknown	Unknown	Unknown	Unknown	Unknown	Unknown	Unknown
134630	EPI_ISL_134630	EPI417793 | A/duck/Vietnam/OIE-2236/2012	EPI417794 | A/duck/Vietnam/OIE-2236/2012	EPI417795 | A/duck/Vietnam/OIE-2236/2012	EPI417796 | A/duck/Vietnam/OIE-2236/2012	EPI417797 | A/duck/Vietnam/OIE-2236/2012	EPI417798 | A/duck/Vietnam/OIE-2236/2012	EPI417799 | A/duck/Vietnam/OIE-2236/2012	EPI417803 | A/duck/Vietnam/OIE-2236/2012			A/duck/Vietnam/OIE-2236/2012	H5N1			Asia / Vietnam	Anas platyrhynchos	2012	Initial import	Other Database Import		Kida,H.; Sakoda,Y.; Okamatsu,M.; Nam,H.V.; Long,N.V.; Huy,C.D.; Hatamachi,J.				2012-08-11		2013-02-02	2013-01-30			Unknown	Unknown	Unknown	Unknown	Unknown	Unknown	Unknown	Unknown	Unknown	Unknown
121358	EPI_ISL_121358	EPI376140 | A/duck/Vietnam/OIE-0062/2012	EPI376141 | A/duck/Vietnam/OIE-0062/2012	EPI376142 | A/duck/Vietnam/OIE-0062/2012	EPI376143 | A/duck/Vietnam/OIE-0062/2012	EPI376144 | A/duck/Vietnam/OIE-0062/2012	EPI376145 | A/duck/Vietnam/OIE-0062/2012	EPI376146 | A/duck/Vietnam/OIE-0062/2012	EPI376147 | A/duck/Vietnam/OIE-0062/2012			A/duck/Vietnam/OIE-0062/2012	H5N1			Asia / Vietnam	Anas platyrhynchos	2012	Initial import	Other Database Import		Kida,H.; Sakoda,Y.; Okamatsu,M.; Nam,H.V.; Long,N.V.; Huy,C.D.; Tien,T.N.; Hatamachi,J.				2012-02-19		2012-06-13	2012-06-08			Unknown	Unknown	Unknown	Unknown	Unknown	Unknown	Unknown	Unknown	Unknown	Unknown
284808	EPI_ISL_284808				EPI1099150 | A/duck/Bangladesh/30821/2016	EPI1098873 | A/duck/Bangladesh/30821/2016	EPI1098926 | A/duck/Bangladesh/30821/2016	EPI1099062 | A/duck/Bangladesh/30821/2016				A/duck/Bangladesh/30821/2016	H5N1			Asia / Bangladesh	Anas sp.	2016	Initial import	Other Database Import		Barman,S.; Turner,J.C.; Hasan,M.K.; Akhtar,S.; Franks,J.; El-Shesheny,R.; Walker,D.; Seiler,P.; Friedman,K.; Kercher,L.; Kayali,G.; Jones-Engel,L.; McKenzie,P.; Krauss,S.; Webby,R.J.; Feeroz,M.M.; Webster,R.G.				2016-09-27		2017-11-05	2017-10-04			Unknown	Unknown	Unknown	Unknown	Unknown	Unknown	Unknown	Unknown	Unknown	Unknown
284807	EPI_ISL_284807	EPI1099000 | A/duck/Bangladesh/31095/2016	EPI1098984 | A/duck/Bangladesh/31095/2016	EPI1098871 | A/duck/Bangladesh/31095/2016	EPI1099126 | A/duck/Bangladesh/31095/2016	EPI1099057 | A/duck/Bangladesh/31095/2016	EPI1098923 | A/duck/Bangladesh/31095/2016	EPI1099100 | A/duck/Bangladesh/31095/2016	EPI1098999 | A/duck/Bangladesh/31095/2016			A/duck/Bangladesh/31095/2016	H5N1			Asia / Bangladesh	Anas sp.	2016	Initial import	Other Database Import		Barman,S.; Turner,J.C.; Hasan,M.K.; Akhtar,S.; Franks,J.; El-Shesheny,R.; Walker,D.; Seiler,P.; Friedman,K.; Kercher,L.; Kayali,G.; Jones-Engel,L.; McKenzie,P.; Krauss,S.; Webby,R.J.; Feeroz,M.M.; Webster,R.G.				2016-10-24		2017-11-05	2017-10-04			Unknown	Unknown	Unknown	Unknown	Unknown	Unknown	Unknown	Unknown	Unknown	Unknown
257088	EPI_ISL_257088	EPI965298 | A/duck/Bangladesh/26182/2015	EPI965228 | A/duck/Bangladesh/26182/2015	EPI965387 | A/duck/Bangladesh/26182/2015	EPI965248 | A/duck/Bangladesh/26182/2015	EPI965231 | A/duck/Bangladesh/26182/2015	EPI965500 | A/duck/Bangladesh/26182/2015	EPI965321 | A/duck/Bangladesh/26182/2015	EPI965508 | A/duck/Bangladesh/26182/2015			A/duck/Bangladesh/26182/2015	H5N1			Asia / Bangladesh	Anas sp.	2015	Initial import	Other Database Import		Barman,S.; Marinova-Petkova,A.; Hasan,M.K.; Akhtar,S.; Turner,J.C.; Franks,J.; Walker,D.; Seiler,P.; Friedman,K.; Kercher,L.; Kayali,G.; Jones-Engel,L.; McKenzie,P.; Krauss,S.; Webby,R.J.; Feeroz,M.M.; Webster,R.G.				2015-09-12		2017-03-18	2017-02-16			Unknown	Unknown	Unknown	Unknown	Unknown	Unknown	Unknown	Unknown	Unknown	Unknown
257047	EPI_ISL_257047	EPI965452 | A/duck/Bangladesh/25893/2015	EPI965291 | A/duck/Bangladesh/25893/2015	EPI965501 | A/duck/Bangladesh/25893/2015	EPI965238 | A/duck/Bangladesh/25893/2015	EPI965156 | A/duck/Bangladesh/25893/2015	EPI965442 | A/duck/Bangladesh/25893/2015	EPI965365 | A/duck/Bangladesh/25893/2015	EPI965320 | A/duck/Bangladesh/25893/2015			A/duck/Bangladesh/25893/2015	H5N1			Asia / Bangladesh	Anas sp.	2015	Initial import	Other Database Import		Marinova-Petkova,A.; Barman,S.; Hasan,M.K.; Akhtar,S.; Turner,J.C.; Franks,J.; Walker,D.; Seiler,P.; Friedman,K.; Kercher,L.; Kayali,G.; Jones-Engel,L.; McKenzie,P.; Krauss,S.; Webby,R.J.; Feeroz,M.M.; Webster,R.G.				2015-07-10		2017-03-18	2017-02-16			Unknown	Unknown	Unknown	Unknown	Unknown	Unknown	Unknown	Unknown	Unknown	Unknown
174351	EPI_ISL_174351	EPI573176 | A/duck/Netherlands/14015898/2014	EPI573177 | A/duck/Netherlands/14015898/2014	EPI573178 | A/duck/Netherlands/14015898/2014	EPI573179 | A/duck/Netherlands/14015898/2014	EPI573180 | A/duck/Netherlands/14015898/2014	EPI573181 | A/duck/Netherlands/14015898/2014	EPI573182 | A/duck/Netherlands/14015898/2014	EPI573183 | A/duck/Netherlands/14015898/2014			A/duck/Netherlands/14015898/2014	H5N8		original swab	Europe / Netherlands / Provincie Overijssel / Gemeente Kampen / Kamperveen	Anas sp.	2014	Guus Koch (Wageningen Bioveterinary Research)	Wageningen Bioveterinary Research	14015989	Heutink, Rene; Harders, Frank; Verschuren-Pritz, Sylvia; Bossers, Alex; Koch, Guus; Bouwstra, Ruth		Wageningen Bioveterinary Research	RAA139047	2014-11-21		2015-03-18	2015-03-18			Unknown	Unknown	Unknown	Unknown	Unknown	Unknown	Unknown	Unknown	Unknown	Unknown		Y					ND
30556	EPI_ISL_30556				EPI180956 | A/duck/Laos/22/2006		EPI180957 | A/duck/Laos/22/2006					A/duck/Laos/22/2006	H5N1			Asia / Lao, People's Democratic Republic	Anas sp.	2006	Unknown user	Other Database Import					22	2006						Unknown	Unknown	Unknown	Unknown	Unknown	Unknown	Unknown	Unknown	Unknown	Unknown		Y
29183	EPI_ISL_29183	EPI174666 | A/duck/Hunan/1994/2007	EPI174682 | A/duck/Hunan/1994/2007	EPI174698 | A/duck/Hunan/1994/2007	EPI174650 | A/duck/Hunan/1994/2007	EPI174714 | A/duck/Hunan/1994/2007	EPI174730 | A/duck/Hunan/1994/2007	EPI174618 | A/duck/Hunan/1994/2007	EPI174634 | A/duck/Hunan/1994/2007			A/duck/Hunan/1994/2007	H5N1			Asia / China / Hunan Province	Anas sp.	2007	Unknown user	Other Database Import					1994	2007-01-23						Unknown	Unknown	Unknown	Unknown	Unknown	Unknown	Unknown	Unknown	Unknown	Unknown		Y
27344	EPI_ISL_27344	EPI170697 | A/duck/Vietnam/205/2005	EPI170696 | A/duck/Vietnam/205/2005	EPI170695 | A/duck/Vietnam/205/2005	EPI170690 | A/duck/Vietnam/205/2005	EPI170693 | A/duck/Vietnam/205/2005	EPI170692 | A/duck/Vietnam/205/2005	EPI170691 | A/duck/Vietnam/205/2005	EPI170694 | A/duck/Vietnam/205/2005			A/duck/Vietnam/205/2005	H5N1			Asia / Vietnam	Anas sp.	2005	Unknown user	Other Database Import					205	2005-12-07						Unknown	Unknown	Unknown	Unknown	Unknown	Unknown	Unknown	Unknown	Unknown	Unknown		Y
27331	EPI_ISL_27331	EPI170598 | A/duck/Vietnam/219/2005	EPI170597 | A/duck/Vietnam/219/2005	EPI170596 | A/duck/Vietnam/219/2005	EPI170591 | A/duck/Vietnam/219/2005	EPI170594 | A/duck/Vietnam/219/2005	EPI170593 | A/duck/Vietnam/219/2005	EPI170592 | A/duck/Vietnam/219/2005	EPI170595 | A/duck/Vietnam/219/2005			A/duck/Vietnam/219/2005	H5N1			Asia / Vietnam	Anas sp.	2005	Unknown user	Other Database Import					219	2005-12-19						Unknown	Unknown	Unknown	Unknown	Unknown	Unknown	Unknown	Unknown	Unknown	Unknown		Y
25632	EPI_ISL_25632	EPI167558 | A/duck/Vietnam/NCVD-12/2007	EPI167559 | A/duck/Vietnam/NCVD-12/2007	EPI167560 | A/duck/Vietnam/NCVD-12/2007	EPI167561 | A/duck/Vietnam/NCVD-12/2007	EPI167562 | A/duck/Vietnam/NCVD-12/2007	EPI167563 | A/duck/Vietnam/NCVD-12/2007	EPI167564 | A/duck/Vietnam/NCVD-12/2007	EPI167565 | A/duck/Vietnam/NCVD-12/2007			A/duck/Vietnam/NCVD-12/2007	H5N1			Asia / Vietnam	Anas sp.	2007	Unknown user	Other Database Import					NCVD-12	2007						Unknown	Unknown	Unknown	Unknown	Unknown	Unknown	Unknown	Unknown	Unknown	Unknown		Y
21038	EPI_ISL_21038				EPI105612 | A/duck/Niger/914/2006							A/duck/Niger/914/2006	H5N1			Africa / Niger	Anas sp.	2006	Unknown user	Other Database Import					914	2006						Unknown	Unknown	Unknown	Unknown	Unknown	Unknown	Unknown	Unknown	Unknown	Unknown		Y
20030	EPI_ISL_20030	EPI154802 | A/duck/Thailand/ICRC-V629/2008	EPI154803 | A/duck/Thailand/ICRC-V629/2008	EPI154796 | A/duck/Thailand/ICRC-V629/2008	EPI154797 | A/duck/Thailand/ICRC-V629/2008	EPI154798 | A/duck/Thailand/ICRC-V629/2008	EPI154801 | A/duck/Thailand/ICRC-V629/2008	EPI154799 | A/duck/Thailand/ICRC-V629/2008	EPI154800 | A/duck/Thailand/ICRC-V629/2008			A/duck/Thailand/ICRC-V629/2008	H5N1			Asia / Thailand	Anas sp.	2008	Unknown user	Other Database Import					ICRC-V629	2008						Unknown	Unknown	Unknown	Unknown	Unknown	Unknown	Unknown	Unknown	Unknown	Unknown		Y
10811	EPI_ISL_10811				EPI107907 | A/duck/Yunnan/1126/2006							A/duck/Yunnan/1126/2006	H5N1			Asia / China / Yunnan Province	Anas sp.	2006	Unknown user	Other Database Import					1126	2006						Unknown	Unknown	Unknown	Unknown	Unknown	Unknown	Unknown	Unknown	Unknown	Unknown		Y
10807	EPI_ISL_10807				EPI107827 | A/duck/Guiyang/1260/2006							A/duck/Guiyang/1260/2006	H5N1			Asia / China	Anas sp.	2006	Unknown user	Other Database Import					1260	2006						Unknown	Unknown	Unknown	Unknown	Unknown	Unknown	Unknown	Unknown	Unknown	Unknown		Y
10746	EPI_ISL_10746	EPI107597 | A/duck/Guangxi/3819/2005	EPI111378 | A/duck/Guangxi/3819/2005	EPI113190 | A/duck/Guangxi/3819/2005	EPI107731 | A/duck/Guangxi/3819/2005	EPI112435 | A/duck/Guangxi/3819/2005	EPI112133 | A/duck/Guangxi/3819/2005	EPI111776 | A/duck/Guangxi/3819/2005	EPI112833 | A/duck/Guangxi/3819/2005			A/duck/Guangxi/3819/2005	H5N1			Asia / China / Guangxi Zhuang Autonomous Region	Anas sp.	2005	Unknown user	Other Database Import					3819	2005						Unknown	Unknown	Unknown	Unknown	Unknown	Unknown	Unknown	Unknown	Unknown	Unknown		Y
10738	EPI_ISL_10738	EPI107581 | A/duck/Guangxi/3085/2005	EPI111362 | A/duck/Guangxi/3085/2005	EPI113174 | A/duck/Guangxi/3085/2005	EPI107715 | A/duck/Guangxi/3085/2005	EPI112419 | A/duck/Guangxi/3085/2005	EPI112117 | A/duck/Guangxi/3085/2005	EPI111752 | A/duck/Guangxi/3085/2005	EPI112809 | A/duck/Guangxi/3085/2005			A/duck/Guangxi/3085/2005	H5N1			Asia / China / Guangxi Zhuang Autonomous Region	Anas sp.	2005	Unknown user	Other Database Import					3085	2005						Unknown	Unknown	Unknown	Unknown	Unknown	Unknown	Unknown	Unknown	Unknown	Unknown		Y
10703	EPI_ISL_10703	EPI107511 | A/duck/Shantou/13323/2005	EPI111292 | A/duck/Shantou/13323/2005	EPI113104 | A/duck/Shantou/13323/2005	EPI107833 | A/duck/Shantou/13323/2005	EPI112349 | A/duck/Shantou/13323/2005	EPI112047 | A/duck/Shantou/13323/2005	EPI111647 | A/duck/Shantou/13323/2005	EPI112704 | A/duck/Shantou/13323/2005			A/duck/Shantou/13323/2005	H5N1			Asia / China	Anas sp.	2005	Unknown user	Other Database Import					13323	2005						Unknown	Unknown	Unknown	Unknown	Unknown	Unknown	Unknown	Unknown	Unknown	Unknown		Y
10695	EPI_ISL_10695	EPI107495 | A/duck/Guangxi/744/2006	EPI111276 | A/duck/Guangxi/744/2006	EPI113088 | A/duck/Guangxi/744/2006	EPI107779 | A/duck/Guangxi/744/2006	EPI112333 | A/duck/Guangxi/744/2006	EPI112031 | A/duck/Guangxi/744/2006	EPI111623 | A/duck/Guangxi/744/2006	EPI112680 | A/duck/Guangxi/744/2006			A/duck/Guangxi/744/2006	H5N1			Asia / China / Guangxi Zhuang Autonomous Region	Anas sp.	2006	Unknown user	Other Database Import					744	2006						Unknown	Unknown	Unknown	Unknown	Unknown	Unknown	Unknown	Unknown	Unknown	Unknown		Y
10689	EPI_ISL_10689	EPI107483 | A/duck/Guangxi/150/2006	EPI111264 | A/duck/Guangxi/150/2006	EPI113076 | A/duck/Guangxi/150/2006	EPI107765 | A/duck/Guangxi/150/2006	EPI112321 | A/duck/Guangxi/150/2006	EPI112019 | A/duck/Guangxi/150/2006	EPI111605 | A/duck/Guangxi/150/2006	EPI112662 | A/duck/Guangxi/150/2006			A/duck/Guangxi/150/2006	H5N1			Asia / China / Guangxi Zhuang Autonomous Region	Anas sp.	2006	Unknown user	Other Database Import					150	2006						Unknown	Unknown	Unknown	Unknown	Unknown	Unknown	Unknown	Unknown	Unknown	Unknown		Y
10674	EPI_ISL_10674	EPI107453 | A/duck/Yunnan/5820/2005	EPI111234 | A/duck/Yunnan/5820/2005	EPI113046 | A/duck/Yunnan/5820/2005	EPI107893 | A/duck/Yunnan/5820/2005	EPI112291 | A/duck/Yunnan/5820/2005	EPI111989 | A/duck/Yunnan/5820/2005	EPI111560 | A/duck/Yunnan/5820/2005	EPI112617 | A/duck/Yunnan/5820/2005			A/duck/Yunnan/5820/2005	H5N1			Asia / China / Yunnan Province	Anas sp.	2005	Unknown user	Other Database Import					5820	2005						Unknown	Unknown	Unknown	Unknown	Unknown	Unknown	Unknown	Unknown	Unknown	Unknown		Y
250231	EPI_ISL_250231	EPI925953 | A/gadwall/Chany/97/2016_PB2	EPI925954 | A/gadwall/Chany/97/2016_PB1	EPI925952 | A/gadwall/Chany/97/2016_PA	EPI925956 | A/gadwall/Chany/97/2016_HA	EPI925949 | A/gadwall/Chany/97/2016_NP	EPI925955 | A/gadwall/Chany/97/2016_NA	EPI925951 | A/gadwall/Chany/97/2016_MP	EPI925950 | A/gadwall/Chany/97/2016_NS			A/gadwall/Chany/97/2016	H5N8		E2	Europe / Russian Federation / Novosibirsk Oblast / Chany lake	Anas strepera	2016	Artem Fadeev (WHO National Influenza Centre Russian Federation)	WHO National Influenza Centre Russian Federation		Sharshov,K.A.; Sobolev,I.A.; Li,Xinxin; Fadeev,A.V.; Egorova,A.A.; Kotenko,A.V.; Komissarov,A.B.; Vasin,A.V.; Kurskaya,O.G.; Alexeev,A.Y.; Shestopalov,A.M		Research Institute of Experimental and Clinical Medicine		2016-09-10		2017-03-10	2017-02-22			Unknown	Unknown	Unknown	Unknown	Unknown	Unknown	Unknown	Unknown	Unknown	Unknown		Y
266799	EPI_ISL_266799	EPI1009457 | A/eagle/Jakarta Timur/20616-206-III/2016	EPI1009458 | A/eagle/Jakarta Timur/20616-206-III/2016	EPI1009459 | A/eagle/Jakarta Timur/20616-206-III/2016	EPI1009460 | A/eagle/Jakarta Timur/20616-206-III/2016	EPI1009461 | A/eagle/Jakarta Timur/20616-206-III/2016	EPI1009462 | A/eagle/Jakarta Timur/20616-206-III/2016	EPI1009463 | A/eagle/Jakarta Timur/20616-206-III/2016	EPI1009347 | A/eagle/Jakarta Timur/20616-206-III/2016			A/eagle/Jakarta Timur/20616-206-III/2016	H5N1		passage details: none (original sample)	Asia / Indonesia / Jakarta	Eagle	2016	Initial import	Other Database Import		Wibawa,H.; Poermadjaja,B.; Mulyawan,H.; Dharmawan,R.; Mahawan,T.; Hutagaol,N.M.; Miswati,Y.; Srihanto,E.A.; Hartawan,D.H.W.; Hendrawati,F.; Riyadi,A.; Deswarni; Tri Harsono,A.; Hartaningsih,N.; Azhar,M.; Stegemen,A.; Mc Grane,J.; Rasa,F.S.T.				2016-03-07		2017-06-09	2017-02-08			Unknown	Unknown	Unknown	Unknown	Unknown	Unknown	Unknown	Unknown	Unknown	Unknown
11349	EPI_ISL_11349				EPI114599 | A/common_buzzard/Bavaria/11/2006		EPI114635 | A/common_buzzard/Bavaria/11/2006					A/common buzzard/Bavaria/11/2006	H5N1			Europe / Germany / Bavaria	Buteo buteo	2006	Unknown user	Other Database Import					11	2006						Unknown	Unknown	Unknown	Unknown	Unknown	Unknown	Unknown	Unknown	Unknown	Unknown		Y
2965	EPI_ISL_2965				EPI14234 | A/common_buzzard/Germany/R306/06		EPI14190 | A/common_buzzard/Germany/R306/06					A/common buzzard/Germany/R306/06	H5N1			Europe / Germany	Buteo buteo	2006	Unknown user	Other Database Import					R306	2006						Unknown	Unknown	Unknown	Unknown	Unknown	Unknown	Unknown	Unknown	Unknown	Unknown		Y
133690	EPI_ISL_133690	EPI492509 | A/barn swallow/Hong Kong/1161/2010	EPI492510 | A/barn swallow/Hong Kong/1161/2010	EPI492512 | A/barn swallow/Hong Kong/1161/2010	EPI414084 | A/barn swallow/Hong Kong/1161/2010	EPI492515 | A/barn swallow/Hong Kong/1161/2010	EPI492513 | A/barn swallow/Hong Kong/1161/2010		EPI492514 | A/barn swallow/Hong Kong/1161/2010			A/barn swallow/Hong Kong/1161/2010	H5N1			Asia / China	Hirundo rustica	2010	Initial import	Other Database Import		Ducatez,M.F.; Sonnberg,S.; Phommachanh,P.; Douangngeun,B.; Peiris,M.; Guan,Y.; Webster,R.; Webby,R.				2010-03		2013-11-10	2012-12-17			Unknown	Unknown	Unknown	Unknown	Unknown	Unknown	Unknown	Unknown	Unknown	Unknown
268673	EPI_ISL_268673	EPI1019803 | A/tufted_duck/Neth/16014159-003/2016_(H5N8)PB2	EPI1019804 | A/tufted_duck/Neth/16014159-003/2016_(H5N8)PB1	EPI1019802 | A/tufted_duck/Neth/16014159-003/2016_(H5N8)PA	EPI1019806 | A/tufted_duck/Neth/16014159-003/2016_(H5N8)HA_H5	EPI1019799 | A/tufted_duck/Neth/16014159-003/2016_(H5N8)NP	EPI1019805 | A/tufted_duck/Neth/16014159-003/2016_(H5N8)NA_N8	EPI1019801 | A/tufted_duck/Neth/16014159-003/2016_(H5N8)MP	EPI1019800 | A/tufted_duck/Neth/16014159-003/2016_(H5N8)NS			A/T_Dk/NL-Werkendam/16014159-003/2016	H5N8		Original	Europe / Netherlands / North Brabant / Gemeente Werkendam	Aythya fuligula	2016	Saskia Bergervoet (Wageningen Bioveterinary Research)	Wageningen Bioveterinary Research		Beerens, Nancy; Heutink, Rene; Harders, Frank; Verschuren-Pritz, Sylvia; Bossers, Alex; Koch, Guus; Bergervoet, Saskia		Wageningen Bioveterinary Research	16014159-003	2016-11-14		2017-07-04	2017-07-04			Unknown	Unknown	Unknown	Unknown	Unknown	Unknown	Unknown	Unknown	Unknown	Unknown		Y
268668	EPI_ISL_268668	EPI1019763 | A/tufted_duck/Neth/16014341-003/2016_(H5N8)PB2	EPI1019764 | A/tufted_duck/Neth/16014341-003/2016_(H5N8)PB1	EPI1019762 | A/tufted_duck/Neth/16014341-003/2016_(H5N8)PA	EPI1019766 | A/tufted_duck/Neth/16014341-003/2016_(H5N8)HA_H5	EPI1019759 | A/tufted_duck/Neth/16014341-003/2016_(H5N8)NP	EPI1019765 | A/tufted_duck/Neth/16014341-003/2016_(H5N8)NA_N8	EPI1019761 | A/tufted_duck/Neth/16014341-003/2016_(H5N8)MP	EPI1019760 | A/tufted_duck/Neth/16014341-003/2016_(H5N8)NS			A/T_Dk/NL-Almeerder Zand/16014341-003/2016	H5N8		Original	Europe / Netherlands / Provincie Flevoland / Almeerder Zand	Aythya fuligula	2016	Saskia Bergervoet (Wageningen Bioveterinary Research)	Wageningen Bioveterinary Research		Beerens, Nancy; Heutink, Rene; Harders, Frank; Verschuren-Pritz, Sylvia; Bossers, Alex; Koch, Guus; Bergervoet, Saskia		Wageningen Bioveterinary Research	16014341-003	2016-11-16		2017-07-04	2017-07-04			Unknown	Unknown	Unknown	Unknown	Unknown	Unknown	Unknown	Unknown	Unknown	Unknown		Y
237733	EPI_ISL_237733	EPI859660 | lib01988_seg1_PB2	EPI859659 | lib01988_seg2_PB1	EPI859658 | lib01988_seg3_PA	EPI859653 | lib01988_seg4_HA	EPI859656 | lib01988_seg5_NP	EPI859655 | lib01988_seg6_NA	EPI859654 | lib01988_seg7_MP	EPI859657 | lib01988_seg8_NS			A/tufted_duck/Germany/AR8444-L01986/2016	H5N8		0	Europe / Germany / Schleswig-Holstein / Lake Plön	Aythya fuligula	2016	Anne Pohlmann (Friedrich-Loeffler-Institut)	Friedrich-Loeffler-Institut						2016-11-07		2016-11-18	2016-11-12			Unknown	Unknown	Unknown	Unknown	Unknown	Unknown	Unknown	Unknown	Unknown	Unknown		Y
173155	EPI_ISL_173155	EPI567106 | A/muscovy duck/Long An/89/2014	EPI567107 | A/muscovy duck/Long An/89/2014	EPI567108 | A/muscovy duck/Long An/89/2014	EPI567109 | A/muscovy duck/Long An/89/2014	EPI567110 | A/muscovy duck/Long An/89/2014	EPI567111 | A/muscovy duck/Long An/89/2014	EPI567112 | A/muscovy duck/Long An/89/2014	EPI567101 | A/muscovy duck/Long An/89/2014			A/muscovy duck/Long An/89/2014	H5N1			Asia / Vietnam	Cairina moschata	2014	Initial import	Other Database Import		Soda,K.; Yamashiro,T.; Le,Q.M.; Ito,T.				2014-07-12		2014-11-19	2014-11-14			Unknown	Unknown	Unknown	Unknown	Unknown	Unknown	Unknown	Unknown	Unknown	Unknown
173153	EPI_ISL_173153	EPI567081 | A/muscovy duck/Long An/87/2014	EPI567082 | A/muscovy duck/Long An/87/2014	EPI567083 | A/muscovy duck/Long An/87/2014	EPI567084 | A/muscovy duck/Long An/87/2014	EPI567085 | A/muscovy duck/Long An/87/2014	EPI567086 | A/muscovy duck/Long An/87/2014	EPI567061 | A/muscovy duck/Long An/87/2014	EPI567065 | A/muscovy duck/Long An/87/2014			A/muscovy duck/Long An/87/2014	H5N1			Asia / Vietnam	Cairina moschata	2014	Initial import	Other Database Import		Soda,K.; Yamashiro,T.; Le,Q.M.; Ito,T.				2014-07-12		2014-11-19	2014-11-14			Unknown	Unknown	Unknown	Unknown	Unknown	Unknown	Unknown	Unknown	Unknown	Unknown
173148	EPI_ISL_173148	EPI567034 | A/muscovy duck/Quang Ninh/48c1-4-1/2013	EPI567035 | A/muscovy duck/Quang Ninh/48c1-4-1/2013	EPI567036 | A/muscovy duck/Quang Ninh/48c1-4-1/2013	EPI567037 | A/muscovy duck/Quang Ninh/48c1-4-1/2013	EPI567038 | A/muscovy duck/Quang Ninh/48c1-4-1/2013	EPI567039 | A/muscovy duck/Quang Ninh/48c1-4-1/2013	EPI567040 | A/muscovy duck/Quang Ninh/48c1-4-1/2013	EPI567031 | A/muscovy duck/Quang Ninh/48c1-4-1/2013			A/muscovy duck/Quang Ninh/48c1-4-1/2013	H5N1			Asia / Vietnam	Cairina moschata	2013	Initial import	Other Database Import		Soda,K.; Yamashiro,T.; Le,Q.M.; Ito,T.				2013-05-09		2014-11-19	2014-11-14			Unknown	Unknown	Unknown	Unknown	Unknown	Unknown	Unknown	Unknown	Unknown	Unknown
170859	EPI_ISL_170859				EPI559108 | A/muscovy duck/Vietnam/NCVD-KA395/2012		EPI559149 | A/muscovy duck/Vietnam/NCVD-KA395/2012					A/muscovy duck/Vietnam/NCVD-KA395/2012	H5N1		passage details: CE1	Asia / Vietnam	Cairina moschata	2012	Initial import	Other Database Import		Lee,E.-K.; Kang,H.-M.; Kim,K.-I.; Choi,J.-G.; Long To,T.; Dang Nguyen,T.; Song,B.-M.; Jeong,J.; Choi,K.-S.; Kim,J.-Y.; Lee,H.-S.; Lee,Y.-J.; Kim,J.-H.				2012-10-15	passage details: CE1	2014-12-13	2014-11-05			Unknown	Unknown	Unknown	Unknown	Unknown	Unknown	Unknown	Unknown	Unknown	Unknown
[truncated: 6,288 more rows]
[truncated: 13 more columns]

## Sheet: 2.3.2.1
NAME	ID	HOST	COUNTRY	DATE	SUBTYPE	AREA	YEAR	MONTH	HostType	Lat	Long
18908/Whooper_swan/Japan/2008/H5N1	18908	Whooper_swan	Japan	2008	H5N1	JapanKorea	2008	/	Wild Anseriformes	43.2203	142.863
19101/Whooper_swan/Japan/2008/H5N1	19101	Whooper_swan	Japan	2008	H5N1	JapanKorea	2008	/	Wild Anseriformes	43.2203	142.863
[truncated: 1,161 more rows]

## Sheet: 2.3.4.4
NAME	ID	HOST	COUNTRY	DATE	SUBTYPE	AREA	YEAR	MONTH	HostType	Lat	Long	COUNTRY_1
[truncated: 1,844 more rows]

## Sheet: 2.3.4.4Down_sampled
Sequence name	Region
[truncated: 1,845 more rows]
