# Supplementary material for: Synchrony of Bird Migration with Global Dispersal of Avian Influenza Reveals Exposed Bird Orders
Source: Nat Commun. 2024 Feb 6;15:1126. doi: 10.1038/s41467-024-45462-1 (PMC10847442; doi:10.1038/s41467-024-45462-1)
Supplement: Supplementary file 5 — Supplementary Data 2 [file 41467_2024_45462_MOESM5_ESM.xlsx]

## Sheet: Sheet1
Movebank study ID	Movebank study name	principal_investigator_name	contact_person_name	Confirmed citation	Year of data retrival
8927992	LifeTrack - Evros Delta	martin (Martin Wikelski)	martin (Martin Wikelski)	Movebank Study name, PI, contact person, year of data retrieval	2021
3109235	Mallard movements during autumn stopover on the island of Öland, SE Sweden	ewajo (Jonas Waldenström)	ewajo (Jonas Waldenström)	1. Bengtsson, D., Safi, K., Avril, A., Fiedler, W., Wikelski, M., Gunnarsson, G., Elmberg, J., Tolf, C., Olsen, B. & Waldenström, J. 2016. Does influenza A virus infection affect movement behaviour during stopover in its wild reservoir host? Royal Society Open Science 3: 150633. [http://dx.doi.org/10.1098/rsos.150633]. 2. Bengtsson, D., Avril, A., Gunnarsson, G., Elmberg, J., Söderquist, P., Nore…	2021
446579	MPIAB Lake Constance Mallards GPS	martin (Martin Wikelski)	myotis (Wolfgang Fiedler)	Korner P, Sauter A, Fiedler W, Jenni L. 2016. Variable allocation of activity to daylight and night in the mallard. Animal Behaviour. 115: 69–79. https://doi.org/10.1016/j.anbehav.2016.02.026	2021
11017705	Navigation and migration in European mallards (van Toor et al. 2013)	Marielle (Marielle van Toor)	Marielle (Marielle van Toor)	1. van Toor, M.L., HedenstrÃ¶m, A., WaldenstrÃ¶m, J., Fiedler, W., Holland, R.A., Thorup, K., Wikelski, M., 2013, Flexibility of continental navigation and migration in European mallards. PLoS ONE v. 8, i. 8, e72629. doi:10.1371/journal.pone.0072629 2. Matthes, D., Latorre-Margalef, N., Schmidt, A., WaldenstrÃ¶m, J., Wikelski, M., van Toor, M.L., 2013, Data from: Flexibility of continental naviga…	2021
163020445	Foraging by white-fronted geese after disturbance (data from Nolet et al. 2016)	andreakoelzsch (Andrea Kölzsch)	andreakoelzsch (Andrea Kölzsch)	1. Kölzsch A, Müskens GJDM, Nolet BA, Wikelski M. 2016. Data from: Scaring waterfowl as a management tool: how much more do geese forage after disturbance? Movebank Data Repository. https://www.doi.org/10.5441/001/1.7tp81b7b 2. Nolet BA, Kölzsch A, Elderenbosch M, van Noordwijk AJ. 2016. Scaring waterfowl as a management tool: how much more do geese forage after disturbance? J Appl Ecol. 85(4):93…	2021
133992043	Migration timing in white-fronted geese (data from Kölzsch et al. 2016)	andreakoelzsch (Andrea Kölzsch)	andreakoelzsch (Andrea Kölzsch)	1. Kölzsch A, Kruckenberg H, Glazov P, Müskens GJDM, Wikelski M. 2016. Data from: Towards a new understanding of migration timing: slower spring than autumn migration in geese reflects different decision rules for stopover use and departure. Movebank Data Repository. https://www.doi.org/10.5441/001/1.31c2v92f 2. Kölzsch A, Müskens GJDM, Kruckenberg H, Glazov P, Weinzierl R, Nolet BA, Wikelski M. …	2021
49535504	Foraging behaviour and fuel accumulation of pink-footed geese (data from Chudzińska et al. 2016)	Jesper Madsen	Magda Chu (Magda Chudzinska)	1. Chudzińska ME, Nabe-Nielsen J, Nolet BA, Madsen J (2016) Foraging behaviour and fuel accumulation of capital breeders during spring migration as derived from a combination of satellite- and ground-based observations. Journal of Avian Biology 47: 1–12. doi:10.1111/jav.00899 2. Chudzińska ME, Madsen J. 2016. Data from: Foraging behaviour and fuel accumulation of capital breeders during spring m…	2021
446487	MPIAB Bar Headed Goose Argos	Ulrich Köppen, Bird Ringing Centre "Hiddensee"	myotis (Wolfgang Fiedler)	Köppen U, Yakovlev AP, Barth R, Kaatz M, Berthold P. 2010. Seasonal migrations of four individual bar-headed geese Anser indicus from Kyrgyzstan followed by satellite telemetry. J Ornithol. 151(3):703–712. https://doi.org/10.1007/s10336-010-0492-1	2021
8849813	LifeTrack - Great Egrets	Rolandisimo (Roland Kays)	Rolandisimo (Roland Kays)	Movebank Study name, PI, contact person, year of data retrieval	2021
78970444	Painted Bunting ABM 2015	ebridge (Eli Bridge)	ebridge (Eli Bridge)	Movebank Study name, PI, contact person, year of data retrieval	2021
446575	MPIAB Lake Constance Ducks Argos	myotis (Wolfgang Fiedler)	myotis (Wolfgang Fiedler)	Movebank Study name, PI, contact person, year of data retrieval/Data by Max Planck Institute for Animal Behavior, Vogelwarte Radolfzell, Germany	2021
1495582	Brant Geese Sean Boyd 2002	Boyds (Boyds)	Boyds (Boyds)	Boyd WS, Ward DH, Kraege DK, Gerick AA. 2013. Migration patterns of western High Arctic (grey-belly) brant Branta bernicla. Wildfowl Special Issue 3:3-25. https://pubs.er.usgs.gov/publication/70134558	2021
1518377	Brant Geese Sean Boyd 2005	Boyds (Boyds)	Boyds (Boyds)	Boyd WS, Ward DH, Kraege DK, Gerick AA. 2013. Migration patterns of western High Arctic (grey-belly) brant Branta bernicla. Wildfowl Special Issue 3:3-25. https://pubs.er.usgs.gov/publication/70134558	2021
29799425	Migration timing in barnacle geese (Barents Sea) (data from Kölzsch et al. and Shariatinajafabadi et al. 2014)	Michael Exo (Michael Exo)	Michael Exo (Michael Exo)	1. van der Jeugd H, Oosterbeek K, Ens BJ, Shamoun-Baranes J, Exo K. 2014. Data from: Forecasting spring from afar? Timing of migration and predictability of phenology along different migration routes of an avian herbivore [Barents Sea data]. Movebank Data Repository. https://www.doi.org/10.5441/001/1.ps244r11 2. Shariati-Najafabadi M et al. 2016. Environmental parameters linked to the last migrat…	2021
2231619	Tobseda Barnacle Goose	eichhorn (Götz Eichhorn)	eichhorn (Götz Eichhorn)	1. Eichhorn G. 2005. Northward bound: fat for flight: How barnacle geese budget their spring travels. In: Drent RH, Bakker JP, Piersma T, Tinbergen JM, editors. Seeking Nature’s Limits: Ecologists in the field. p. 84-90. Utrecht: KNNV Publishing. 2. Eichhorn G. 2008. Tracking migratory geese. In: Eichhorn G (ed) Travels in a changing world: flexibility and constraints in migration and breeding of…	2021
125221	Marc Bechard Hawks		movebank (Movebank Administrator)	Movebank Study name, PI, contact person, year of data retrieval	2021
34551859	Movements of long-legged buzzards and short-toed eagles	gilad.fridman (Guilad Friedemann)	gilad.fridman (Guilad Friedemann)	1. Friedemann G, Leshem Y, Kerem L, Shacham B, Bar-Massada A, McClain KM, Bohrer G, Izhaki I (2016) Multidimensional differentiation in foraging resource use during breeding of two sympatric top predators. Scientific Reports 6, 35031. doi:10.1038/srep35031; 2. Friedemann G, Leshem Y, Izhaki I (2016) Data from: Multidimensional differentiation in foraging resource use during breeding of two sympat…	2021
164144882	Space use by Swainson's Hawk (Buteo swainsoni) in the Natomas Basin, California	efleishman (Erica Fleishman)	efleishman (Erica Fleishman)	1. Fleishman E, Anderson J, Dickson BG, Krolick D, Estep JA, Anderson RL, Elphick CS, Dobkin DS, Bell DA. 2017. Data from: Space use by Swainson's hawk (Buteo swainsoni) in the Natomas Basin, California. Movebank Data Repository. https://www.doi.org/10.5441/001/1.6p427t2f 2. Fleishman E, Anderson J, Dickson BG, Krolick D, Estep JA, Anderson RL, Elphick CS, Dobkin DS, Bell DA. 2016. Space use by S…	2021
204253	Swainson's Hawks	kochert (Michael N. Kochert)	kochert (Michael N. Kochert)	1. Kochert, M.N., M.R. Fuller, L.S. Schueck, L. Bond, M.J. Bechard, B. Woodbridge, G.L. Holroyd, M.S. Martell, U. Banasch. 2011. Migration patterns, use of stopover areas, and austral summer movements of Swainson’s Hawks. Condor. 113: 89-106. 2. Fuller, M.R., Seegar, W.S., Schueck, L.S., 1998. Routes and Travel Rates of Migrating Peregrine Falcons Falco peregrinus and Swainson's Hawks Buteo swain…	2021
2354282	Bill Cochran legacy VEER migration	martin (Martin Wikelski)	martin (Martin Wikelski)	1. Cochran, W. W., M. S. Bowlin, and M. Wikelski. 2008. Wingbeat frequency and flap-pause ratio during natural migratory flight in thrushes. Integrative and Comparative Biology 48:134-151. 2. Cochran, W., and M. Wikelski. 2005. Birds of two worlds: the ecology and evolution of migration. In Marra, R. G. P. P. 2005. Birds of two worlds: the ecology and evolution of migration. JHU Press.	2021
11468393	Geolocator-tracked variation in migratory behavior of Lark Sparrows (data from Ross et al. 2014)	rossjd (Jeremy Ross)	rossjd (Jeremy Ross)	1. Ross JD, Bridge ES, Rozmarynowycz MJ, Bingman VP (2013) Geolocator-tracked variation in migratory behavior within a highly site-faithful population of Lark Sparrows (Chondestes grammacus). Animal Migration 2(1): 29–33. doi:10.2478/ami-2014-0003 ; 2. Movebank Data Repository with DOI 10.5441/001/1.5jd56s8h	2021
332044860	Fall migration of white storks in 2014	aflack (Andrea Flack)	aflack (Andrea Flack)	Flack A, Nagy M, Fiedler W, Couzin ID, Wikelski M. 2018. From local collective behavior to global migratory patterns in white storks. Science. 360: 911–914. https://doi.org/10.1126/science.aap7781 <br><br> Klein K, Sommer B, Nim HT, Flack A, Safi K, Nagy M, Feyer SP, Zhang Y, Rehberg K, Gluschkow A, Quetting M, Fiedler W, Wikelski M, Schreiber F. 2019. Fly with the flock: immersive solutions for …	2021
74496970	MPIAB white stork lifetime tracking data (2013-2014)	aflack (Andrea Flack)	aflack (Andrea Flack)	1. Flack A, Fiedler W, Blas J, Pokrovski I, Mitropolsky B, Kaatz M, Aghababyan K, Khachatryan A, Fakriadis I, Makrigianni E, Jerzak L, Shamin M, Shamina C, Azafzaf H, Feltrup-Azafzaf C, Mokotjomela TM, Wikelski M. 2015. Data from: Costs of migratory decisions: a comparison across eight white stork populations. Movebank Data Repository. https://www.doi.org/10.5441/001/1.78152p3q 2. Flack A, Fiedle…	2021
92261778	LifeTrack Whooper Swan Latvia	Dmitrijs Boiko (Dmitrijs Boiko)	myotis (Wolfgang Fiedler)	Movebank Study name, PI, contact person, year of data retrieval	2021
178797918	Migration of white-crested Elaenia (data from Bravo et al. 2017)	Victor Rodolfo Cueto	sbravo (Susana Patricia Bravo)	1. Bravo SP, Cueto VR, Gorosito CA (2017) Migratory timing, rate, routes and wintering areas of white-crested elaenia (Elaenia albiceps chilensis), a key seed disperser for Patagonian forest regeneration. PLoS ONE 12(2): e0170188. doi:10.1371/journal.pone.0170188; 2. Movebank data DOI 10.5441/001/1.406327g0	2021
16615296	(EBD) Lesser Kestrels	jbustamante (Javier Bustamante)	jhpliego (Jesús Hernández-Pliego)	1. Hernández-Pliego J, Rodriguez C, Bustamante J (2015) Data from: Why do kestrels soar? Movebank Data Repository. doi:10.5441/001/1.sj8t3r11; 2. Hernández-Pliego J, Rodríguez C, Bustamante J (2015) Why do kestrels soar? PLOS ONE. 10(12): e0145402. doi:10.1371/journal.pone.0145402	2021
6770990	MPIAB PNIC hurricane frigate tracking	martin (Martin Wikelski)	martin (Martin Wikelski)	Movebank Study name, PI, contact person, year of data retrieval	2021
45989874	Bald eagle / Haliaeetus leucocephalus / Bullis	MerrillCreek (Jane Bullis)	MerrillCreek (Jane Bullis)	Movebank Study name, PI, contact person, year of data retrieval	2021
2919708	HUJ MoveEcol Lab Israel: Foraging search efficiency in white backed & lappet-faced vultures, Namibia (data from Spiegel et al. 2013)	rann (Ran Nathan)	ors (Orr Spiegel)	1. Spiegel O, Getz WM, Nathan R. 2014. Data from: Factors influencing foraging search efficiency: Why do scarce lappet-faced vultures outperform ubiquitous white-backed vultures? (V2). Movebank Data Repository. https://www.doi.org/10.5441/001/1.mf903197 2. Spiegel O, Getz WM, Nathan R. 2013. Factors influencing foraging search efficiency: why do scarce lappet-faced vultures outperform ubiquitous …	2021
129159787	Radio telemetry study involving two species of birds of the genus Turdus sp. in Brazil. (Da Silveira et al., 2016 - PlosONE)	Natalia_Stefanini (Natalia Stefanini da Silveira)	Natalia_Stefanini (Natalia Stefanini da Silveira)	Da Silveira NS, Niebuhr BBS, Muylaert RdL, Ribeiro MC, Pizo MA (2016) Effects of Land Cover on the Movement of Frugivorous Birds in a Heterogeneous Landscape. PLoS ONE 11(6): e0156688. https://doi.org/10.1371/journal.pone.0156688	2021
10204361	Pandion haliaetus Osprey - SouthEast Michigan	OWSEM (Barb Jensen)	OWSEM (Barb Jensen)	Movebank Study name, PI, contact person, year of data retrieval	2021
20873986	LifeTrack Bald Eagle	Rolandisimo (Roland Kays)	Rolandisimo (Roland Kays)	Movebank Study name, PI, contact person, year of data retrieval	2021
2988333	Navigation experiments in lesser black-backed gulls (data from Wikelski et al. 2015)	martin (Martin Wikelski)	martin (Martin Wikelski)	1. Wikelski M, Arriero E, Gagliardo A, Holland R, Huttunen MJ, Juvaste R, Mueller I, Tertitski G, Thorup K, Wild M, Alanko M, Bairlein F, Cherenkov A, Cameron A, Flatz R, Hannila J, Hüppop O, Kangasniemi M, Kranstauber B, Penttinen M, Safi K, Semashko V, Schmid H, Wistbacka R. 2015. Data from: True navigation in migrating gulls requires intact olfactory nerves. Movebank Data Repository. https://d…	2021
312267867	Solovki Larus Track	Grigori Tertitski (Grigori Tertitski)	Grigori Tertitski (Grigori Tertitski)	Movebank Study name, PI, contact person, year of data retrieval	2021
66480086	Continental black-tailed godwits (data from Senner et al. 2015)	Theunis Piersma	Blackwits (Mo Verhoeven)	Senner NR, Verhoeven MA, Abad-Gómez JM, Gutierrez JS, Hooijmeijer JC, Kentie R, Masero JA, Tibbitts TL, Piersma T (2015) When Siberia came to The Netherlands: the response of continental black-tailed godwits to a rare spring weather event. Journal of Animal Ecology 84(5): 1164–1176. doi:10.1111/1365-2656.12381	2021
305974507	Northern gannets, Les Etacs, Alderney	victoria warwick-evans (victoria warwick-evans)	victoria warwick-evans (victoria warwick-evans)	1. Warwick-Evans V, Atkinson P, Walkington I, Green J (2017) Predicting the impacts of windfarms on seabirds: an Individual Based Model. Journal of Applied Ecology 55(2): 503–515. doi:10.1111/1365-2664.12996 2. Warwick-Evans V, Atkinson PW, Arnould JPY, Gauvain R, Soanes L, Robinson LA, Green JA (2016) Changes in behaviour drive inter‐annual variability in the at‐sea distribution of northern gann…	2021
58672150	Oenanthe oenanthe Turdidae Uppsala	Debora Arlt (Debora Arlt)	Debora Arlt (Debora Arlt)	1. Arlt D, Olsson P, Fox JW, Low M, Pärt T (2015) Prolonged stopover duration characterises migration strategy and constraints of a long-distant migrant songbird. Animal Migration 2(1): 47–62. doi:10.1515/ami-2015-0002; 2. Arlt D, Olsson P, Fox JW, Low M, Pärt T. 2015. Data from: Prolonged stopover duration characterises migration strategy and constraints of a long-distant migrant songbird. Moveb…	2021
9165543	Dalmatian pelican Greece (SPP data 2012-2020)	pcrispus prespa (Olga Alexandrou)	pcrispus prespa (Olga Alexandrou)	1.Tucker, M. A. et al. Large birds travel farther in homogeneous environments. Global Ecol Biogeogr 28, 576–587 (2019). 2.Efrat, R., Harel, R., Alexandrou, O., Catsadorakis, G. & Nathan, R. Seasonal differences in energy expenditure, flight characteristics and spatial utilization of Dalmatian Pelicans Pelecanus crispus in Greece. Ibis 161, 415–427 (2019). 3. Georgopoulou, E., Alexandrou, O., Mano…	2021
296027617	Brown pelican data from Lamb et al. (2017)	pjodice (Patrick Jodice)	jslamb (Juliet S Lamb)	1. Movebank Data Repository with DOI 10.5441/001/1.7856r086; 2. Lamb JS, Satgé YG, Jodice PGR (2017) Influence of density-dependent competition on foraging and migratory behavior of a subtropical colonial seabird. Ecology and Evolution 7(16): 6469–6481. doi: 10.1002/ece3.3216	2021
24795474	Breeding and non-breeding territories of ovenbirds (data from Hallworth and Marra 2015)	mhallworth (Michael T. Hallworth)	mhallworth (Michael T. Hallworth)	1. Movebank Data Repository with DOI 10.5441/001/1.h43t9j6b; 2. Hallworth MT, Marra PP (2015) Miniaturized GPS tags identify non-breeding territories of a small breeding migratory songbird. Scientific Reports 5:11069. doi:10.1038/srep11069	2021
126313959	Blackpoll Warbler eastern North America (data from DeLuca et al. 2015)	William V. DeLuca	kpmcfarland (Kent McFarland)	1. DeLuca WV, Woodworth BK, Rimmer CC, Marra PP, Taylor PD, McFarland KP, Mackenzie SA, Norris DR (2015) Transoceanic migration by a 12 g songbird. Biology Letters 11(4): 20141045. doi:10.1098/rsbl.2014.1045 2.Movebank Data Repository with DOI 10.5441/001/1.jb182ng4.	2021
177841261	Distribution of spectacled eiders in Russia and Alaska 1993-1996 (data from Petersen et al. 1999)	mrpetersen (Margaret Petersen)	mrpetersen (Margaret Petersen)	1. Petersen MR, Douglas DC. 2016. Data from: At-sea distribution of spectacled eiders: a 120-year-old mystery resolved. Movebank Data Repository. https://doi.org/10.5441/001/1.kq7t609j 2. Sexson MG, Petersen MR, Breed GA, Powell AN. 2016. Shifts in the distribution of molting spectacled eiders (Somateria fischeri) indicate ecosystem change in the Arctic. The Condor. 118(3):463-476. https://doi.or…	2021
152496827	Caspian Terns, Columbia Plateau, WA, 2016	Don Lyons (Don Lyons)	tmlawes (Timothy Lawes)	1. Lyons, D.E., A.G. Patterson, J. Tennyson, T.J. Lawes, and D.D. Roby. 2018. The Salton Sea: critical migratory stopover habitat for Caspian terns (Hydroprogne caspia) in the American Pacific Flyway. Waterbirds 41:154-165.	2021
276604823	Dynamic oceanography determines fine scale foraging behavior of Masked Boobies in the Gulf of Mexico	cpoli (Caroline Poli)	cpoli (Caroline Poli)	1.Poli, C. L., Harrison, A.-L., Vallarino, A., Gerard, P. D. & Jodice, P. G. R. Dynamic oceanography determines fine scale foraging behavior of Masked Boobies in the Gulf of Mexico. PLOS ONE 12, e0178318 (2017).	2021
220078181	Grey-headed albatross, New Zealand (data from Torres et al. 2017)	David Thompson	raorben (Rachael Orben)	Torres LG, Orben RA, Tolkova I, Thompson DR (2017) Classification of animal movement behavior through residence in space and time. PLoS ONE 12(1): e0168513. doi:10.1371/journal.pone.0168513	2021
350174730	Dabbling duck migration Ottenby 2017 (Anas platyrhynchos, Anas acuta)	ewajo (Jonas Waldenström)	Marielle (Marielle van Toor)	1. van Toor ML, Ottosson U, van der Meer T, van Hoorn S, Waldenström J. 2018. Data from: As the duck flies: estimating the dispersal of low-pathogenic avian influenza viruses by migrating mallards. Movebank Data Repository. https://www.doi.org/10.5441/001/1.3fv21n7m 2. van Toor ML, Avril A, Wu G, Holan SH, Waldenström J. 2018. As the duck flies: estimating the dispersal of low-pathogenic avian in…	2021
132686329	Mallard movements in the Netherlands (data from Kleyheeg et al. 2017)	Erik Kleyheeg (Erik Kleyheeg)	Erik Kleyheeg (Erik Kleyheeg)	1. Kleyheeg E, van Dijk JGB, Nolet BA, Soons MB. 2017. Data from: Movement patterns of a keystone waterbird species are highly predictable from landscape configuration. Movebank Data Repository. https://www.doi.org/10.5441/001/1.p9c4nc97 2. Kleyheeg E, van Dijk JGB, Tsopoglou-Gkina D, Woud TY, Boonstra DK, Nolet BA, Soons MB. 2017. Movement patterns of a keystone waterbird species are highly pred…	2021
1685854071	commonEider_USGS_ASC_argos	mrpetersen (Margaret Petersen)	ddouglas (David Douglas)	Petersen, M.R., Flint, P.L., Mulcahy, D.M., Douglas, D.C., 2021, Tracking data for Common Eiders (Somateria mollissima) (ver 1.0, September 2021): U.S. Geological Survey data release, https://doi.org/10.5066/P9JH3EXV	2021
973570814, 630339095, 300812056	\	Nik Clyde	Nik Clyde	1.Harrison, A.-L., Woodard, P. F., Mallory, M. L. & Rausch, J. Sympatrically breeding congeneric seabirds (Stercorarius spp.) from Arctic Canada migrate to four oceans. Ecology and Evolution 12, e8451 (2022). 2. https://datadryad.org/stash/dataset/doi:10.5061/dryad.nk98sf7v1	2021
42451582	Long-billed Curlew Migration from the Intermountain West	Jay Carlisle	Idaho LBCU (Jessica Pollock)	Movebank Study name, PI, contact person, year of data retrieval	2021
179241034	Intermountain Bird Observatory Vultures in Gorongosa National Park	Gregory Kaltenecker	rbishop (Rebecca Bishop)	1. Scott, Teague K., "Movements of White-Headed and White-Backed Vultures" (2020). Boise State University Theses and Dissertations. 1716.10.18122/td/1716/boisestate 2. Movebank Study name, PI, contact person, year of data retrieval	2021
