# Supplementary material for: Synchrony of Bird Migration with Global Dispersal of Avian Influenza Reveals Exposed Bird Orders
Source: Nat Commun. 2024 Feb 6;15:1126. doi: 10.1038/s41467-024-45462-1 (PMC10847442; doi:10.1038/s41467-024-45462-1)
Supplement: Supplementary file 6 — Supplementary Data 3 [file 41467_2024_45462_MOESM6_ESM.txt]

Country	Location
Afghanistan	WA
Algeria	Africa
Angola	Africa
Benin	Africa
Botswana	Africa
Burkina Faso	Africa
Burundi	Africa
Cabo Verde	Africa
Cameroon	Africa
Central African Rep.	Africa
Comoros	Africa
Congo	Africa
Cote d'Ivoire	Africa
Egypt	Africa
Eritrea	Africa
Ethiopia	Africa
Fmr Sudan	Africa
Gabon	Africa
Gambia	Africa
Ghana	Africa
Guinea	Africa
Guinea-Bissau	Africa
Kenya	Africa
Lesotho	Africa
Madagascar	Africa
Malawi	Africa
Mali	Africa
Mauritania	Africa
Mauritius	Africa
Mayotte	Africa
Morocco	Africa
Mozambique	Africa
Namibia	Africa
Niger	Africa
Nigeria	Africa
Rwanda	Africa
Sao Tome and Principe	Africa
Senegal	Africa
Seychelles	Africa
Sierra Leone	Africa
So. African Customs Union	Africa
South Africa	Africa
Sudan	Africa
Swaziland	Africa
Togo	Africa
Tunisia	Africa
Uganda	Africa
United Rep. of Tanzania	Africa
Zambia	Africa
Zimbabwe	Africa
Bangladesh	CA
Bhutan	CA
India	CA
Kyrgyzstan	CA
Maldives	CA
Nepal	CA
Sri Lanka	CA
China	China
China, Hong Kong SAR	China
China, Macao SAR	China
Albania	Europe
Andorra	Europe
Austria	Europe
Belarus	Europe
Belgium	Europe
Belgium-Luxembourg	Europe
Bosnia Herzegovina	Europe
Bulgaria	Europe
Croatia	Europe
Czechia	Europe
Denmark	Europe
Estonia	Europe
Faeroe Isds	Europe
Finland	Europe
France	Europe
Germany	Europe
Greece	Europe
Hungary	Europe
Iceland	Europe
Ireland	Europe
Italy	Europe
Latvia	Europe
Lithuania	Europe
Luxembourg	Europe
Malta	Europe
Montenegro	Europe
Netherlands	Europe
Norway	Europe
Poland	Europe
Portugal	Europe
Rep. of Moldova	Europe
Romania	Europe
Serbia	Europe
Serbia and Montenegro	Europe
Slovakia	Europe
Slovenia	Europe
Spain	Europe
Sweden	Europe
Switzerland	Europe
TFYR of Macedonia	Europe
Ukraine	Europe
United Kingdom	Europe
Japan	JapanKorea
Rep. of Korea	JapanKorea
Anguilla	LA
Argentina	LA
Bahamas	LA
Barbados	LA
Belize	LA
Bolivia (Plurinational State of)	LA
Brazil	LA
Chile	LA
Colombia	LA
Costa Rica	LA
Cuba	LA
Dominica	LA
Dominican Rep.	LA
Ecuador	LA
El Salvador	LA
Grenada	LA
Guatemala	LA
Guyana	LA
Honduras	LA
Jamaica	LA
Mexico	LA
Montserrat	LA
Neth. Antilles	LA
Nicaragua	LA
Panama	LA
Paraguay	LA
Peru	LA
Saint Kitts and Nevis	LA
Saint Lucia	LA
Saint Vincent and the Grenadines	LA
Suriname	LA
Trinidad and Tobago	LA
Turks and Caicos Isds	LA
Uruguay	LA
Venezuela	LA
Mongolia	Mongolia
Australia	Oceania
Cook Isds	Oceania
Fiji	Oceania
French Polynesia	Oceania
FS Micronesia	Oceania
Kiribati	Oceania
New Caledonia	Oceania
New Zealand	Oceania
Palau	Oceania
Papua New Guinea	Oceania
Samoa	Oceania
Solomon Isds	Oceania
Tonga	Oceania
Vanuatu	Oceania
Wallis and Futuna Isds	Oceania
Other Asia, nes	Other Asia
Azerbaijan	Russia
Kazakhstan	Russia
Russian Federation	Russia
Turkmenistan	Russia
Brunei Darussalam	SEA
Cambodia	SEA
Indonesia	SEA
Lao People's Dem. Rep.	SEA
Malaysia	SEA
Myanmar	SEA
Philippines	SEA
Singapore	SEA
Thailand	SEA
Timor-Leste	SEA
Viet Nam	SEA
Antigua and Barbuda	USAandCanada
Aruba	USAandCanada
Bermuda	USAandCanada
Canada	USAandCanada
Greenland	USAandCanada
USA	USAandCanada
Armenia	WA
Bahrain	WA
Cyprus	WA
Georgia	WA
Iran	WA
Iraq	WA
Israel	WA
Jordan	WA
Kuwait	WA
Lebanon	WA
Oman	WA
Pakistan	WA
Qatar	WA
Saudi Arabia	WA
State of Palestine	WA
Syria	WA
Turkey	WA
United Arab Emirates	WA
Yemen	WA
